# Supplementary material for: Black Soldier Fly Larvae Adapt to Different Food Substrates through Morphological and Functional Responses of the Midgut
Source: Int J Mol Sci. 2020 Jul 13;21(14):4955. doi: 10.3390/ijms21144955 (PMC7404193; doi:10.3390/ijms21144955)
Supplement: Supplementary file 1 [file ijms-21-04955-s001.zip]

Archive with 2 entries (2 files):
- ijms-858388-supplementary (1).xlsx
- Supplementary Tables - ijms-858388.docx
