# Supplementary material for: Black Soldier Fly Larvae Adapt to Different Food Substrates through Morphological and Functional Responses of the Midgut
Source: Int J Mol Sci. 2020 Jul 13;21(14):4955. doi: 10.3390/ijms21144955 (PMC7404193; doi:10.3390/ijms21144955)
Supplement: Supplementary file 1 [file ijms-21-04955-s001.zip › ijms-858388-supplementary (1).xlsx]

## Sheet: Table S2. Funct annot_SwissProt
Table S2. Functional annotation of the transcriptome by using SwissProt
TRINITY_DN10_c0_g1_i1	Serine proteases 1/2
TRINITY_DN100_c0_g1_i1	Unknown protein
TRINITY_DN1000_c0_g1_i1	Unknown protein
TRINITY_DN10000_c0_g1_i1	Glycosyltransferase 25 family member
TRINITY_DN10000_c0_g2_i1	Glycosyltransferase 25 family member
TRINITY_DN10001_c0_g1_i1	Zinc transporter, putative
TRINITY_DN10002_c0_g1_i2	Anon1A4
TRINITY_DN10002_c0_g2_i1	Unknown protein
TRINITY_DN10003_c0_g1_i1	GK20333
TRINITY_DN10004_c0_g1_i1	Ubiquitinyl hydrolase 1
TRINITY_DN10005_c0_g1_i1	Nucleoporin-like protein amo1
TRINITY_DN10006_c0_g1_i1	Unknown protein
TRINITY_DN10006_c0_g1_i2	Unknown protein
TRINITY_DN10006_c0_g1_i4	Unknown protein
TRINITY_DN10006_c0_g1_i5	Unknown protein
TRINITY_DN10007_c0_g1_i10	Pollen-specific leucine-rich repeat extensin protein 1
TRINITY_DN10007_c0_g1_i12	Pollen-specific leucine-rich repeat extensin protein 1
TRINITY_DN10007_c0_g1_i14	Pollen-specific leucine-rich repeat extensin protein 1
TRINITY_DN10007_c0_g1_i17	Involucrin, putative
TRINITY_DN10007_c0_g1_i19	Unknown protein
TRINITY_DN10007_c0_g1_i3	Pollen-specific leucine-rich repeat extensin protein 1
TRINITY_DN10007_c0_g1_i4	Pollen-specific leucine-rich repeat extensin protein 1
TRINITY_DN10007_c0_g1_i9	Pollen-specific leucine-rich repeat extensin protein 1
TRINITY_DN10008_c0_g1_i1	Unknown protein
TRINITY_DN10008_c0_g2_i1	Graves disease carrier protein
TRINITY_DN10009_c0_g1_i2	Sodium/calcium exchanger protein
TRINITY_DN1001_c0_g1_i1	Unknown protein
TRINITY_DN10010_c0_g1_i1	High affinity copper uptake protein 1
TRINITY_DN10011_c0_g1_i1	Eukaryotic peptide chain release factor subunit 1
TRINITY_DN10011_c0_g1_i2	Unknown protein
TRINITY_DN10012_c0_g1_i2	RNA-binding protein with serine-rich domain
TRINITY_DN10013_c0_g1_i1	Glycogen debranching enzyme
TRINITY_DN10014_c0_g1_i1	Ferritin
TRINITY_DN10014_c0_g1_i2	Ferritin
TRINITY_DN10014_c0_g2_i1	Unknown protein
TRINITY_DN10014_c0_g2_i2	Unknown protein
TRINITY_DN10014_c0_g3_i1	Ferritin
TRINITY_DN10014_c0_g3_i2	Ferritin
TRINITY_DN10014_c0_g3_i3	Ferritin
TRINITY_DN10014_c0_g4_i1	Unknown protein
TRINITY_DN10015_c0_g1_i1	Hydroxyacid oxidase
TRINITY_DN10015_c0_g2_i1	Hydroxyacid oxidase
TRINITY_DN10016_c0_g1_i1	INO80 complex subunit B
TRINITY_DN10017_c0_g1_i1	Unknown protein
TRINITY_DN10017_c1_g1_i1	Unknown protein
TRINITY_DN10017_c1_g1_i2	Unknown protein
TRINITY_DN10017_c1_g1_i5	Unknown protein
TRINITY_DN10017_c1_g2_i1	Unknown protein
TRINITY_DN10018_c0_g1_i1	Lysosomal aspartic protease
TRINITY_DN10018_c0_g1_i3	Lysosomal aspartic protease
TRINITY_DN10018_c0_g1_i4	Lysosomal aspartic protease
TRINITY_DN10019_c0_g1_i1	Serine/threonine-protein kinase PRP4 homolog
TRINITY_DN1002_c0_g1_i1	Zinc finger protein, putative
TRINITY_DN10020_c0_g1_i1	Leucine-rich repeat neuronal protein
TRINITY_DN10020_c0_g1_i2	Leucine-rich repeat neuronal protein
TRINITY_DN10021_c0_g1_i1	Unknown protein
TRINITY_DN10021_c1_g1_i1	Unknown protein
TRINITY_DN10021_c1_g2_i1	Hemolymph juvenile hormone binding protein (JHBP)
TRINITY_DN10021_c1_g2_i3	Hemolymph juvenile hormone binding protein (JHBP)
TRINITY_DN10021_c1_g2_i4	Hemolymph juvenile hormone binding protein (JHBP)
TRINITY_DN10021_c1_g2_i5	Hemolymph juvenile hormone binding protein (JHBP)
TRINITY_DN10021_c1_g3_i1	Unknown protein
TRINITY_DN10021_c1_g4_i1	Endonuclease-reverse transcriptase
TRINITY_DN10021_c1_g5_i1	Unknown protein
TRINITY_DN10022_c0_g1_i1	HIG1 domain family member 1A, mitochondrial
TRINITY_DN10023_c0_g1_i1	Allatostatins MIP
TRINITY_DN10024_c0_g1_i1	Gamma-tubulin complex component
TRINITY_DN10025_c0_g1_i1	Protein G12
TRINITY_DN10026_c0_g1_i2	Unknown protein
TRINITY_DN10027_c0_g1_i1	Casein kinase substrate phosphoprotein PP28
TRINITY_DN10027_c0_g1_i2	Casein kinase substrate phosphoprotein PP28
TRINITY_DN10028_c0_g1_i1	UPF0587 protein CG4646
TRINITY_DN10029_c0_g1_i1	Alpha-parvin
TRINITY_DN10029_c0_g1_i2	Alpha-parvin
TRINITY_DN1003_c0_g1_i1	Unknown protein
TRINITY_DN10030_c0_g1_i1	ATP-dependent RNA helicase DDX51
TRINITY_DN10031_c0_g1_i1	Integrator complex subunit 14
TRINITY_DN10032_c0_g1_i1	Zinc finger protein
TRINITY_DN10033_c0_g1_i1	Protein cereblon
TRINITY_DN10034_c0_g1_i1	Zinc carboxypeptidase A 1
TRINITY_DN10034_c1_g1_i1	Zinc carboxypeptidase A 1
TRINITY_DN10035_c0_g1_i1	GH15234
TRINITY_DN10036_c0_g1_i1	General transcription factor IIH subunit 4
TRINITY_DN10037_c0_g1_i1	tRNA pseudouridine synthase
TRINITY_DN10038_c0_g1_i1	Cytochrome P450
TRINITY_DN10038_c0_g1_i2	Cytochrome P450
TRINITY_DN10039_c0_g1_i1	Arginine n-methyltransferase
TRINITY_DN10040_c0_g1_i1	NADH dehydrogenase (Ubiquinone) 1 alpha subcomplex subunit 11
TRINITY_DN10041_c0_g1_i1	ATP synthase mitochondrial F1 complex assembly factor 1
TRINITY_DN10042_c0_g1_i1	Ras-related protein RabJ
TRINITY_DN10043_c0_g1_i1	Unknown protein
TRINITY_DN10044_c0_g1_i1	Unknown protein
TRINITY_DN10044_c0_g1_i2	Unknown protein
TRINITY_DN10045_c0_g1_i1	Transaldolase
TRINITY_DN10046_c0_g1_i1	Methionine aminopeptidase
TRINITY_DN10047_c0_g1_i1	RNA-binding protein 45
TRINITY_DN10047_c0_g1_i2	RNA-binding protein 45
TRINITY_DN10047_c0_g1_i3	Unknown protein
TRINITY_DN10048_c0_g1_i1	Alkylated DNA repair protein alkB homolog 1
TRINITY_DN10049_c0_g1_i1	Unknown protein
TRINITY_DN10049_c0_g1_i10	Unknown protein
TRINITY_DN10049_c0_g1_i11	Unknown protein
TRINITY_DN10049_c0_g1_i12	Unknown protein
TRINITY_DN10049_c0_g1_i2	Unknown protein
TRINITY_DN10049_c0_g1_i3	Unknown protein
TRINITY_DN10049_c0_g1_i4	Unknown protein
TRINITY_DN10049_c0_g1_i6	Unknown protein
TRINITY_DN10049_c0_g1_i7	Unknown protein
TRINITY_DN10049_c0_g1_i9	Unknown protein
TRINITY_DN10049_c0_g2_i1	Unknown protein
TRINITY_DN1005_c0_g1_i1	Unknown protein
TRINITY_DN10050_c0_g1_i1	Unknown protein
TRINITY_DN10050_c0_g1_i3	Fork head domain protein
TRINITY_DN10051_c0_g1_i2	Caspase
TRINITY_DN10052_c0_g1_i1	AAEL006668-PA
TRINITY_DN10052_c0_g1_i2	AAEL006668-PA
TRINITY_DN10053_c0_g1_i1	PHD finger protein 14
TRINITY_DN10054_c0_g1_i1	Proteasome subunit beta type
TRINITY_DN10055_c0_g1_i1	Bcl-2-related ovarian killer protein
TRINITY_DN10056_c0_g1_i1	Ecdysteroid kinase
TRINITY_DN10056_c0_g1_i2	Ecdysteroid kinase
TRINITY_DN10056_c0_g1_i3	Unknown protein
TRINITY_DN10057_c0_g1_i1	GM24087
TRINITY_DN10058_c0_g1_i1	Methyltransferase-like protein
TRINITY_DN10059_c0_g1_i1	Extracellular domains-containing protein
TRINITY_DN10059_c0_g1_i2	Extracellular domains-containing protein
TRINITY_DN10059_c0_g2_i1	Unknown protein
TRINITY_DN1006_c0_g1_i1	Unknown protein
TRINITY_DN10060_c0_g1_i1	Unknown protein
TRINITY_DN10061_c0_g1_i2	Elongation factor 1-alpha 1
TRINITY_DN10062_c1_g1_i1	Glycosylphosphatidylinositol anchor attachment 1 protein
TRINITY_DN10063_c0_g1_i1	DNA/RNA-binding protein KIN17
TRINITY_DN10064_c0_g1_i1	ADP-ribosylation factor-binding protein GGA1
TRINITY_DN10065_c0_g1_i1	Tetraspanin
TRINITY_DN10066_c0_g1_i1	Syntaxin-18
TRINITY_DN10067_c0_g1_i2	Pro2
TRINITY_DN10068_c0_g1_i1	SWI/SNF-related matrix-associated actin-dependent regulator of chromatin subfamily A member
TRINITY_DN10068_c0_g1_i2	SWI/SNF-related matrix-associated actin-dependent regulator of chromatin subfamily A containing DEAD/H box
TRINITY_DN10068_c0_g1_i3	SWI/SNF-related matrix-associated actin-dependent regulator of chromatin subfamily A member
TRINITY_DN10069_c0_g1_i1	LP07287p
TRINITY_DN10069_c0_g1_i2	AAEL009703-PA
TRINITY_DN1007_c0_g1_i1	Unknown protein
TRINITY_DN10070_c0_g1_i1	Glucose-6-phosphate isomerase
TRINITY_DN10071_c0_g1_i1	Phosphatidylinositol-glycan biosynthesis class W protein
TRINITY_DN10071_c0_g2_i1	Phosphatidylinositol-glycan biosynthesis class W protein
TRINITY_DN10072_c0_g1_i1	L-asparaginase
TRINITY_DN10072_c0_g1_i2	L-asparaginase
TRINITY_DN10073_c0_g1_i1	Focal adhesion kinase
TRINITY_DN10073_c0_g1_i3	Focal adhesion kinase
TRINITY_DN10073_c0_g1_i4	Focal adhesion kinase
TRINITY_DN10073_c0_g1_i5	Protein tyrosine kinase
TRINITY_DN10074_c0_g1_i2	CLUMA_CG007799, isoform A
TRINITY_DN10074_c0_g2_i2	Peritrophin-44
TRINITY_DN10074_c0_g2_i3	Peritrophin-44
TRINITY_DN10074_c0_g2_i7	Chitin binding Peritrophin-A
TRINITY_DN10075_c0_g1_i1	Peroxisomal membrane protein 11B
TRINITY_DN10076_c0_g1_i1	Phosphodiesterase
TRINITY_DN10076_c0_g1_i2	Phosphodiesterase
TRINITY_DN10076_c0_g1_i3	Phosphodiesterase
TRINITY_DN10076_c0_g2_i1	Unknown protein
TRINITY_DN10076_c0_g3_i1	Unknown protein
TRINITY_DN10077_c0_g1_i1	Actin
TRINITY_DN10078_c0_g1_i1	Transcriptional adapter 1
TRINITY_DN10079_c0_g1_i1	Mannose-1-phosphate guanyltransferase alpha
TRINITY_DN1008_c0_g1_i1	Synaptic vesicle glycoprotein
TRINITY_DN10080_c0_g1_i1	Galectin
TRINITY_DN10080_c0_g1_i2	Galectin
TRINITY_DN10080_c0_g1_i3	Unknown protein
TRINITY_DN10080_c0_g1_i4	Unknown protein
TRINITY_DN10081_c0_g1_i1	Unknown protein
TRINITY_DN10082_c0_g1_i1	Cytochrome P450
TRINITY_DN10082_c0_g1_i2	Cytochrome P450
TRINITY_DN10082_c0_g1_i3	Cytochrome P450
TRINITY_DN10083_c0_g1_i1	E3 ubiquitin protein ligase RIN2
TRINITY_DN10084_c0_g1_i1	SAP30-binding protein
TRINITY_DN10085_c0_g1_i1	Cytochrome b561 domain-containing protein 2
TRINITY_DN10085_c0_g1_i3	Cytochrome b561 domain-containing protein 2
TRINITY_DN10086_c0_g1_i1	Leucine-rich repeat-containing protein 15
TRINITY_DN10086_c0_g2_i2	Membrane glycoprotein lig 1
TRINITY_DN10086_c0_g2_i3	Leucine-rich repeat-containing protein
TRINITY_DN10086_c0_g2_i4	Leucine rich repeat protein
TRINITY_DN10087_c0_g1_i1	Unknown protein
TRINITY_DN10087_c0_g2_i1	DENN domain-containing protein 1A
TRINITY_DN10088_c0_g1_i1	Ankyrin-2
TRINITY_DN10089_c0_g1_i1	Elongation of very long chain fatty acids protein
TRINITY_DN10089_c0_g2_i1	Unknown protein
TRINITY_DN1009_c0_g1_i1	Unknown protein
TRINITY_DN1009_c0_g1_i2	Unknown protein
TRINITY_DN10090_c0_g1_i1	Pupal cuticle protein C1B
TRINITY_DN10090_c0_g1_i2	Pupal cuticle protein C1B
TRINITY_DN10091_c0_g1_i1	Adenylyltransferase and sulfurtransferase MOCS3
TRINITY_DN10092_c0_g1_i1	GL11768
TRINITY_DN10093_c0_g1_i1	Igloo, isoform A
TRINITY_DN10093_c0_g1_i2	Igloo, isoform A
TRINITY_DN10093_c0_g1_i4	Igloo, isoform A
TRINITY_DN10093_c0_g2_i1	Unknown protein
TRINITY_DN10094_c0_g1_i1	C-type lectin
TRINITY_DN10095_c0_g1_i1	Thioredoxin domain-containing protein 9
TRINITY_DN10095_c0_g1_i2	Thioredoxin domain-containing protein 9
TRINITY_DN10096_c0_g1_i1	Unknown protein
TRINITY_DN10096_c0_g2_i1	Unknown protein
TRINITY_DN10096_c1_g1_i1	Unknown protein
TRINITY_DN10096_c1_g1_i2	Unknown protein
TRINITY_DN10096_c1_g1_i4	Unknown protein
TRINITY_DN10096_c1_g1_i5	Unknown protein
TRINITY_DN10096_c1_g1_i6	Unknown protein
TRINITY_DN10096_c1_g1_i7	Unknown protein
TRINITY_DN10096_c1_g2_i1	Reverse transcriptase
TRINITY_DN10096_c1_g2_i2	Reverse transcriptase
TRINITY_DN10096_c1_g3_i1	Unknown protein
TRINITY_DN10096_c1_g3_i2	Unknown protein
TRINITY_DN10096_c1_g4_i1	Unknown protein
TRINITY_DN10096_c1_g5_i1	Unknown protein
TRINITY_DN10096_c2_g1_i1	Unknown protein
TRINITY_DN10096_c2_g1_i2	Unknown protein
TRINITY_DN10096_c2_g1_i4	Unknown protein
TRINITY_DN10096_c2_g1_i6	Unknown protein
TRINITY_DN10096_c3_g1_i1	Unknown protein
TRINITY_DN10097_c0_g1_i1	G-protein coupled receptor moody
TRINITY_DN10098_c0_g1_i1	GL26611
TRINITY_DN10099_c0_g1_i1	Pre-mRNA-splicing factor CWC25 like protein
TRINITY_DN1010_c0_g1_i1	Unknown protein
TRINITY_DN10100_c0_g1_i1	Tumor susceptibility 101 protein
TRINITY_DN10101_c0_g1_i2	Endonuclease-reverse transcriptase
TRINITY_DN10101_c0_g1_i3	Endonuclease-reverse transcriptase
TRINITY_DN10101_c0_g1_i4	Unknown protein
TRINITY_DN10102_c0_g1_i1	Alcohol dehydrogenase
TRINITY_DN10102_c0_g1_i2	Alcohol dehydrogenase
TRINITY_DN10102_c0_g1_i5	Unknown protein
TRINITY_DN10103_c0_g1_i1	Protein unc-119 homolog
TRINITY_DN10104_c0_g1_i1	AGAP009862-PA
TRINITY_DN10105_c0_g1_i1	Rhotekin
TRINITY_DN10106_c0_g1_i1	Alkaline phosphatase
TRINITY_DN10106_c0_g1_i2	Alkaline phosphatase
TRINITY_DN10107_c0_g1_i2	Enolase
TRINITY_DN10108_c0_g1_i1	Enhancer of split M1 protein
TRINITY_DN10108_c0_g1_i2	Unknown protein
TRINITY_DN10108_c0_g1_i3	Enhancer of split M1 protein
TRINITY_DN10108_c0_g1_i4	Serine protease inhibitor dipetalogastin
TRINITY_DN10108_c0_g1_i5	Unknown protein
TRINITY_DN10109_c0_g1_i1	Protein ROP
TRINITY_DN10109_c0_g1_i2	Protein ROP
TRINITY_DN10109_c0_g1_i3	Protein ROP
TRINITY_DN10109_c0_g1_i4	Protein ROP
TRINITY_DN10109_c0_g1_i5	Protein ROP
TRINITY_DN10109_c0_g2_i1	Unknown protein
TRINITY_DN1011_c0_g1_i1	Synaptic vesicle glycoprotein 2B
TRINITY_DN1011_c0_g2_i1	Synaptic vesicle glycoprotein 2B
TRINITY_DN10110_c1_g1_i1	Cytochrome P450
TRINITY_DN10110_c1_g1_i2	Cytochrome P450
TRINITY_DN10110_c1_g1_i3	Cytochrome P450
TRINITY_DN10110_c1_g1_i4	Cytochrome P450
TRINITY_DN10110_c1_g1_i5	Cytochrome P450
TRINITY_DN10110_c1_g2_i1	Cytochrome P450
TRINITY_DN10110_c1_g2_i2	Cytochrome P450
TRINITY_DN10110_c1_g3_i1	Cytochrome P450
TRINITY_DN10111_c0_g1_i1	Aldo/keto reductase
TRINITY_DN10112_c0_g1_i1	Unknown protein
TRINITY_DN10112_c0_g1_i2	Unknown protein
TRINITY_DN10112_c0_g1_i3	Unknown protein
TRINITY_DN10112_c0_g1_i4	Unknown protein
TRINITY_DN10112_c0_g2_i1	Ubiquitin-conjugating enzyme E2 W
TRINITY_DN10112_c0_g3_i1	Unknown protein
TRINITY_DN10113_c0_g1_i1	Unknown protein
TRINITY_DN10114_c0_g1_i1	Apoptosis-inducing factor 1, mitochondrial
TRINITY_DN10115_c0_g1_i2	Peroxisomal multifunctional enzyme type 2
TRINITY_DN10116_c0_g1_i1	Beta-galactosidase
TRINITY_DN10117_c0_g1_i1	Protein sister of odd and bowel
TRINITY_DN10117_c0_g2_i1	Unknown protein
TRINITY_DN10117_c0_g3_i1	Protein odd-skipped
TRINITY_DN10117_c1_g1_i1	Calcium homeostasis endoplasmic reticulum protein
TRINITY_DN10117_c1_g1_i2	Calcium homeostasis endoplasmic reticulum protein
TRINITY_DN10118_c0_g1_i1	ATP-dependent RNA helicase
TRINITY_DN10118_c0_g1_i2	ATP-dependent RNA helicase
TRINITY_DN10119_c0_g1_i1	Hexosyltransferase
TRINITY_DN10120_c0_g1_i2	Nuclear migration protein NudC
TRINITY_DN10121_c0_g1_i1	Protein rogdi
TRINITY_DN10121_c0_g1_i3	Protein rogdi
TRINITY_DN10122_c0_g1_i1	Steroid dehydrogenase
TRINITY_DN10123_c0_g1_i1	CG5541, isoform A
TRINITY_DN10123_c0_g1_i3	CG5541, isoform A
TRINITY_DN10124_c0_g1_i1	Serine/threonine protein kinase, putative
TRINITY_DN10125_c0_g1_i1	Cytochrome P450
TRINITY_DN10125_c0_g1_i2	Cytochrome P450
TRINITY_DN10125_c0_g2_i1	Cytochrome P450
TRINITY_DN10125_c0_g3_i1	Cytochrome P450
TRINITY_DN10125_c0_g4_i1	Cytochrome P450
TRINITY_DN10126_c0_g1_i1	Aquaporin
TRINITY_DN10126_c0_g1_i2	Aquaporin
TRINITY_DN10126_c0_g1_i3	Aquaporin
TRINITY_DN10127_c0_g1_i1	Ras-related protein Rab-21
TRINITY_DN10127_c0_g1_i2	Ras-related protein Rab-21
TRINITY_DN10127_c0_g1_i3	Ras-related protein Rab-21
TRINITY_DN10127_c0_g1_i4	Ras-related protein Rab-21
TRINITY_DN10127_c1_g1_i1	Unknown protein
TRINITY_DN10128_c0_g1_i1	3'-5' exoribonuclease
TRINITY_DN10128_c0_g1_i2	3'-5' exoribonuclease
TRINITY_DN10129_c0_g1_i1	Protein kinase
TRINITY_DN10129_c0_g1_i3	Protein kinase
TRINITY_DN10129_c0_g1_i4	Protein kinase
TRINITY_DN10129_c0_g1_i6	Protein kinase
TRINITY_DN1013_c0_g1_i1	Unknown protein
TRINITY_DN1013_c0_g2_i1	Unknown protein
TRINITY_DN10130_c0_g1_i1	Unknown protein
TRINITY_DN10130_c0_g1_i3	Unknown protein
TRINITY_DN10131_c0_g1_i1	Cuticlin-1
TRINITY_DN10132_c0_g1_i1	Protein FAM57B
TRINITY_DN10133_c0_g1_i1	Dol-P-Glc:Glc(2)Man(9)GlcNAc(2)-PP-Dol alpha-1,2-glucosyltransferase
TRINITY_DN10134_c0_g1_i1	UMP-CMP kinase
TRINITY_DN10135_c0_g1_i1	Unknown protein
TRINITY_DN10135_c0_g1_i2	Ion channel nompc
TRINITY_DN10135_c0_g1_i3	Unknown protein
TRINITY_DN10135_c0_g1_i4	Ion channel nompc
TRINITY_DN10135_c0_g1_i5	Ankyrin
TRINITY_DN10135_c0_g1_i6	Ankyrin
TRINITY_DN10135_c0_g2_i1	Unknown protein
TRINITY_DN10135_c0_g3_i1	Unknown protein
TRINITY_DN10135_c0_g3_i2	Serine/threonine-protein phosphatase 6 regulatory ankyrin repeat subunit B
TRINITY_DN10135_c0_g4_i1	Unknown protein
TRINITY_DN10135_c0_g4_i2	Ankyrin repeat-containing protein
TRINITY_DN10135_c0_g4_i3	Serine/threonine-protein phosphatase 6 regulatory ankyrin repeat subunit B
TRINITY_DN10136_c0_g1_i1	Ubiquitin carboxyl-terminal hydrolase
TRINITY_DN10137_c0_g1_i1	Calcium release-activated calcium channel protein 1
TRINITY_DN10137_c0_g1_i2	Calcium release-activated calcium channel protein 1
TRINITY_DN10138_c0_g1_i1	Charged multivesicular body protein 4b
TRINITY_DN10139_c0_g1_i1	DNA-binding protein Ewg
TRINITY_DN10140_c0_g1_i1	LD06533p
TRINITY_DN10141_c0_g1_i1	SET and MYND domain-containing protein
TRINITY_DN10141_c0_g1_i2	GL12277
TRINITY_DN10142_c0_g1_i1	UDP-glucose 4-epimerase
TRINITY_DN10143_c0_g1_i1	Protein IWS1 homolog
TRINITY_DN10144_c0_g1_i1	GD21305
TRINITY_DN10145_c0_g1_i2	ATP synthase subunit s-like protein
TRINITY_DN10146_c0_g1_i1	Isocitrate dehydrogenase [NAD] subunit, mitochondrial
TRINITY_DN10146_c0_g1_i2	Isocitrate dehydrogenase [NAD] subunit, mitochondrial
TRINITY_DN10146_c0_g1_i3	Isocitrate dehydrogenase [NAD] subunit, mitochondrial
TRINITY_DN10146_c0_g2_i1	Unknown protein
TRINITY_DN10147_c0_g1_i2	Homeobox protein Nkx-2.2
TRINITY_DN10147_c0_g1_i3	Homeobox protein Nkx-2.2
TRINITY_DN10148_c0_g1_i1	Unknown protein
TRINITY_DN10148_c2_g1_i1	Unknown protein
TRINITY_DN10148_c2_g2_i1	Unknown protein
TRINITY_DN10148_c3_g1_i1	Lian-Aa1 retrotransposon protein
TRINITY_DN10148_c3_g1_i2	Lian-Aa1 retrotransposon protein
TRINITY_DN10148_c3_g2_i1	Unknown protein
TRINITY_DN10148_c4_g1_i2	Lian-Aa1 retrotransposon protein
TRINITY_DN10148_c4_g1_i3	Reverse transcriptase
TRINITY_DN10148_c4_g2_i1	Unknown protein
TRINITY_DN10148_c4_g2_i2	Unknown protein
TRINITY_DN10148_c4_g2_i3	Unknown protein
TRINITY_DN10148_c4_g2_i4	Unknown protein
TRINITY_DN10148_c4_g2_i5	Unknown protein
TRINITY_DN10148_c4_g3_i1	Reverse transcriptase
TRINITY_DN10148_c4_g3_i2	Unknown protein
TRINITY_DN10148_c4_g4_i1	Unknown protein
TRINITY_DN10148_c4_g4_i2	Unknown protein
TRINITY_DN10148_c4_g5_i2	Unknown protein
TRINITY_DN10148_c4_g5_i3	Unknown protein
TRINITY_DN10149_c0_g1_i1	Acidic mammalian chitinase
TRINITY_DN10149_c0_g1_i2	Peritrophin-48
TRINITY_DN10149_c0_g1_i3	Acidic mammalian chitinase
TRINITY_DN10149_c0_g2_i1	Obstructor-A
TRINITY_DN10149_c0_g2_i2	Obstructor-A
TRINITY_DN10149_c0_g3_i1	Peritrophin-44
TRINITY_DN10149_c0_g4_i1	Peritrophin-44
TRINITY_DN10149_c0_g5_i1	Unknown protein
TRINITY_DN10150_c0_g1_i1	Mucin-like peritrophin
TRINITY_DN10150_c0_g1_i4	Mucin-like peritrophin
TRINITY_DN10151_c0_g1_i1	Phosphoserine aminotransferase
TRINITY_DN10152_c0_g1_i1	Membrane-bound transcription factor site-2 protease
TRINITY_DN10153_c0_g1_i1	Protein tyrosine phosphatase
TRINITY_DN10153_c0_g1_i2	Protein tyrosine phosphatase
TRINITY_DN10153_c0_g1_i3	AGAP008710-PA
TRINITY_DN10154_c0_g1_i1	Aspartyl/asparaginyl beta-hydroxylase
TRINITY_DN10154_c0_g2_i1	Aspartyl/asparaginyl beta-hydroxylase
TRINITY_DN10155_c0_g1_i1	Ankyrin repeat domain-containing protein 33B
TRINITY_DN10155_c0_g1_i2	Ankyrin repeat domain-containing protein 33B
TRINITY_DN10156_c0_g1_i1	Tissue inhibitor of metalloproteases
TRINITY_DN10157_c0_g1_i1	Proteasome subunit alpha type
TRINITY_DN10157_c0_g2_i1	Small nuclear ribonucleoprotein sm d2
TRINITY_DN10158_c0_g1_i1	Prostaglandin reductase
TRINITY_DN10158_c0_g1_i2	Prostaglandin reductase
TRINITY_DN10158_c0_g1_i3	Prostaglandin reductase
TRINITY_DN10158_c0_g2_i1	Prostaglandin reductase
TRINITY_DN10158_c0_g3_i1	Prostaglandin reductase
TRINITY_DN10159_c0_g1_i1	Unknown protein
TRINITY_DN10159_c0_g2_i1	Ankyrin-2
TRINITY_DN1016_c0_g1_i1	Unknown protein
TRINITY_DN10160_c0_g1_i1	GD15744
TRINITY_DN10161_c0_g1_i1	Unknown protein
TRINITY_DN10161_c1_g1_i1	Tudor domain-containing protein 1
TRINITY_DN10162_c0_g1_i1	Transmembrane and coiled-coil domain-containing protein 7
TRINITY_DN10163_c0_g1_i1	Brain chitinase and chia
TRINITY_DN10163_c0_g1_i2	Brain chitinase and chia
TRINITY_DN10163_c0_g1_i3	Brain chitinase and chia
TRINITY_DN10164_c0_g1_i1	Nucleolar complex protein 3 homolog
TRINITY_DN10165_c0_g1_i1	DnaJ-like protein 60
TRINITY_DN10166_c0_g1_i1	ATP-dependent RNA helicase
TRINITY_DN10166_c0_g2_i1	Unknown protein
TRINITY_DN10167_c0_g1_i1	Zinc finger protein
TRINITY_DN10168_c0_g1_i1	Lipoyltransferase 2, mitochondrial
TRINITY_DN10168_c0_g1_i2	Unknown protein
TRINITY_DN10168_c0_g2_i1	Peroxisomal membrane protein 2
TRINITY_DN10168_c0_g2_i3	Peroxisomal membrane protein 2
TRINITY_DN10168_c0_g2_i5	Unknown protein
TRINITY_DN10169_c0_g1_i1	Glutamate--cysteine ligase regulatory subunit
TRINITY_DN1017_c0_g1_i1	Unknown protein
TRINITY_DN10170_c0_g1_i1	High affinity copper uptake protein 1
TRINITY_DN10170_c0_g1_i2	High affinity copper uptake protein 1
TRINITY_DN10170_c0_g1_i3	High affinity copper uptake protein 1
TRINITY_DN10170_c0_g1_i4	Unknown protein
TRINITY_DN10170_c0_g1_i5	High affinity copper uptake protein 1
TRINITY_DN10171_c0_g1_i1	UDP-glucuronosyltransferase
TRINITY_DN10171_c0_g2_i1	UDP-glucuronosyltransferase
TRINITY_DN10171_c0_g3_i1	UDP-glucuronosyltransferase
TRINITY_DN10172_c0_g1_i1	Major Facilitator Superfamily protein
TRINITY_DN10173_c0_g1_i1	Unknown protein
TRINITY_DN10173_c0_g2_i1	Unknown protein
TRINITY_DN10173_c0_g2_i2	Unknown protein
TRINITY_DN10173_c1_g1_i1	CG34113
TRINITY_DN10174_c0_g1_i1	Unknown protein
TRINITY_DN10174_c0_g1_i2	Unknown protein
TRINITY_DN10174_c0_g1_i3	Unknown protein
TRINITY_DN10174_c0_g1_i4	Unknown protein
TRINITY_DN10174_c0_g1_i5	Ankyrin
TRINITY_DN10174_c0_g1_i6	Unknown protein
TRINITY_DN10174_c0_g1_i7	Unknown protein
TRINITY_DN10174_c0_g1_i8	Unknown protein
TRINITY_DN10174_c0_g1_i9	Unknown protein
TRINITY_DN10174_c0_g2_i1	Unknown protein
TRINITY_DN10174_c0_g2_i2	Unknown protein
TRINITY_DN10174_c0_g3_i1	Unknown protein
TRINITY_DN10175_c0_g1_i1	AGAP005812-PA-like protein
TRINITY_DN10176_c0_g1_i1	Unknown protein
TRINITY_DN10176_c0_g2_i1	Tropomodulin
TRINITY_DN10176_c0_g2_i2	Tropomodulin
TRINITY_DN10177_c0_g1_i1	Golgin-45
TRINITY_DN10177_c0_g1_i2	Golgin-45
TRINITY_DN10178_c0_g1_i1	Ribose-5-phosphate isomerase
TRINITY_DN10179_c0_g1_i1	Protein downstream neighbor of son homolog
TRINITY_DN1018_c0_g1_i1	Protein fuzzy homolog
TRINITY_DN10180_c0_g1_i2	Retinol dehydrogenase 12
TRINITY_DN10181_c0_g1_i1	ADP ribosylation factor
TRINITY_DN10181_c0_g1_i2	ADP ribosylation factor
TRINITY_DN10181_c0_g1_i3	ADP ribosylation factor
TRINITY_DN10181_c0_g1_i5	ADP ribosylation factor
TRINITY_DN10181_c0_g1_i6	ADP ribosylation factor
TRINITY_DN10181_c0_g1_i7	ADP ribosylation factor
TRINITY_DN10181_c0_g2_i1	Unknown protein
TRINITY_DN10181_c0_g3_i1	GL24972
TRINITY_DN10182_c0_g1_i2	p21-activated protein kinase-interacting protein 1-like
TRINITY_DN10183_c0_g1_i2	Regucalcin
TRINITY_DN10184_c0_g1_i1	Unknown protein
TRINITY_DN10184_c0_g1_i2	Unknown protein
TRINITY_DN10184_c0_g1_i5	Uridine phosphorylase
TRINITY_DN10184_c0_g1_i6	Uridine phosphorylase
TRINITY_DN10185_c0_g1_i1	Protein HEXIM1
TRINITY_DN10186_c0_g1_i1	Unknown protein
TRINITY_DN10187_c0_g1_i2	Carboxypeptidase Q
TRINITY_DN10188_c0_g1_i1	28S ribosomal protein S27, mitochondrial
TRINITY_DN10189_c0_g1_i1	Apoptosis inhibitor IAP
TRINITY_DN1019_c0_g1_i1	Dedicator of cytokinesis protein
TRINITY_DN10190_c0_g1_i1	Mortality factor 4-like protein 1
TRINITY_DN10191_c0_g1_i1	Type IV secretion system protein PtlH
TRINITY_DN10192_c0_g1_i1	Ezrin/radixin/moesin family
TRINITY_DN10193_c0_g1_i1	3-hydroxyacyl-CoA dehydrogenase type-2
TRINITY_DN10194_c0_g1_i1	Pseudouridine-5'-monophosphatase
TRINITY_DN10194_c0_g1_i2	Pseudouridine-5'-monophosphatase
TRINITY_DN10194_c0_g1_i3	Pseudouridine-5'-monophosphatase
TRINITY_DN10194_c0_g2_i1	Unknown protein
TRINITY_DN10195_c0_g1_i1	Unknown protein
TRINITY_DN10195_c0_g1_i2	Calcium-activated potassium channel slowpoke
TRINITY_DN10195_c0_g1_i4	Calcium-activated potassium channel slowpoke
TRINITY_DN10195_c0_g1_i5	Calcium-activated potassium channel slowpoke
TRINITY_DN10196_c0_g1_i2	Galectin
TRINITY_DN10196_c0_g1_i3	Unknown protein
TRINITY_DN10196_c0_g1_i4	Galectin
TRINITY_DN10197_c0_g1_i4	Chymotrypsin-like serine protease
TRINITY_DN10197_c0_g1_i5	Chymotrypsin-like serine protease
TRINITY_DN10198_c0_g1_i1	Protein cereblon
TRINITY_DN10199_c0_g1_i2	Zinc finger protein, putative
TRINITY_DN10199_c0_g1_i4	Unknown protein
TRINITY_DN10200_c0_g1_i1	Deoxyribonuclease i
TRINITY_DN10200_c0_g2_i1	Unknown protein
TRINITY_DN10201_c0_g1_i1	Estrogen-related receptor
TRINITY_DN10201_c0_g1_i2	Estrogen-related receptor
TRINITY_DN10201_c0_g2_i1	Unknown protein
TRINITY_DN10202_c0_g1_i1	Histone PARylation factor 1-like
TRINITY_DN10203_c0_g1_i1	Snurportin-1
TRINITY_DN10204_c0_g1_i1	TOX high mobility group box family member
TRINITY_DN10205_c0_g1_i1	Protein VAC14 homolog
TRINITY_DN10206_c0_g1_i1	CG13339
TRINITY_DN10207_c0_g1_i1	Polyphosphoinositide phosphatase
TRINITY_DN10208_c0_g1_i1	RNA-binding protein 8A
TRINITY_DN10209_c0_g1_i1	Cullin
TRINITY_DN10209_c0_g2_i1	Unknown protein
TRINITY_DN10210_c0_g1_i1	Alpha-tocopherol transfer protein-like
TRINITY_DN10210_c0_g1_i2	Alpha-tocopherol transfer protein-like
TRINITY_DN10211_c1_g1_i12	Unknown protein
TRINITY_DN10211_c1_g1_i2	Unknown protein
TRINITY_DN10211_c1_g1_i3	Unknown protein
TRINITY_DN10211_c1_g1_i4	Unknown protein
TRINITY_DN10211_c1_g1_i6	Unknown protein
TRINITY_DN10211_c1_g1_i7	Unknown protein
TRINITY_DN10211_c1_g2_i1	Unknown protein
TRINITY_DN10211_c1_g2_i2	Unknown protein
TRINITY_DN10211_c2_g1_i1	Unknown protein
TRINITY_DN10212_c0_g1_i1	Coiled-coil and C2 domain-containing protein 1-like
TRINITY_DN10213_c0_g1_i1	Zinc finger protein
TRINITY_DN10213_c0_g2_i1	Zinc finger protein
TRINITY_DN10213_c0_g2_i3	Zinc finger protein
TRINITY_DN10213_c0_g2_i4	Unknown protein
TRINITY_DN10213_c0_g2_i6	Zinc finger protein, putative
TRINITY_DN10214_c0_g1_i1	Nuclear pore protein
TRINITY_DN10215_c0_g1_i1	Ribosomal rna methyltransferase
TRINITY_DN10215_c0_g1_i2	Ribosomal rna methyltransferase
TRINITY_DN10216_c0_g1_i1	Unknown protein
TRINITY_DN10216_c0_g1_i2	Unknown protein
TRINITY_DN10216_c0_g1_i3	Unknown protein
TRINITY_DN10217_c0_g1_i2	Unknown protein
TRINITY_DN10217_c0_g1_i3	GD12206
TRINITY_DN10217_c0_g1_i4	Unknown protein
TRINITY_DN10217_c0_g1_i5	SD04853p
TRINITY_DN10218_c0_g1_i1	Unknown protein
TRINITY_DN10218_c0_g1_i2	Unknown protein
TRINITY_DN10218_c0_g1_i3	Unknown protein
TRINITY_DN10218_c0_g1_i4	Unknown protein
TRINITY_DN10218_c0_g1_i5	Unknown protein
TRINITY_DN10218_c0_g1_i6	Unknown protein
TRINITY_DN10218_c0_g1_i7	F-box/LRR-repeat protein 14
TRINITY_DN10218_c0_g1_i8	CG9003, isoform F
TRINITY_DN10218_c0_g2_i1	Unknown protein
TRINITY_DN10219_c0_g1_i1	Zinc finger protein
TRINITY_DN10219_c0_g2_i1	Zinc finger protein
TRINITY_DN10220_c0_g1_i1	Lysosomal acid phosphatase
TRINITY_DN10220_c0_g2_i1	Lysosomal acid phosphatase
TRINITY_DN10220_c0_g3_i1	Lysosomal acid phosphatase
TRINITY_DN10220_c0_g3_i2	Lysosomal acid phosphatase
TRINITY_DN10220_c0_g4_i1	Lysosomal acid phosphatase
TRINITY_DN10220_c0_g4_i2	Lysosomal acid phosphatase
TRINITY_DN10221_c0_g1_i1	Colorectal mutant cancer protein
TRINITY_DN10221_c0_g1_i2	Colorectal mutant cancer protein
TRINITY_DN10222_c0_g1_i1	Unknown protein
TRINITY_DN10222_c0_g2_i1	Unknown protein
TRINITY_DN10222_c0_g2_i2	Unknown protein
TRINITY_DN10222_c0_g3_i1	Unknown protein
TRINITY_DN10222_c0_g3_i2	Unknown protein
TRINITY_DN10222_c0_g3_i3	Unknown protein
TRINITY_DN10222_c1_g1_i1	Unknown protein
TRINITY_DN10222_c1_g1_i2	Unknown protein
TRINITY_DN10222_c1_g2_i1	Unknown protein
TRINITY_DN10222_c1_g2_i2	Unknown protein
TRINITY_DN10222_c2_g1_i1	Unknown protein
TRINITY_DN10222_c3_g1_i1	RNA-directed DNA polymerase from mobile element jockey
TRINITY_DN10222_c3_g2_i1	Unknown protein
TRINITY_DN10222_c3_g2_i2	Unknown protein
TRINITY_DN10222_c3_g3_i1	Unknown protein
TRINITY_DN10222_c3_g3_i2	Unknown protein
TRINITY_DN10222_c3_g4_i1	Unknown protein
TRINITY_DN10223_c0_g1_i1	Fasciclin-3
TRINITY_DN10223_c0_g1_i2	Fasciclin-3
TRINITY_DN10223_c0_g1_i3	Fasciclin-3
TRINITY_DN10224_c0_g1_i1	Unknown protein
TRINITY_DN10224_c0_g1_i3	Citrate synthase
TRINITY_DN10225_c0_g1_i1	DNA-directed RNA polymerase subunit beta
TRINITY_DN10226_c0_g1_i1	Defensin-like peptide 1
TRINITY_DN10226_c0_g1_i2	Defensin-like peptide 3
TRINITY_DN10226_c0_g1_i3	Defensin-like peptide 3
TRINITY_DN10226_c0_g1_i4	Defensin-like peptide 2
TRINITY_DN10226_c0_g2_i1	Defensin-like peptide 3
TRINITY_DN10227_c0_g1_i1	Valacyclovir hydrolase
TRINITY_DN10228_c0_g1_i1	SD02419p
TRINITY_DN10229_c0_g1_i1	Nitrogen permease regulator 2-like protein
TRINITY_DN1023_c0_g1_i1	Unknown protein
TRINITY_DN1023_c0_g2_i1	Unknown protein
TRINITY_DN10230_c0_g1_i1	Lipase
TRINITY_DN10230_c0_g1_i2	Lipase
TRINITY_DN10230_c0_g1_i3	Lipase
TRINITY_DN10231_c0_g1_i1	Arginine/serine-rich protein PNISR
TRINITY_DN10231_c0_g1_i2	Arginine/serine-rich protein PNISR
TRINITY_DN10231_c0_g1_i3	Arginine/serine-rich protein PNISR
TRINITY_DN10231_c0_g1_i4	Unknown protein
TRINITY_DN10231_c0_g1_i5	Arginine/serine-rich protein PNISR
TRINITY_DN10232_c0_g1_i1	Facilitated trehalose transporter Tret1
TRINITY_DN10232_c0_g1_i2	Facilitated trehalose transporter Tret1
TRINITY_DN10232_c0_g1_i5	Facilitated trehalose transporter Tret1
TRINITY_DN10233_c0_g1_i1	Unknown protein
TRINITY_DN10233_c1_g1_i1	Reverse transcriptase
TRINITY_DN10233_c2_g1_i1	Unknown protein
TRINITY_DN10233_c2_g2_i1	Unknown protein
TRINITY_DN10233_c2_g3_i1	Unknown protein
TRINITY_DN10233_c2_g3_i2	Unknown protein
TRINITY_DN10233_c2_g4_i1	Unknown protein
TRINITY_DN10233_c2_g4_i3	Unknown protein
TRINITY_DN10233_c2_g5_i1	Unknown protein
TRINITY_DN10233_c2_g6_i1	Unknown protein
TRINITY_DN10233_c3_g1_i12	Unknown protein
TRINITY_DN10233_c3_g1_i13	Unknown protein
TRINITY_DN10233_c3_g1_i3	Unknown protein
TRINITY_DN10233_c3_g1_i5	Unknown protein
TRINITY_DN10233_c3_g1_i6	Unknown protein
TRINITY_DN10233_c3_g1_i7	Unknown protein
TRINITY_DN10233_c3_g1_i9	Unknown protein
TRINITY_DN10233_c4_g1_i1	Unknown protein
TRINITY_DN10234_c0_g1_i1	Ileal sodium/bile acid cotransporter
TRINITY_DN10235_c0_g1_i1	Deoxyribonuclease I
TRINITY_DN10235_c0_g1_i2	Deoxyribonuclease I
TRINITY_DN10236_c0_g1_i1	Serine/threonine protein phosphatase 2a regulatory subunit a
TRINITY_DN10236_c0_g1_i2	Serine/threonine protein phosphatase 2a regulatory subunit a
TRINITY_DN10237_c0_g1_i2	Kynurenine--oxoglutarate transaminase 3
TRINITY_DN10237_c0_g1_i3	Kynurenine--oxoglutarate transaminase 3
TRINITY_DN10238_c0_g1_i3	Zinc finger MIZ domain-containing protein 1-like Protein
TRINITY_DN10238_c0_g1_i4	Zinc finger MIZ domain-containing protein 1-like Protein
TRINITY_DN10238_c0_g1_i5	Zinc finger MIZ domain-containing protein 1-like Protein
TRINITY_DN10239_c0_g1_i1	Etoposide-induced protein 2.4-like
TRINITY_DN10239_c0_g2_i1	Unknown protein
TRINITY_DN10239_c0_g3_i1	Transforming growth factor beta regulator 1
TRINITY_DN1024_c0_g1_i1	Unknown protein
TRINITY_DN1024_c0_g1_i2	Unknown protein
TRINITY_DN10240_c0_g1_i1	Polycomb protein Su(z)12
TRINITY_DN10241_c0_g1_i1	Cytidine deaminase
TRINITY_DN10241_c0_g1_i2	Cytidine deaminase
TRINITY_DN10242_c0_g1_i2	Serrate RNA effector molecule homolog
TRINITY_DN10242_c0_g1_i3	Serrate RNA effector molecule homolog
TRINITY_DN10243_c0_g1_i1	TBC1 domain family member 7
TRINITY_DN10244_c0_g1_i1	Zinc finger protein, putative
TRINITY_DN10245_c0_g1_i1	Bromodomain containing 8
TRINITY_DN10245_c0_g1_i2	Bromodomain containing 8
TRINITY_DN10246_c0_g1_i1	GL23704
TRINITY_DN10246_c0_g1_i2	Vacuolar ATPase assembly integral membrane protein VMA21 homolog
TRINITY_DN10246_c0_g1_i3	Methyltransferase NSUN5
TRINITY_DN10247_c0_g1_i1	Chymotrypsin
TRINITY_DN10247_c0_g1_i2	Chymotrypsin
TRINITY_DN10247_c0_g1_i3	Chymotrypsin
TRINITY_DN10247_c0_g2_i1	Chymotrypsin
TRINITY_DN10247_c0_g2_i2	Chymotrypsin
TRINITY_DN10248_c0_g1_i1	CDK5 and ABL1 enzyme substrate 1
TRINITY_DN10249_c0_g1_i1	Unknown protein
TRINITY_DN10249_c0_g2_i1	Unknown protein
TRINITY_DN10250_c0_g1_i1	Ribosome biogenesis protein BOP1 homolog
TRINITY_DN10251_c0_g1_i1	Pyrroline-5-carboxylate reductase
TRINITY_DN10252_c0_g1_i1	F-box/LRR-repeat protein 14
TRINITY_DN10252_c0_g1_i3	Unknown protein
TRINITY_DN10252_c0_g1_i4	F-box/LRR-repeat protein 20
TRINITY_DN10253_c0_g1_i1	Unknown protein
TRINITY_DN10253_c0_g2_i1	Ribosomal protein S6 kinase
TRINITY_DN10254_c0_g1_i1	Apoptosis inhibitor 5 homolog
TRINITY_DN10255_c0_g1_i1	Glutamate dehydrogenase
TRINITY_DN10255_c0_g1_i2	Glutamate dehydrogenase
TRINITY_DN10255_c0_g2_i1	Unknown protein
TRINITY_DN10255_c0_g3_i1	Glutamate dehydrogenase
TRINITY_DN10256_c0_g1_i1	Unknown protein
TRINITY_DN10257_c0_g1_i1	Semaphorin
TRINITY_DN10258_c0_g1_i1	X-box-binding protein 1
TRINITY_DN10259_c0_g1_i1	Ecto-NOX disulfide-thiol exchanger
TRINITY_DN10259_c0_g1_i2	Ecto-NOX disulfide-thiol exchanger 1
TRINITY_DN1026_c0_g1_i1	Unknown protein
TRINITY_DN10260_c0_g1_i1	Cyclic AMP-dependent transcription factor ATF-2
TRINITY_DN10261_c0_g1_i1	Unknown protein
TRINITY_DN10261_c0_g1_i2	Monocarboxylate transporter
TRINITY_DN10262_c0_g1_i1	CG8108, isoform A
TRINITY_DN10262_c0_g1_i2	Zinc finger protein on ecdysone puffs
TRINITY_DN10262_c0_g1_i3	Zinc finger protein on ecdysone puffs
TRINITY_DN10262_c0_g1_i4	Unknown protein
TRINITY_DN10263_c1_g1_i1	Unknown protein
TRINITY_DN10263_c2_g1_i1	Unknown protein
TRINITY_DN10263_c3_g1_i1	Unknown protein
TRINITY_DN10263_c4_g1_i1	Endonuclease-reverse transcriptase
TRINITY_DN10263_c4_g1_i3	Endonuclease-reverse transcriptase HmRTE-e01
TRINITY_DN10263_c4_g1_i5	Endonuclease-reverse transcriptase
TRINITY_DN10263_c4_g2_i1	DDB1- and CUL4-associated factor 10 homolog
TRINITY_DN10263_c5_g1_i1	Unknown protein
TRINITY_DN10264_c0_g1_i1	Unknown protein
TRINITY_DN10264_c10_g1_i1	Unknown protein
TRINITY_DN10264_c11_g1_i1	Unknown protein
TRINITY_DN10264_c11_g2_i1	Unknown protein
TRINITY_DN10264_c11_g2_i2	Unknown protein
TRINITY_DN10264_c11_g3_i1	Unknown protein
TRINITY_DN10264_c12_g1_i1	Unknown protein
TRINITY_DN10264_c13_g1_i1	Unknown protein
TRINITY_DN10264_c7_g1_i1	Unknown protein
TRINITY_DN10264_c7_g1_i2	Unknown protein
TRINITY_DN10264_c8_g1_i1	Unknown protein
TRINITY_DN10265_c0_g1_i1	BTB/POZ domain-containing protein KCTD9
TRINITY_DN10266_c0_g1_i1	Protein SMG9
TRINITY_DN10266_c0_g1_i3	Protein SMG9
TRINITY_DN10266_c0_g2_i1	Unknown protein
TRINITY_DN10266_c0_g2_i2	Unknown protein
TRINITY_DN10266_c0_g3_i1	Unknown protein
TRINITY_DN10266_c0_g3_i2	Unknown protein
TRINITY_DN10266_c0_g4_i1	Unknown protein
TRINITY_DN10266_c0_g4_i2	Unknown protein
TRINITY_DN10266_c0_g4_i3	Unknown protein
TRINITY_DN10267_c0_g1_i1	Zinc finger protein, putative
TRINITY_DN10268_c0_g1_i1	Falten
TRINITY_DN10269_c0_g1_i1	Thioredoxin domain-containing protein 17
TRINITY_DN1027_c0_g1_i1	Unknown protein
TRINITY_DN1027_c0_g2_i1	Unknown protein
TRINITY_DN10270_c0_g1_i1	DNA excision repair protein ERCC-1
TRINITY_DN10271_c0_g1_i1	Translation initiation factor eIF-2B subunit gamma
TRINITY_DN10272_c0_g1_i1	Peptidyl-prolyl cis-trans isomerase
TRINITY_DN10273_c0_g1_i1	Septin
TRINITY_DN10274_c0_g1_i1	E3 ubiquitin-protein ligase RING2
TRINITY_DN10275_c1_g1_i1	Pol polyprotein
TRINITY_DN10275_c1_g2_i1	Unknown protein
TRINITY_DN10275_c1_g3_i1	Unknown protein
TRINITY_DN10275_c1_g4_i1	Gag-pol protein
TRINITY_DN10275_c1_g5_i1	Unknown protein
TRINITY_DN10275_c1_g6_i1	Unknown protein
TRINITY_DN10275_c1_g6_i2	Unknown protein
TRINITY_DN10275_c1_g7_i1	Unknown protein
TRINITY_DN10275_c1_g8_i1	Pol polyprotein
TRINITY_DN10275_c2_g1_i1	Pol polyprotein
TRINITY_DN10276_c0_g1_i1	Unknown protein
TRINITY_DN10276_c0_g2_i1	Histone-lysine N-methyltransferase SETMAR
TRINITY_DN10276_c0_g3_i1	Unknown protein
TRINITY_DN10276_c0_g4_i1	Histone-lysine N-methyltransferase SETMAR
TRINITY_DN10276_c0_g5_i1	Unknown protein
TRINITY_DN10276_c0_g6_i1	Unknown protein
TRINITY_DN10277_c0_g1_i1	tRNA-dihydrouridine synthase
TRINITY_DN10278_c0_g1_i2	Protein phosphatase 1E-like Protein
TRINITY_DN10279_c0_g1_i1	ATP-binding cassette sub-family E member
TRINITY_DN10280_c0_g1_i1	CLUMA_CG003854, isoform A
TRINITY_DN10280_c0_g1_i2	CLUMA_CG003854, isoform A
TRINITY_DN10281_c0_g1_i1	Spermidine synthase
TRINITY_DN10281_c0_g2_i1	Spermidine synthase
TRINITY_DN10282_c0_g1_i1	Aminopeptidase
TRINITY_DN10283_c0_g1_i1	ATP synthase subunit gamma
TRINITY_DN10284_c0_g1_i2	Zinc finger CCCH domain-containing protein 12C
TRINITY_DN10284_c0_g2_i1	Unknown protein
TRINITY_DN10285_c0_g1_i1	Unknown protein
TRINITY_DN10285_c1_g1_i1	Unknown protein
TRINITY_DN10285_c2_g1_i1	Unknown protein
TRINITY_DN10285_c2_g2_i1	Gag-Pol polyprotein
TRINITY_DN10285_c3_g1_i1	Unknown protein
TRINITY_DN10285_c3_g1_i2	Unknown protein
TRINITY_DN10285_c3_g1_i3	Unknown protein
TRINITY_DN10285_c3_g1_i4	Unknown protein
TRINITY_DN10285_c3_g2_i1	Unknown protein
TRINITY_DN10285_c3_g2_i2	Unknown protein
TRINITY_DN10285_c3_g3_i1	Unknown protein
TRINITY_DN10285_c3_g4_i1	Unknown protein
TRINITY_DN10285_c3_g5_i1	Unknown protein
TRINITY_DN10286_c0_g1_i1	CCA tRNA nucleotidyltransferase 1, mitochondrial
TRINITY_DN10287_c0_g1_i3	Deoxynucleoside kinase
TRINITY_DN10287_c0_g1_i4	Deoxynucleoside kinase
TRINITY_DN10288_c0_g1_i1	Protein kinase c conserved region 2
TRINITY_DN10288_c0_g1_i2	Protein kinase c conserved region 2
TRINITY_DN10289_c0_g1_i1	Membrane-bound transcription factor site-2 protease-like protein
TRINITY_DN10290_c0_g1_i1	Protein EFR3 B
TRINITY_DN10291_c0_g1_i1	Sin3 histone deacetylase corepressor complex component SDS3
TRINITY_DN10292_c0_g1_i1	Stress-associated endoplasmic reticulum protein 2
TRINITY_DN10292_c0_g1_i2	Stress-associated endoplasmic reticulum protein 2
TRINITY_DN10292_c0_g2_i1	Unknown protein
TRINITY_DN10293_c0_g1_i1	Dolichyl-diphosphooligosaccharide--protein glycosyltransferase 48 kDa subunit
TRINITY_DN10294_c0_g1_i1	Eukaryotic translation initiation factor 6
TRINITY_DN10295_c0_g1_i1	Tetratricopeptide repeat protein 4
TRINITY_DN10296_c0_g1_i1	Unknown protein
TRINITY_DN10296_c0_g1_i2	Unknown protein
TRINITY_DN10296_c0_g1_i6	Unknown protein
TRINITY_DN10297_c0_g1_i1	CG2921
TRINITY_DN10297_c0_g1_i2	LD08055p
TRINITY_DN10298_c0_g1_i1	GrpE protein homolog
TRINITY_DN10299_c0_g1_i1	Glutathione S-transferase
TRINITY_DN10299_c0_g2_i1	Glutathione S-transferase
TRINITY_DN10300_c0_g1_i1	Glutathione S-transferase
TRINITY_DN10301_c0_g1_i1	Unknown protein
TRINITY_DN10301_c0_g1_i2	Unknown protein
TRINITY_DN10302_c0_g1_i1	Unknown protein
TRINITY_DN10302_c0_g1_i2	Carbohydrate sulfotransferase
TRINITY_DN10303_c0_g1_i1	Acyl-CoA dehydrogenase
TRINITY_DN10304_c0_g1_i1	Sentrin-specific protease 6
TRINITY_DN10304_c0_g1_i2	Sentrin-specific protease 7
TRINITY_DN10304_c0_g1_i5	Sentrin-specific protease 6
TRINITY_DN10304_c0_g1_i6	Sentrin-specific protease 7
TRINITY_DN10304_c0_g1_i7	Sentrin-specific protease 6
TRINITY_DN10305_c0_g1_i1	Hexosyltransferase
TRINITY_DN10306_c0_g1_i1	Mediator of RNA polymerase II transcription subunit 17
TRINITY_DN10307_c1_g1_i1	Unknown protein
TRINITY_DN10307_c2_g1_i1	Unknown protein
TRINITY_DN10307_c3_g1_i1	Unknown protein
TRINITY_DN10307_c4_g1_i1	Lissencephaly-1 homolog
TRINITY_DN10307_c4_g1_i2	Lissencephaly-1 homolog
TRINITY_DN10307_c4_g1_i3	Lissencephaly-1 homolog
TRINITY_DN10307_c4_g2_i2	Unknown protein
TRINITY_DN10307_c4_g2_i4	Unknown protein
TRINITY_DN10307_c4_g3_i1	Reverse transcriptase
TRINITY_DN10307_c4_g4_i1	Mitogen-activated protein kinase
TRINITY_DN10307_c5_g1_i1	Unknown protein
TRINITY_DN10308_c0_g1_i1	Parafibromin
TRINITY_DN10309_c1_g1_i1	Unknown protein
TRINITY_DN10309_c2_g1_i1	Unknown protein
TRINITY_DN10309_c3_g1_i1	RNA-directed DNA polymerase from mobile element jockey-like Protein
TRINITY_DN10309_c4_g1_i1	Gag-Pol polyprotein
TRINITY_DN10309_c4_g2_i1	Gag-Pol polyprotein
TRINITY_DN10309_c4_g3_i1	Unknown protein
TRINITY_DN10309_c4_g4_i1	Unknown protein
TRINITY_DN10309_c4_g5_i1	Lian-Aa1 retrotransposon protein
TRINITY_DN10309_c5_g1_i1	Unknown protein
TRINITY_DN1031_c0_g1_i1	Nitrilase and fragile histidine triad fusion protein NitFhit-like Protein
TRINITY_DN10310_c0_g1_i1	Acidic mammalian chitinase
TRINITY_DN10310_c0_g1_i2	Acidic mammalian chitinase
TRINITY_DN10311_c1_g1_i1	Unknown protein
TRINITY_DN10311_c2_g1_i1	Unknown protein
TRINITY_DN10311_c2_g1_i2	Unknown protein
TRINITY_DN10311_c3_g1_i1	RNA-directed DNA polymerase from
TRINITY_DN10311_c3_g1_i2	Gag-Pol polyprotein
TRINITY_DN10311_c3_g2_i1	Glycerol kinase
TRINITY_DN10311_c3_g2_i2	Glycerol kinase
TRINITY_DN10311_c4_g1_i1	Unknown protein
TRINITY_DN10312_c0_g1_i2	Unknown protein
TRINITY_DN10312_c0_g1_i3	Unknown protein
TRINITY_DN10313_c0_g1_i2	Protein tamozhennic
TRINITY_DN10314_c0_g1_i1	UDP-glucuronosyltransferase
TRINITY_DN10315_c0_g1_i1	Ras-related protein Rab-40C
TRINITY_DN10315_c0_g1_i2	Ras-related protein Rab-40C
TRINITY_DN10315_c0_g1_i3	Ras-related protein Rab-40C
TRINITY_DN10316_c0_g1_i1	Alkylglycerone-phosphate synthase
TRINITY_DN10317_c0_g1_i1	Phosphoglycolate phosphatase
TRINITY_DN10317_c0_g1_i2	Phosphoglycolate phosphatase
TRINITY_DN10318_c0_g1_i1	Replication protein A 32 kDa subunit
TRINITY_DN10318_c0_g1_i2	Replication protein A 32 kDa subunit
TRINITY_DN10319_c0_g1_i1	Protein MTO1, mitochondrial
TRINITY_DN1032_c0_g1_i1	Unknown protein
TRINITY_DN10320_c0_g1_i1	MICOS complex subunit
TRINITY_DN10320_c0_g1_i2	MICOS complex subunit
TRINITY_DN10321_c0_g1_i1	Protein Star
TRINITY_DN10321_c0_g1_i2	Protein Star
TRINITY_DN10322_c0_g1_i1	Unknown protein
TRINITY_DN10322_c0_g2_i1	Unknown protein
TRINITY_DN10322_c0_g3_i1	Protein phosphatase 1D-like protein
TRINITY_DN10322_c1_g1_i1	Unknown protein
TRINITY_DN10322_c1_g1_i2	Unknown protein
TRINITY_DN10322_c1_g1_i4	Unknown protein
TRINITY_DN10322_c2_g1_i1	Unknown protein
TRINITY_DN10322_c2_g1_i2	Unknown protein
TRINITY_DN10322_c2_g1_i3	Unknown protein
TRINITY_DN10322_c2_g1_i4	Unknown protein
TRINITY_DN10322_c2_g2_i1	Unknown protein
TRINITY_DN10322_c2_g3_i1	Unknown protein
TRINITY_DN10322_c2_g3_i2	Unknown protein
TRINITY_DN10322_c2_g3_i5	Unknown protein
TRINITY_DN10323_c0_g1_i1	Skywalker, isoform D
TRINITY_DN10323_c0_g1_i2	RE26091p
TRINITY_DN10323_c0_g1_i3	Skywalker, isoform D
TRINITY_DN10323_c0_g1_i4	RE26091p
TRINITY_DN10323_c0_g1_i5	RE26091p
TRINITY_DN10324_c0_g1_i1	Unknown protein
TRINITY_DN10324_c0_g2_i1	Unknown protein
TRINITY_DN10324_c1_g1_i1	Endonuclease-reverse transcriptase
TRINITY_DN10324_c1_g1_i2	Endonuclease-reverse transcriptase
TRINITY_DN10324_c2_g1_i2	Unknown protein
TRINITY_DN10324_c3_g1_i2	Unknown protein
TRINITY_DN10324_c3_g1_i3	Unknown protein
TRINITY_DN10324_c3_g1_i5	Unknown protein
TRINITY_DN10324_c3_g1_i6	Unknown protein
TRINITY_DN10324_c3_g2_i1	Unknown protein
TRINITY_DN10324_c3_g2_i3	Unknown protein
TRINITY_DN10324_c3_g3_i1	Unknown protein
TRINITY_DN10324_c4_g1_i1	Unknown protein
TRINITY_DN10324_c5_g1_i1	Unknown protein
TRINITY_DN10325_c0_g1_i1	GM12221
TRINITY_DN10326_c0_g1_i1	Trypsin-like serine protease
TRINITY_DN10327_c0_g1_i5	Argonaute 2
TRINITY_DN10327_c0_g2_i1	Unknown protein
TRINITY_DN10328_c0_g1_i1	GL23524
TRINITY_DN10329_c0_g1_i1	Phosphatidylinositol 3,4,5-trisphosphate 3-phosphatase and dual-specificity protein phosphatase PTEN
TRINITY_DN10329_c0_g1_i2	Phosphatidylinositol 3,4,5-trisphosphate 3-phosphatase and dual-specificity protein phosphatase PTEN
TRINITY_DN1033_c0_g1_i1	Unknown protein
TRINITY_DN10330_c0_g1_i2	Soluble NSF attachment protein
TRINITY_DN10331_c0_g1_i1	GPI transamidase component PIG-T
TRINITY_DN10332_c0_g1_i1	Tetraspanin
TRINITY_DN10332_c0_g1_i2	Tetraspanin
TRINITY_DN10333_c0_g1_i1	Unknown protein
TRINITY_DN10333_c0_g1_i3	DNA-(apurinic or apyrimidinic site) lyase
TRINITY_DN10334_c0_g1_i1	Zinc finger CCHC domain-containing protein 8-like protein
TRINITY_DN10335_c0_g1_i1	Fumarylacetoacetate hydrolase domain-containing protein 2A
TRINITY_DN10336_c0_g1_i1	Cytochrome c1, heme protein, mitochondrial
TRINITY_DN10337_c0_g1_i1	Trimeric intracellular cation channel type B-B
TRINITY_DN10337_c0_g1_i2	Unknown protein
TRINITY_DN10337_c0_g1_i4	Trimeric intracellular cation channel type B-B
TRINITY_DN10338_c0_g1_i2	Unknown protein
TRINITY_DN10339_c0_g1_i1	Cytochrome P450
TRINITY_DN10339_c1_g1_i1	Cytochrome P450
TRINITY_DN10339_c1_g2_i1	Cytochrome P450
TRINITY_DN10339_c1_g3_i1	Cytochrome P450
TRINITY_DN10339_c1_g3_i3	Cytochrome P450
TRINITY_DN10339_c1_g4_i1	Cytochrome P450
TRINITY_DN10339_c1_g5_i1	Cytochrome P450
TRINITY_DN10339_c2_g1_i1	Cytochrome P450
TRINITY_DN10339_c2_g1_i2	Cytochrome P450
TRINITY_DN10339_c2_g1_i3	Cytochrome P450
TRINITY_DN1034_c0_g1_i1	Protein SCAI
TRINITY_DN1034_c0_g2_i1	Protein SCAI
TRINITY_DN10340_c0_g1_i1	Unknown protein
TRINITY_DN10340_c0_g2_i1	Protein lin-54 homolog
TRINITY_DN10341_c0_g1_i1	StAR-related lipid transfer protein 7, mitochondrial
TRINITY_DN10341_c0_g1_i2	StAR-related lipid transfer protein 7, mitochondrial
TRINITY_DN10342_c0_g1_i1	Cytochrome P450
TRINITY_DN10342_c0_g2_i1	TAF5-like RNA polymerase II p300/CBP-associated factor-associated factor 65 kDa subunit 5L
TRINITY_DN10343_c0_g1_i1	Histone acetyltransferase
TRINITY_DN10344_c0_g1_i1	Rho GTPase activating protein, putative
TRINITY_DN10344_c0_g1_i2	Rho GTPase activating protein, putative
TRINITY_DN10345_c0_g1_i1	Transcription elongation factor, mitochondrial
TRINITY_DN10346_c0_g1_i2	Transcription factor Adf-1
TRINITY_DN10346_c0_g1_i4	Transcription factor Adf-1
TRINITY_DN10347_c0_g1_i1	Selenide, water dikinase
TRINITY_DN10347_c0_g1_i2	Selenide, water dikinase
TRINITY_DN10348_c0_g1_i2	Cytochrome b5-like Protein
TRINITY_DN10349_c0_g1_i1	STAM-binding protein
TRINITY_DN1035_c0_g1_i1	Unknown protein
TRINITY_DN10350_c0_g1_i1	Ras-related GTP binding protein
TRINITY_DN10351_c0_g1_i2	Protein NASP homolog
TRINITY_DN10352_c0_g1_i1	Trypsin-like serine protease
TRINITY_DN10353_c0_g1_i2	GH13488
TRINITY_DN10354_c0_g1_i1	Axin
TRINITY_DN10355_c0_g1_i1	AGAP009641-PA
TRINITY_DN10355_c0_g1_i11	Unknown protein
TRINITY_DN10355_c0_g1_i12	AGAP009641-PA
TRINITY_DN10355_c0_g1_i13	AGAP009641-PA
TRINITY_DN10355_c0_g1_i3	AGAP009641-PA
TRINITY_DN10355_c0_g1_i4	AGAP009641-PA
TRINITY_DN10355_c0_g1_i5	AGAP009641-PA
TRINITY_DN10355_c0_g1_i6	Unknown protein
TRINITY_DN10355_c0_g1_i7	Unknown protein
TRINITY_DN10355_c0_g1_i8	AGAP009641-PA-like protein
TRINITY_DN10355_c0_g1_i9	AGAP009641-PA
TRINITY_DN10356_c0_g1_i1	FAS-associated factor
TRINITY_DN10357_c0_g1_i1	Tetraspanin-31
TRINITY_DN10357_c0_g1_i2	Tetraspanin-31
TRINITY_DN10358_c0_g1_i1	Unknown protein
TRINITY_DN10358_c0_g2_i1	Transcription factor Ken
TRINITY_DN10359_c0_g1_i1	Syntaxin-7
TRINITY_DN10360_c0_g1_i1	Host cell factor
TRINITY_DN10361_c0_g1_i1	protein FAM76A
TRINITY_DN10361_c0_g1_i2	Protein FAM76A
TRINITY_DN10361_c0_g1_i3	Protein FAM76A
TRINITY_DN10361_c0_g1_i4	Protein FAM76A
TRINITY_DN10362_c1_g1_i1	Unknown protein
TRINITY_DN10362_c1_g1_i2	Unknown protein
TRINITY_DN10362_c3_g1_i3	Unknown protein
TRINITY_DN10362_c3_g1_i5	Unknown protein
TRINITY_DN10362_c4_g1_i1	Unknown protein
TRINITY_DN10362_c4_g2_i1	Unknown protein
TRINITY_DN10362_c5_g1_i1	Unknown protein
TRINITY_DN10363_c0_g1_i1	Cytochrome P450
TRINITY_DN10363_c0_g1_i2	Cytochrome P450
TRINITY_DN10363_c0_g1_i3	Cytochrome P450
TRINITY_DN10363_c0_g2_i1	Cytochrome P450
TRINITY_DN10364_c0_g1_i1	Unknown protein
TRINITY_DN10364_c1_g1_i1	Unknown protein
TRINITY_DN10364_c1_g2_i1	Unknown protein
TRINITY_DN10364_c2_g1_i1	ADP-dependent glucokinase
TRINITY_DN10365_c0_g1_i1	WD repeat-containing protein 85
TRINITY_DN10366_c0_g1_i2	Polyubiquitin
TRINITY_DN10366_c0_g1_i3	Polyubiquitin
TRINITY_DN10366_c0_g1_i5	Polyubiquitin-C
TRINITY_DN10366_c0_g2_i1	Polyubiquitin
TRINITY_DN10366_c0_g2_i2	Ubiquitin-40S ribosomal protein S27a
TRINITY_DN10366_c0_g2_i6	Ubiquitin (Ribosomal protein L40)
TRINITY_DN10366_c0_g2_i7	Polyubiquitin
TRINITY_DN10366_c0_g3_i1	Ubiquitin (Ribosomal protein L40)
TRINITY_DN10366_c0_g4_i1	Ubiquitin-60S ribosomal protein L40
TRINITY_DN10367_c0_g1_i1	Protein TSSC1
TRINITY_DN10368_c0_g1_i4	ATP-dependent zinc metalloprotease YME1
TRINITY_DN10369_c0_g1_i1	Liprin-alpha-2
TRINITY_DN10369_c0_g2_i2	Liprin-alpha
TRINITY_DN1037_c0_g1_i1	Unknown protein
TRINITY_DN10370_c0_g1_i1	Nucleolar GTP-binding protein 1
TRINITY_DN10371_c0_g1_i1	Unknown protein
TRINITY_DN10371_c0_g2_i1	Translocation protein SEC62
TRINITY_DN10371_c0_g2_i2	Translocation protein SEC62
TRINITY_DN10371_c0_g3_i1	Unknown protein
TRINITY_DN10372_c0_g1_i1	Transmembrane protein 65
TRINITY_DN10372_c0_g1_i3	Transmembrane protein 65
TRINITY_DN10372_c0_g2_i1	Unknown protein
TRINITY_DN10373_c0_g1_i1	SH3 domain-containing kinase-binding protein 1
TRINITY_DN10373_c0_g1_i3	Intersectin 1 long form variant
TRINITY_DN10374_c0_g1_i1	Cyclin-dependent kinase
TRINITY_DN10375_c0_g1_i1	Transmembrane protein 11 homolog, mitochondrial
TRINITY_DN10375_c0_g1_i2	Transmembrane protein 11 homolog, mitochondrial
TRINITY_DN10376_c0_g1_i1	UDP-glucuronosyltransferase
TRINITY_DN10376_c0_g2_i1	Unknown protein
TRINITY_DN10377_c0_g1_i1	Unknown protein
TRINITY_DN10377_c1_g1_i1	Unknown protein
TRINITY_DN10377_c2_g1_i1	Protein C19orf12
TRINITY_DN10377_c2_g1_i3	Unknown protein
TRINITY_DN10377_c2_g1_i4	Protein C19orf12
TRINITY_DN10377_c3_g1_i1	Unknown protein
TRINITY_DN10377_c3_g1_i4	Unknown protein
TRINITY_DN10377_c4_g1_i1	Unknown protein
TRINITY_DN10377_c4_g2_i2	Unknown protein
TRINITY_DN10377_c4_g2_i3	Unknown protein
TRINITY_DN10377_c4_g3_i1	Unknown protein
TRINITY_DN10377_c4_g3_i3	Unknown protein
TRINITY_DN10377_c4_g3_i4	Unknown protein
TRINITY_DN10377_c4_g3_i5	Unknown protein
TRINITY_DN10377_c4_g4_i1	Transposable element Tcb1 transposase
TRINITY_DN10377_c4_g5_i1	Unknown protein
TRINITY_DN10377_c4_g6_i1	Unknown protein
TRINITY_DN10377_c4_g7_i1	Unknown protein
TRINITY_DN10377_c5_g1_i1	Unknown protein
TRINITY_DN10378_c0_g1_i1	Unknown protein
TRINITY_DN10378_c0_g2_i1	Constitutive coactivator of PPAR-gamma protein
TRINITY_DN10378_c0_g3_i1	Unknown protein
TRINITY_DN10379_c0_g1_i1	3-oxoacyl-[acyl-carrier-protein] synthase
TRINITY_DN1038_c0_g1_i1	Unknown protein
TRINITY_DN10380_c0_g1_i1	Proliferating cell nuclear antigen
TRINITY_DN10381_c0_g1_i1	Alpha-taxilin
TRINITY_DN10382_c0_g1_i1	CG7381
TRINITY_DN10383_c0_g1_i1	Niemann-Pick C1 protein
TRINITY_DN10384_c0_g1_i1	Kinesin light chain-like protein
TRINITY_DN10384_c0_g1_i2	CLUMA_CG017483, isoform A
TRINITY_DN10385_c0_g1_i1	Unknown protein
TRINITY_DN10385_c0_g1_i2	Unknown protein
TRINITY_DN10385_c0_g1_i3	Unknown protein
TRINITY_DN10385_c0_g1_i4	Unknown protein
TRINITY_DN10385_c0_g2_i1	Unknown protein
TRINITY_DN10385_c0_g3_i1	ABC transporter G family member 23
TRINITY_DN10385_c0_g3_i2	Unknown protein
TRINITY_DN10385_c0_g3_i3	Unknown protein
TRINITY_DN10385_c0_g4_i1	Histone-lysine N-methyltransferase SETMAR
TRINITY_DN10385_c0_g5_i1	Unknown protein
TRINITY_DN10385_c0_g6_i1	Unknown protein
TRINITY_DN10385_c0_g6_i2	Unknown protein
TRINITY_DN10385_c0_g6_i4	Unknown protein
TRINITY_DN10385_c0_g7_i1	Chymotrypsin-like protein
TRINITY_DN10385_c0_g7_i2	Suppressor of tumorigenicity 14-like protein
TRINITY_DN10385_c0_g8_i1	Unknown protein
TRINITY_DN10385_c0_g9_i1	Unknown protein
TRINITY_DN10386_c0_g1_i1	Tubulin beta chain
TRINITY_DN10386_c0_g2_i1	Tubulin beta chain
TRINITY_DN10386_c0_g3_i1	Tubulin beta chain
TRINITY_DN10387_c0_g1_i1	DDB1-and CUL4-associated factor 8 protein
TRINITY_DN10388_c0_g1_i1	Unknown protein
TRINITY_DN10388_c1_g1_i1	Unknown protein
TRINITY_DN10388_c2_g1_i1	Unknown protein
TRINITY_DN10388_c3_g1_i1	Unknown protein
TRINITY_DN10388_c3_g1_i2	Unknown protein
TRINITY_DN10388_c3_g1_i3	Unknown protein
TRINITY_DN10388_c3_g1_i4	Unknown protein
TRINITY_DN10388_c3_g1_i5	Unknown protein
TRINITY_DN10388_c3_g2_i1	Unknown protein
TRINITY_DN10388_c3_g2_i2	Unknown protein
TRINITY_DN10388_c3_g3_i1	Unknown protein
TRINITY_DN10388_c4_g1_i1	Unknown protein
TRINITY_DN10389_c0_g1_i1	Serine/threonine protein kinase, putative
TRINITY_DN1039_c0_g1_i1	Unknown protein
TRINITY_DN10390_c0_g1_i1	Differentially expressed in FDCP 8
TRINITY_DN10390_c0_g1_i2	Differentially expressed in FDCP 8
TRINITY_DN10391_c0_g1_i1	Thioredoxin
TRINITY_DN10391_c0_g1_i2	Thioredoxin
TRINITY_DN10392_c4_g1_i1	Unknown protein
TRINITY_DN10392_c4_g2_i1	Unknown protein
TRINITY_DN10392_c4_g3_i1	Endonuclease-reverse transcriptase
TRINITY_DN10392_c4_g4_i1	Unknown protein
TRINITY_DN10392_c4_g5_i1	Unknown protein
TRINITY_DN10392_c4_g5_i3	Unknown protein
TRINITY_DN10392_c4_g6_i1	Unknown protein
TRINITY_DN10392_c4_g7_i1	Unknown protein
TRINITY_DN10392_c5_g1_i1	Unknown protein
TRINITY_DN10392_c6_g1_i1	Transposon TX1 uncharacterized protein
TRINITY_DN10393_c0_g1_i1	COMM domain-containing protein 3
TRINITY_DN10394_c0_g1_i1	Ethanolaminephosphotransferase 1
TRINITY_DN10395_c0_g1_i1	Proton-coupled amino acid transporter
TRINITY_DN10395_c0_g1_i2	Proton-coupled amino acid transporter
TRINITY_DN10395_c0_g1_i3	Proton-coupled amino acid transporter
TRINITY_DN10396_c0_g1_i1	UPF0183 protein CG7083
TRINITY_DN10397_c0_g1_i1	Microfibrillar-associated protein 1
TRINITY_DN10398_c0_g1_i1	Glycerol kinase
TRINITY_DN10398_c0_g2_i1	Glycerol kinase 2
TRINITY_DN10399_c0_g1_i1	Transmembrane protein 183
TRINITY_DN104_c0_g1_i1	Unknown protein
TRINITY_DN1040_c0_g1_i1	Unknown protein
TRINITY_DN1040_c0_g1_i2	Unknown protein
TRINITY_DN10400_c0_g1_i1	RWD domain-containing protein 2B
TRINITY_DN10401_c0_g1_i1	Condensin complex subunit 2
TRINITY_DN10402_c0_g1_i1	Kelch domain-containing protein
TRINITY_DN10403_c0_g1_i1	Mitochondrial ribonuclease P protein 1 homolog
TRINITY_DN10404_c0_g1_i1	Eukaryotic translation initiation factor 3 subunit E
TRINITY_DN10405_c0_g1_i1	Unknown protein
TRINITY_DN10405_c1_g1_i1	Trypsin serine protease
TRINITY_DN10405_c1_g1_i2	Trypsin serine protease
TRINITY_DN10405_c1_g1_i3	Trypsin serine protease
TRINITY_DN10405_c2_g1_i1	Unknown protein
TRINITY_DN10405_c2_g1_i2	Unknown protein
TRINITY_DN10405_c2_g1_i3	Unknown protein
TRINITY_DN10406_c0_g1_i1	UTP--glucose-1-phosphate uridylyltransferase
TRINITY_DN10406_c0_g1_i2	UTP--glucose-1-phosphate uridylyltransferase
TRINITY_DN10406_c0_g1_i3	Unknown protein
TRINITY_DN10407_c0_g1_i2	Unknown protein
TRINITY_DN10407_c1_g1_i1	Unknown protein
TRINITY_DN10407_c1_g1_i2	Unknown protein
TRINITY_DN10407_c2_g1_i1	Unknown protein
TRINITY_DN10407_c2_g1_i3	Unknown protein
TRINITY_DN10407_c2_g1_i5	Unknown protein
TRINITY_DN10407_c2_g2_i1	Unknown protein
TRINITY_DN10407_c3_g1_i1	Unknown protein
TRINITY_DN10407_c4_g1_i1	Unknown protein
TRINITY_DN10407_c4_g1_i2	Unknown protein
TRINITY_DN10407_c4_g1_i3	Unknown protein
TRINITY_DN10407_c4_g1_i4	Unknown protein
TRINITY_DN10407_c4_g1_i5	Unknown protein
TRINITY_DN10407_c4_g1_i6	Unknown protein
TRINITY_DN10407_c4_g2_i1	Unknown protein
TRINITY_DN10407_c4_g3_i1	Transposable element Tcb1 transposase
TRINITY_DN10407_c4_g4_i1	Unknown protein
TRINITY_DN10407_c4_g5_i1	Phosphatidate cytidylyltransferase
TRINITY_DN10407_c5_g1_i1	Unknown protein
TRINITY_DN10408_c0_g1_i1	LUC7 protein
TRINITY_DN10409_c0_g1_i1	DnaJ protein-1
TRINITY_DN1041_c0_g1_i1	Transposable element Tc3 transposase
TRINITY_DN10410_c0_g1_i1	Carboxylic ester hydrolase
TRINITY_DN10411_c0_g1_i1	Zinc finger protein
TRINITY_DN10411_c0_g1_i2	Zinc finger protein
TRINITY_DN10411_c0_g2_i1	Zinc finger protein, putative
TRINITY_DN10411_c0_g3_i1	Protein teflon
TRINITY_DN10412_c0_g1_i1	Non-specific serine/threonine protein kinase
TRINITY_DN10413_c0_g1_i1	Unknown protein
TRINITY_DN10413_c0_g2_i1	Formin-like protein CG32138
TRINITY_DN10414_c0_g1_i4	Protein lingerer
TRINITY_DN10414_c0_g1_i9	Protein lingerer
TRINITY_DN10415_c0_g1_i1	Peroxiredoxin-6
TRINITY_DN10416_c0_g1_i1	Microtubule-associated protein RP/EB family member 1
TRINITY_DN10416_c0_g1_i2	Microtubule-associated protein RP/EB family member 1
TRINITY_DN10416_c0_g1_i3	Microtubule-associated protein RP/EB family member 1
TRINITY_DN10416_c0_g2_i1	Unknown protein
TRINITY_DN10417_c0_g1_i1	WASH complex subunit strumpellin homolog
TRINITY_DN10418_c0_g1_i1	Unknown protein
TRINITY_DN10418_c0_g1_i2	Unknown protein
TRINITY_DN10419_c0_g1_i1	U5 small nuclear ribonucleoprotein 40 kDa protein
TRINITY_DN10420_c0_g1_i2	N-acyltransferase superfamily protein
TRINITY_DN10421_c0_g1_i4	Unknown protein
TRINITY_DN10421_c0_g1_i5	Unknown protein
TRINITY_DN10422_c0_g1_i1	Monoacylglycerol lipase ABHD12
TRINITY_DN10422_c0_g1_i2	Monoacylglycerol lipase ABHD12
TRINITY_DN10422_c0_g1_i3	Monoacylglycerol lipase ABHD12
TRINITY_DN10423_c0_g1_i2	Blood vessel epicardial substance
TRINITY_DN10424_c0_g1_i1	Unknown protein
TRINITY_DN10424_c0_g1_i2	Transport and Golgi organization protein 2
TRINITY_DN10424_c0_g1_i3	Transport and Golgi organization protein 2
TRINITY_DN10424_c0_g1_i4	Transport and Golgi organization protein 2
TRINITY_DN10425_c0_g1_i1	Glutathione S-transferase
TRINITY_DN10425_c0_g1_i2	Glutathione S-transferase
TRINITY_DN10426_c0_g1_i1	Unknown protein
TRINITY_DN10426_c0_g1_i2	Unknown protein
TRINITY_DN10426_c1_g1_i1	Unknown protein
TRINITY_DN10426_c1_g1_i2	Unknown protein
TRINITY_DN10426_c2_g1_i1	Unknown protein
TRINITY_DN10426_c2_g2_i1	Unknown protein
TRINITY_DN10427_c0_g1_i1	Mitochondrial inner membrane protein OXA1L
TRINITY_DN10428_c0_g1_i1	Unknown protein
TRINITY_DN10428_c0_g2_i1	Cold shock domain-containing protein E1
TRINITY_DN10428_c0_g2_i2	Cold shock domain-containing protein E1
TRINITY_DN10428_c0_g2_i3	Cold shock domain-containing protein E1
TRINITY_DN10428_c0_g3_i1	Unknown protein
TRINITY_DN10429_c0_g1_i1	Unknown protein
TRINITY_DN10429_c1_g1_i1	Transcription factor kayak
TRINITY_DN10429_c1_g1_i2	Transcription factor kayak
TRINITY_DN10429_c1_g2_i1	Unknown protein
TRINITY_DN10429_c1_g3_i1	Transcription factor kayak
TRINITY_DN10430_c0_g1_i1	DNA helicase MCM8-like
TRINITY_DN10431_c0_g1_i1	Lipopolysaccharide-induced tumor necrosis factor-alpha factor homolog
TRINITY_DN10431_c0_g1_i2	Lipopolysaccharide-induced tumor necrosis factor-alpha factor
TRINITY_DN10432_c0_g1_i1	WD repeat and FYVE domain-containing protein
TRINITY_DN10433_c0_g1_i2	Syntaxin-12
TRINITY_DN10433_c0_g1_i4	Syntaxin-12
TRINITY_DN10434_c0_g1_i1	Nucleolar protein 14-like protein
TRINITY_DN10435_c0_g1_i1	Unknown protein
TRINITY_DN10435_c0_g2_i1	Unknown protein
TRINITY_DN10435_c0_g2_i2	Unknown protein
TRINITY_DN10435_c0_g2_i3	Unknown protein
TRINITY_DN10436_c0_g1_i1	Ubiquitin-like modifier-activating enzyme 1
TRINITY_DN10437_c0_g1_i1	Rhophilin-2
TRINITY_DN10437_c0_g1_i2	Rhophilin-2
TRINITY_DN10437_c0_g1_i3	Rhophilin-2
TRINITY_DN10438_c0_g1_i1	Lethal(2)neighbor of tid protein
TRINITY_DN10439_c0_g1_i1	Deoxyhypusine hydroxylase
TRINITY_DN1044_c0_g1_i1	Unknown protein
TRINITY_DN10440_c0_g1_i1	Decaprenyl-diphosphate synthase subunit
TRINITY_DN10440_c0_g1_i2	Decaprenyl-diphosphate synthase subunit
TRINITY_DN10441_c0_g1_i3	G-protein coupled receptor
TRINITY_DN10442_c0_g1_i1	AGAP004698-PA
TRINITY_DN10442_c0_g1_i2	Glycosaminoglycan xylosylkinase-like protein
TRINITY_DN10442_c0_g1_i3	AGAP004698-PA
TRINITY_DN10442_c0_g1_i4	AGAP004698-PA
TRINITY_DN10442_c0_g1_i5	GM12605p
TRINITY_DN10442_c0_g1_i6	GM12605p
TRINITY_DN10442_c0_g1_i7	GM12605p
TRINITY_DN10443_c0_g1_i1	Ankyrin-2
TRINITY_DN10443_c0_g1_i2	Ankyrin-2
TRINITY_DN10443_c0_g1_i3	Ankyrin-2
TRINITY_DN10443_c0_g1_i4	Unknown protein
TRINITY_DN10443_c0_g1_i5	Ankyrin-2
TRINITY_DN10443_c0_g1_i6	Ankyrin-2
TRINITY_DN10443_c0_g1_i7	Unknown protein
TRINITY_DN10443_c0_g2_i1	AGAP012173-PA-like protein
TRINITY_DN10443_c0_g2_i2	AGAP012173-PA-like protein
TRINITY_DN10443_c0_g2_i3	26S proteasome non-ATPase regulatory subunit
TRINITY_DN10444_c0_g1_i1	Serine incorporator
TRINITY_DN10445_c0_g1_i1	Ankyrin repeat domain-containing protein, putative
TRINITY_DN10445_c0_g1_i3	Ankyrin repeat domain-containing protein, putative
TRINITY_DN10446_c0_g1_i1	Atp-binding cassette sub-family b member mitochondrial
TRINITY_DN10447_c0_g1_i1	Heparan-alpha-glucosaminide N-acetyltransferase
TRINITY_DN10448_c0_g1_i1	Diphthamide biosynthesis protein 2
TRINITY_DN10449_c0_g1_i1	Protein kinase
TRINITY_DN10449_c0_g1_i3	Protein kinase
TRINITY_DN10449_c0_g2_i1	Protein kinase shaggy
TRINITY_DN10449_c0_g2_i2	Unknown protein
TRINITY_DN10449_c0_g2_i3	Protein kinase shaggy
TRINITY_DN10449_c0_g2_i4	Protein kinase shaggy
TRINITY_DN10449_c0_g2_i5	Unknown protein
TRINITY_DN10449_c0_g3_i1	Unknown protein
TRINITY_DN10450_c0_g1_i1	Dodeca-satellite-binding protein
TRINITY_DN10451_c0_g1_i1	LD32923p
TRINITY_DN10452_c0_g1_i2	Friend of PRMT1 protein
TRINITY_DN10452_c0_g1_i3	Friend of PRMT1 protein
TRINITY_DN10452_c0_g1_i4	Friend of PRMT1 protein
TRINITY_DN10452_c0_g1_i5	Friend of PRMT1 protein
TRINITY_DN10452_c0_g1_i7	Friend of PRMT1 protein
TRINITY_DN10453_c0_g1_i1	Golgin subfamily A member
TRINITY_DN10454_c0_g1_i1	Unknown protein
TRINITY_DN10454_c0_g1_i2	Unknown protein
TRINITY_DN10454_c0_g1_i3	Unknown protein
TRINITY_DN10454_c0_g1_i4	Unknown protein
TRINITY_DN10454_c0_g2_i1	Bestrophin homolog
TRINITY_DN10454_c0_g2_i2	Bestrophin homolog
TRINITY_DN10455_c0_g1_i1	Caprin homolog
TRINITY_DN10456_c0_g1_i1	TBC domain-containing protein kinase-like protein
TRINITY_DN10457_c0_g1_i2	Unknown protein
TRINITY_DN10457_c0_g2_i1	Unknown protein
TRINITY_DN10458_c0_g1_i1	Larval serum protein 2
TRINITY_DN10459_c0_g1_i1	Suppressor of cytokine signaling 7
TRINITY_DN10459_c0_g1_i2	Suppressor of cytokine signaling
TRINITY_DN10459_c0_g1_i3	Suppressor of cytokine signaling 7
TRINITY_DN10459_c0_g1_i4	Suppressor of cytokine signaling 7
TRINITY_DN10459_c0_g1_i6	Suppressor of cytokine signaling
TRINITY_DN1046_c0_g1_i1	Unknown protein
TRINITY_DN10460_c0_g1_i1	Alkaline phosphatase
TRINITY_DN10460_c0_g1_i3	Alkaline phosphatase
TRINITY_DN10461_c0_g1_i1	GPN-loop GTPase
TRINITY_DN10462_c0_g1_i1	N-acetylneuraminate lyase
TRINITY_DN10463_c0_g1_i1	Pyridoxine-5-phosphate oxidase
TRINITY_DN10463_c0_g1_i2	Unknown protein
TRINITY_DN10463_c0_g1_i3	Unknown protein
TRINITY_DN10463_c0_g1_i4	Pyridoxine-5-phosphate oxidase
TRINITY_DN10464_c0_g1_i1	Acyl-CoA-binding domain-containing protein
TRINITY_DN10465_c0_g1_i1	Tyrosine-protein phosphatase non-receptor type
TRINITY_DN10465_c0_g1_i2	Tyrosine-protein phosphatase non-receptor type
TRINITY_DN10466_c0_g1_i1	Splicing factor, arginine/serine-rich, putative
TRINITY_DN10467_c0_g1_i1	Zinc carboxypeptidase A 1
TRINITY_DN10468_c0_g1_i1	Solute carrier family 35 member F5
TRINITY_DN10468_c0_g1_i3	Solute carrier family 35 member F5
TRINITY_DN10469_c0_g1_i1	AGAP003042-PA
TRINITY_DN1047_c0_g1_i1	Unknown protein
TRINITY_DN10470_c0_g1_i1	Zinc finger protein
TRINITY_DN10470_c0_g1_i2	Zinc finger protein, putative
TRINITY_DN10471_c0_g1_i1	Peptidyl-tRNA hydrolase 2, mitochondrial
TRINITY_DN10471_c1_g1_i1	Methyltransferase-like protein 25
TRINITY_DN10472_c0_g1_i1	Regulator of telomere elongation helicase 1 homolog
TRINITY_DN10473_c0_g1_i1	ATPase family AAA domain-containing protein 3-A
TRINITY_DN10474_c0_g1_i1	Proton-coupled amino acid transporter 4
TRINITY_DN10474_c0_g1_i2	Proton-coupled amino acid transporter 4
TRINITY_DN10475_c0_g1_i1	Transcription factor Adf-1
TRINITY_DN10476_c0_g1_i1	Unknown protein
TRINITY_DN10476_c0_g2_i1	Lysine-specific demethylase 6A
TRINITY_DN10477_c0_g1_i1	Bromodomain and PHD finger-containing protein, putative
TRINITY_DN10478_c0_g1_i1	Low density lipoprotein receptor adapter protein 1-B
TRINITY_DN10478_c0_g1_i2	Low density lipoprotein receptor adapter protein 1
TRINITY_DN10479_c0_g1_i1	GTP-binding protein 10
TRINITY_DN10480_c0_g1_i10	Unknown protein
TRINITY_DN10480_c0_g1_i11	Unknown protein
TRINITY_DN10480_c0_g1_i3	Unknown protein
TRINITY_DN10480_c0_g1_i4	Unknown protein
TRINITY_DN10480_c0_g1_i5	Unknown protein
TRINITY_DN10480_c0_g1_i7	Unknown protein
TRINITY_DN10480_c0_g1_i8	Unknown protein
TRINITY_DN10480_c0_g1_i9	Unknown protein
TRINITY_DN10480_c0_g2_i1	Unknown protein
TRINITY_DN10481_c0_g1_i1	Tuftelin-interacting protein 11
TRINITY_DN10482_c0_g1_i2	Ubiquitin-conjugating enzyme E2
TRINITY_DN10482_c0_g1_i4	Ubiquitin-conjugating enzyme E2
TRINITY_DN10483_c0_g1_i5	E3 ubiquitin-protein ligase
TRINITY_DN10483_c0_g1_i6	E3 ubiquitin-protein ligase
TRINITY_DN10484_c1_g1_i1	Unknown protein
TRINITY_DN10484_c1_g1_i5	Unknown protein
TRINITY_DN10484_c1_g1_i6	Unknown protein
TRINITY_DN10484_c1_g2_i1	Unknown protein
TRINITY_DN10484_c1_g3_i1	Unknown protein
TRINITY_DN10484_c1_g3_i2	Unknown protein
TRINITY_DN10485_c0_g1_i1	Iron-containing alcohol dehydrogenase
TRINITY_DN10486_c0_g1_i1	Zinc finger protein
TRINITY_DN10487_c0_g1_i1	Integrator complex subunit 8
TRINITY_DN10488_c0_g1_i1	Protein tyrosine kinase
TRINITY_DN10489_c0_g1_i1	Unknown protein
TRINITY_DN1049_c0_g1_i1	Unknown protein
TRINITY_DN10490_c0_g1_i1	Phospholipase D3
TRINITY_DN10491_c0_g1_i1	Polypeptide N-acetylgalactosaminyltransferase 6
TRINITY_DN10492_c0_g1_i2	Combover, isoform A
TRINITY_DN10493_c0_g1_i1	Glycolipid transfer protein domain-containing protein 1
TRINITY_DN10493_c0_g1_i2	Unknown protein
TRINITY_DN10494_c0_g1_i1	Daxx-interacting protein MSP58/p78
TRINITY_DN10494_c0_g1_i2	GH14562
TRINITY_DN10495_c0_g1_i1	TraB domain-containing protein
TRINITY_DN10495_c0_g1_i2	TraB domain-containing protein
TRINITY_DN10496_c0_g1_i3	Farnesoic acid O-methyltransferase
TRINITY_DN10496_c0_g1_i5	Unknown protein
TRINITY_DN10496_c0_g1_i6	Farnesoic acid methyltransferase
TRINITY_DN10497_c0_g1_i1	Unknown protein
TRINITY_DN10497_c0_g2_i1	Unknown protein
TRINITY_DN10497_c0_g3_i1	Unknown protein
TRINITY_DN10497_c1_g1_i1	Unknown protein
TRINITY_DN10497_c1_g2_i1	Unknown protein
TRINITY_DN10497_c1_g2_i2	Unknown protein
TRINITY_DN10497_c1_g3_i1	Unknown protein
TRINITY_DN10497_c1_g4_i1	Ubiquitinyl hydrolase 1
TRINITY_DN10497_c1_g5_i1	Unknown protein
TRINITY_DN10498_c0_g1_i2	Cytochrome P450
TRINITY_DN10499_c0_g1_i2	Unknown protein
TRINITY_DN10500_c0_g1_i1	Rabenosyn-5
TRINITY_DN10501_c0_g1_i1	60S ribosomal protein L3
TRINITY_DN10501_c0_g1_i2	60S ribosomal protein L3
TRINITY_DN10501_c0_g1_i3	60S ribosomal protein L3
TRINITY_DN10501_c0_g2_i1	60S ribosomal protein L3
TRINITY_DN10502_c0_g1_i1	UPF0528 protein CG10038
TRINITY_DN10503_c0_g1_i1	Unknown protein
TRINITY_DN10503_c0_g2_i1	Splicing factor U2AF 50 kDa subunit
TRINITY_DN10503_c0_g2_i2	Splicing factor U2AF subunit
TRINITY_DN10503_c0_g2_i3	Splicing factor U2AF subunit
TRINITY_DN10503_c0_g2_i4	Splicing factor U2AF 50 kDa subunit
TRINITY_DN10504_c0_g1_i1	Golgi to ER traffic protein 4 homolog
TRINITY_DN10505_c0_g1_i1	Unknown protein
TRINITY_DN10505_c0_g2_i1	Unknown protein
TRINITY_DN10505_c1_g1_i1	Histone-lysine N-methyltransferase SETMAR
TRINITY_DN10505_c1_g1_i2	Histone-lysine N-methyltransferase SETMAR
TRINITY_DN10505_c1_g2_i3	Unknown protein
TRINITY_DN10505_c1_g2_i6	Unknown protein
TRINITY_DN10505_c1_g3_i1	Unknown protein
TRINITY_DN10506_c0_g1_i3	PX domain-containing protein kinase-like protein
TRINITY_DN10506_c0_g1_i4	PX domain-containing protein kinase-like protein
TRINITY_DN10507_c0_g1_i1	Kinase
TRINITY_DN10508_c0_g1_i2	Eukaryotic translation initiation factor 1A, X-chromosomal
TRINITY_DN10509_c0_g1_i1	Unknown protein
TRINITY_DN10509_c0_g1_i2	Unknown protein
TRINITY_DN10509_c0_g1_i3	Unknown protein
TRINITY_DN10509_c0_g1_i4	Unknown protein
TRINITY_DN10509_c0_g1_i5	Ankyrin
TRINITY_DN10509_c0_g1_i6	Unknown protein
TRINITY_DN10509_c0_g1_i7	Unknown protein
TRINITY_DN10509_c0_g1_i8	Unknown protein
TRINITY_DN10509_c0_g1_i9	Ankyrin-like protein
TRINITY_DN10509_c0_g2_i1	Unknown protein
TRINITY_DN10509_c0_g3_i1	Unknown protein
TRINITY_DN10509_c0_g3_i2	Unknown protein
TRINITY_DN10509_c0_g4_i1	Unknown protein
TRINITY_DN10509_c0_g5_i1	Unknown protein
TRINITY_DN1051_c0_g1_i1	F-box/LRR-repeat protein 14
TRINITY_DN10510_c0_g1_i1	Proteasome subunit alpha type
TRINITY_DN10511_c0_g1_i1	Protein kinase
TRINITY_DN10511_c0_g1_i3	Protein kinase
TRINITY_DN10511_c0_g1_i5	Unknown protein
TRINITY_DN10512_c0_g1_i1	Pyruvate dehydrogenase E1 component subunit beta, mitochondrial
TRINITY_DN10512_c0_g1_i3	Pyruvate dehydrogenase E1 component subunit beta, mitochondrial
TRINITY_DN10513_c0_g1_i1	Translocon-associated protein subunit gamma
TRINITY_DN10514_c0_g1_i1	Multiple epidermal growth factor-like domains protein 11
TRINITY_DN10514_c0_g1_i3	Multiple epidermal growth factor-like domains protein 11
TRINITY_DN10514_c0_g2_i1	Unknown protein
TRINITY_DN10515_c0_g1_i1	Proteasome subunit beta type
TRINITY_DN10516_c0_g1_i1	5' nucleotidase
TRINITY_DN10517_c0_g1_i1	Ribosomal L1 domain-containing protein CG13096
TRINITY_DN10518_c0_g1_i1	Gram-negative bacteria binding protein
TRINITY_DN10518_c0_g1_i2	Gram-negative bacteria binding protein
TRINITY_DN10519_c0_g1_i1	Apoptosis-stimulating of p53 protein 1
TRINITY_DN1052_c0_g1_i1	Unknown protein
TRINITY_DN10520_c0_g1_i1	SET-binding factor, putative
TRINITY_DN10521_c0_g1_i1	Arrestin domain-containing protein 3
TRINITY_DN10522_c0_g1_i1	Unknown protein
TRINITY_DN10522_c0_g1_i3	Protein phosphatase 1 regulatory subunit 12B
TRINITY_DN10522_c0_g1_i5	Protein phosphatase 1 regulatory subunit 12B
TRINITY_DN10522_c0_g2_i1	Unknown protein
TRINITY_DN10523_c0_g1_i1	Frizzled-3
TRINITY_DN10524_c0_g1_i2	DNA topoisomerase 2
TRINITY_DN10525_c0_g1_i1	Golgi SNAP receptor complex member 1
TRINITY_DN10525_c0_g2_i1	Unknown protein
TRINITY_DN10526_c0_g1_i1	Nuclear factor interleukin-3-regulated protein
TRINITY_DN10526_c0_g1_i2	Nuclear factor interleukin-3-regulated protein
TRINITY_DN10526_c0_g1_i4	Nuclear factor interleukin-3-regulated protein
TRINITY_DN10527_c0_g1_i1	Anaphase-promoting complex subunit
TRINITY_DN10528_c0_g1_i1	Inositol-3-phosphate synthase 1
TRINITY_DN10529_c0_g1_i1	Zinc finger protein weckle
TRINITY_DN1053_c0_g1_i1	Unknown protein
TRINITY_DN10530_c0_g1_i1	Mediator of RNA polymerase II transcription subunit 7
TRINITY_DN10531_c0_g1_i1	Unknown protein
TRINITY_DN10531_c1_g1_i1	Unknown protein
TRINITY_DN10531_c2_g1_i1	Unknown protein
TRINITY_DN10532_c0_g1_i1	Gamma-glutamyltranspeptidase 1
TRINITY_DN10532_c0_g1_i2	Gamma-glutamyltranspeptidase 1
TRINITY_DN10532_c0_g1_i3	Gamma-glutamyltranspeptidase 1
TRINITY_DN10532_c0_g1_i4	Gamma-glutamyltranspeptidase 1
TRINITY_DN10533_c0_g1_i1	6-phosphofructo-2-kinase/fructose-2, 6-bisphosphatase 1-like Protein
TRINITY_DN10533_c0_g1_i2	6-phosphofructo-2-kinase/fructose-2, 6-bisphosphatase 1-like Protein
TRINITY_DN10534_c0_g1_i1	Unknown protein
TRINITY_DN10534_c0_g1_i2	Unknown protein
TRINITY_DN10534_c1_g1_i1	Peptidylprolyl isomerase
TRINITY_DN10535_c0_g1_i1	Threonine--tRNA ligase 2, cytoplasmic
TRINITY_DN10535_c0_g2_i1	Unknown protein
TRINITY_DN10536_c0_g1_i1	Unknown protein
TRINITY_DN10536_c0_g2_i1	Unknown protein
TRINITY_DN10536_c0_g3_i1	Ubiquitin-conjugating enzyme E2
TRINITY_DN10537_c0_g1_i1	Thymus-specific serine protease
TRINITY_DN10537_c0_g1_i2	Thymus-specific serine protease
TRINITY_DN10538_c0_g1_i1	Ubiquinol-cytochrome c reductase complex chaperone CBP3 like protein
TRINITY_DN10538_c0_g1_i2	Ubiquinol-cytochrome c reductase complex chaperone CBP3 like protein
TRINITY_DN10538_c0_g1_i4	Unknown protein
TRINITY_DN10539_c0_g1_i1	FAST kinase domain-containing protein 5
TRINITY_DN1054_c0_g1_i1	Unknown protein
TRINITY_DN10540_c0_g1_i1	Unknown protein
TRINITY_DN10540_c0_g2_i1	Ras GTPase-activating protein-binding protein
TRINITY_DN10540_c0_g2_i3	Ras GTPase-activating protein-binding protein 2
TRINITY_DN10540_c0_g3_i1	Unknown protein
TRINITY_DN10540_c0_g4_i1	Unknown protein
TRINITY_DN10541_c0_g1_i1	CG8501, isoform A
TRINITY_DN10542_c0_g1_i2	Unknown protein
TRINITY_DN10542_c0_g2_i1	Phosphatidylinositol 4-kinase type 2
TRINITY_DN10543_c0_g1_i1	Protein TAPT1
TRINITY_DN10544_c0_g1_i1	Lysosomal aspartic protease
TRINITY_DN10544_c0_g2_i1	Unknown protein
TRINITY_DN10545_c0_g1_i1	Ef-hand domain-containing protein
TRINITY_DN10546_c0_g1_i1	Protein pelota
TRINITY_DN10547_c0_g1_i1	Protein croquemort
TRINITY_DN10547_c0_g1_i2	Protein croquemort
TRINITY_DN10548_c0_g1_i1	Serine/threonine-protein phosphatase 4 regulatory subunit 2
TRINITY_DN10548_c0_g1_i2	Serine/threonine-protein phosphatase 4 regulatory subunit 2
TRINITY_DN10549_c0_g1_i2	DDB1- and CUL4-associated factor 10 homolog
TRINITY_DN1055_c0_g1_i1	Unknown protein
TRINITY_DN10550_c0_g1_i1	Unknown protein
TRINITY_DN10550_c0_g1_i2	Unknown protein
TRINITY_DN10550_c0_g2_i1	Endonuclease-reverse transcriptase
TRINITY_DN10551_c0_g1_i1	AGAP011218-PA
TRINITY_DN10552_c0_g1_i1	Mothers against decapentaplegic homolog
TRINITY_DN10552_c0_g1_i3	Mothers against decapentaplegic homolog
TRINITY_DN10552_c0_g2_i1	Unknown protein
TRINITY_DN10552_c0_g2_i2	Unknown protein
TRINITY_DN10553_c0_g1_i1	Protein piwi
TRINITY_DN10554_c0_g1_i1	Structure-specific endonuclease subunit SLX4
TRINITY_DN10555_c0_g1_i1	Phosphotransferase
TRINITY_DN10555_c0_g2_i1	Phosphotransferase
TRINITY_DN10555_c0_g2_i3	Phosphotransferase
TRINITY_DN10555_c0_g2_i4	Phosphotransferase
TRINITY_DN10555_c0_g2_i5	Phosphotransferase
TRINITY_DN10556_c0_g1_i1	Unknown protein
TRINITY_DN10556_c0_g1_i11	AAEL001042-PA
TRINITY_DN10556_c0_g1_i14	AAEL001042-PA
TRINITY_DN10556_c0_g1_i15	Unknown protein
TRINITY_DN10556_c0_g1_i16	AAEL001042-PA
TRINITY_DN10556_c0_g1_i17	Unknown protein
TRINITY_DN10556_c0_g1_i3	Unknown protein
TRINITY_DN10556_c0_g1_i6	Unknown protein
TRINITY_DN10556_c0_g1_i7	Unknown protein
TRINITY_DN10557_c0_g1_i1	Mitochondrial carrier protein
TRINITY_DN10558_c0_g1_i2	Dehydrogenase/reductase SDR family member 11
TRINITY_DN10558_c0_g2_i1	Dehydrogenase/reductase SDR family member 11
TRINITY_DN10558_c0_g2_i2	Dehydrogenase/reductase SDR family member 11
TRINITY_DN10558_c0_g2_i3	Dehydrogenase/reductase SDR family member 11
TRINITY_DN10558_c0_g2_i4	Dehydrogenase/reductase SDR family member 11
TRINITY_DN10558_c0_g2_i5	Dehydrogenase/reductase SDR family member 11
TRINITY_DN10559_c0_g1_i2	Broad-complex core protein isoform 6
TRINITY_DN10559_c0_g1_i3	Broad-complex core protein isoform 6
TRINITY_DN10559_c1_g1_i1	Unknown protein
TRINITY_DN10559_c1_g1_i2	Unknown protein
TRINITY_DN1056_c0_g1_i1	Unknown protein
TRINITY_DN1056_c0_g1_i2	Unknown protein
TRINITY_DN10560_c0_g1_i2	Ketohexokinase
TRINITY_DN10560_c0_g1_i3	Ketohexokinase
TRINITY_DN10560_c0_g1_i4	Ketohexokinase
TRINITY_DN10560_c0_g2_i1	Unknown protein
TRINITY_DN10561_c0_g1_i1	YY1-associated factor 2
TRINITY_DN10562_c0_g1_i1	Transcription factor grauzone
TRINITY_DN10562_c0_g1_i2	Transcription factor grauzone
TRINITY_DN10563_c0_g1_i2	Chymotrypsin-like serine protease
TRINITY_DN10563_c0_g1_i3	Clip-domain serine protease
TRINITY_DN10563_c0_g1_i4	Chymotrypsin-like serine protease
TRINITY_DN10563_c0_g1_i5	Chymotrypsin
TRINITY_DN10564_c0_g1_i1	28S ribosomal protein S16
TRINITY_DN10565_c0_g1_i1	Unknown protein
TRINITY_DN10565_c0_g2_i1	Hyaluronidase
TRINITY_DN10565_c0_g2_i2	Hyaluronidase
TRINITY_DN10566_c0_g1_i1	Nudix hydrolase 8
TRINITY_DN10566_c0_g1_i2	Unknown protein
TRINITY_DN10566_c0_g1_i3	Nudix hydrolase 8
TRINITY_DN10566_c0_g1_i4	Nudix hydrolase 8
TRINITY_DN10566_c0_g1_i5	Nudix hydrolase 8
TRINITY_DN10567_c0_g1_i1	Protein transport protein Sec24D
TRINITY_DN10568_c0_g1_i1	AGAP009787-PA
TRINITY_DN10569_c0_g1_i1	Transcription termination factor 5, mitochondrial
TRINITY_DN1057_c0_g1_i1	Unknown protein
TRINITY_DN10570_c0_g1_i1	Mediator of RNA polymerase II transcription subunit 16
TRINITY_DN10571_c0_g1_i1	Glyoxylate reductase/hydroxypyruvate reductase
TRINITY_DN10572_c0_g1_i1	Trypsin
TRINITY_DN10573_c0_g1_i1	E3 ubiquitin-protein ligase CBL
TRINITY_DN10574_c0_g1_i1	Protein cramped
TRINITY_DN10575_c0_g1_i1	Unknown protein
TRINITY_DN10575_c0_g2_i1	Isochorismatase domain-containing protein 2, mitochondrial
TRINITY_DN10576_c0_g1_i1	4-coumarate--CoA ligase
TRINITY_DN10577_c0_g1_i1	T-complex protein 1 subunit epsilon
TRINITY_DN10578_c0_g1_i2	Glutamyl-tRNA(Gln) amidotransferase subunit C, mitochondrial
TRINITY_DN10579_c0_g1_i1	Unknown protein
TRINITY_DN1058_c0_g1_i1	Unknown protein
TRINITY_DN1058_c0_g2_i1	Unknown protein
TRINITY_DN10580_c0_g1_i1	Unknown protein
TRINITY_DN10580_c0_g1_i2	Unknown protein
TRINITY_DN10581_c0_g1_i2	CG2321, isoform A
TRINITY_DN10582_c0_g1_i1	Unknown protein
TRINITY_DN10582_c0_g2_i1	Unknown protein
TRINITY_DN10583_c0_g1_i1	Ubiquitin carboxyl-terminal hydrolase
TRINITY_DN10584_c0_g1_i1	Unknown protein
TRINITY_DN10584_c0_g1_i2	Thioredoxin domain-containing protein
TRINITY_DN10585_c0_g1_i1	Hexosyltransferase
TRINITY_DN10586_c0_g1_i1	L-lactate dehydrogenase
TRINITY_DN10586_c0_g1_i2	L-lactate dehydrogenase
TRINITY_DN10587_c0_g1_i1	UDP-glucuronosyltransferase
TRINITY_DN10587_c0_g2_i1	UDP-glucuronosyltransferase
TRINITY_DN10587_c0_g3_i1	UDP-glucuronosyltransferase
TRINITY_DN10587_c0_g4_i1	UDP-glucuronosyltransferase
TRINITY_DN10587_c0_g5_i1	UDP-glucuronosyltransferase
TRINITY_DN10588_c0_g1_i1	Cytochrome P450
TRINITY_DN10589_c0_g1_i1	Ethanolamine kinase
TRINITY_DN10589_c0_g1_i2	Ethanolamine kinase
TRINITY_DN1059_c0_g1_i1	Sorbitol dehydrogenase
TRINITY_DN10590_c0_g1_i1	Liprin-beta-2
TRINITY_DN10590_c0_g1_i2	Liprin-beta-2
TRINITY_DN10590_c0_g1_i3	Liprin-beta-2
TRINITY_DN10591_c0_g1_i1	Serine--tRNA ligase, cytoplasmic
TRINITY_DN10592_c0_g1_i1	Cytochrome P450
TRINITY_DN10593_c0_g1_i1	Fumarate hydratase, mitochondrial
TRINITY_DN10593_c0_g1_i2	Fumarate hydratase, mitochondrial
TRINITY_DN10594_c0_g1_i1	Peroxisomal multifunctional enzyme type 2
TRINITY_DN10594_c0_g1_i2	Peroxisomal multifunctional enzyme type 2
TRINITY_DN10595_c0_g1_i1	Unknown protein
TRINITY_DN10595_c0_g1_i2	Unknown protein
TRINITY_DN10595_c0_g2_i1	Unknown protein
TRINITY_DN10595_c0_g3_i1	Unknown protein
TRINITY_DN10595_c0_g3_i2	Unknown protein
TRINITY_DN10595_c0_g3_i3	Unknown protein
TRINITY_DN10595_c0_g4_i1	Unknown protein
TRINITY_DN10595_c0_g4_i2	Unknown protein
TRINITY_DN10595_c0_g5_i1	Unknown protein
TRINITY_DN10596_c0_g1_i1	Prolactin regulatory element-binding protein
TRINITY_DN10597_c0_g1_i1	Unknown protein
TRINITY_DN10597_c0_g2_i1	Homeobox protein homothorax
TRINITY_DN10597_c0_g2_i2	Homeobox protein homothorax
TRINITY_DN10597_c0_g3_i1	Unknown protein
TRINITY_DN10597_c0_g4_i1	Unknown protein
TRINITY_DN10597_c1_g1_i1	Unknown protein
TRINITY_DN10598_c0_g1_i2	MKL/myocardin-like protein 2
TRINITY_DN10598_c0_g1_i3	MKL/myocardin-like protein 2
TRINITY_DN10598_c0_g1_i4	MKL/myocardin-like protein 2
TRINITY_DN10599_c0_g1_i1	Aminopeptidase
TRINITY_DN106_c0_g1_i1	Unknown protein
TRINITY_DN10600_c0_g1_i1	Cytosolic Fe-S cluster assembly factor narfl
TRINITY_DN10601_c0_g1_i1	Protein kinase
TRINITY_DN10602_c0_g1_i1	RNA-binding protein 28
TRINITY_DN10603_c0_g1_i1	Phosphatidylinositol transfer protein/retinal degeneration b protein
TRINITY_DN10603_c0_g1_i2	Phosphatidylinositol transfer protein/retinal degeneration b protein
TRINITY_DN10604_c0_g1_i2	Asparagine synthetase
TRINITY_DN10604_c0_g1_i3	Asparagine synthetase
TRINITY_DN10605_c0_g1_i1	WAS protein family-1
TRINITY_DN10606_c0_g1_i1	General transcription factor II-I repeat domain-containing protein
TRINITY_DN10606_c0_g1_i2	GG12335
TRINITY_DN10607_c0_g1_i1	Cytochrome P450
TRINITY_DN10607_c0_g2_i1	Cytochrome P450
TRINITY_DN10607_c0_g3_i1	Cytochrome P450
TRINITY_DN10607_c0_g4_i1	Cytochrome P450
TRINITY_DN10607_c0_g5_i1	Cytochrome P450
TRINITY_DN10607_c0_g6_i1	Cytochrome P450-like protein
TRINITY_DN10607_c0_g7_i1	Cytochrome P450
TRINITY_DN10607_c0_g7_i2	Cytochrome P450
TRINITY_DN10607_c0_g8_i1	Cytochrome P450
TRINITY_DN10607_c0_g9_i1	Cytochrome P450
TRINITY_DN10608_c0_g1_i2	Serine/threonine-protein kinase ULK1
TRINITY_DN10609_c0_g1_i1	CG8441, isoform A
TRINITY_DN10609_c0_g1_i2	CG8441, isoform A
TRINITY_DN10609_c0_g1_i3	CG8441, isoform A
TRINITY_DN1061_c0_g1_i1	Short-chain dehydrogenase
TRINITY_DN10610_c0_g1_i1	Unknown protein
TRINITY_DN10610_c0_g2_i1	Unknown protein
TRINITY_DN10610_c1_g1_i1	Unknown protein
TRINITY_DN10610_c1_g1_i2	Unknown protein
TRINITY_DN10610_c1_g2_i1	Unknown protein
TRINITY_DN10610_c1_g2_i2	Unknown protein
TRINITY_DN10611_c0_g1_i1	Copper homeostasis protein cutC homolog
TRINITY_DN10611_c0_g2_i1	Unknown protein
TRINITY_DN10611_c0_g3_i1	Unknown protein
TRINITY_DN10611_c1_g1_i1	Sorbitol dehydrogenase
TRINITY_DN10611_c1_g1_i2	Sorbitol dehydrogenase
TRINITY_DN10611_c1_g1_i3	Sorbitol dehydrogenase
TRINITY_DN10612_c0_g1_i1	CLUMA_CG000868, isoform A
TRINITY_DN10613_c0_g1_i2	Tubulin-specific chaperone C
TRINITY_DN10614_c0_g1_i1	Unknown protein
TRINITY_DN10614_c0_g1_i2	Unknown protein
TRINITY_DN10614_c0_g1_i4	Unknown protein
TRINITY_DN10614_c0_g1_i5	Unknown protein
TRINITY_DN10614_c0_g1_i6	Unknown protein
TRINITY_DN10615_c0_g1_i11	Unknown protein
TRINITY_DN10615_c0_g1_i2	Unknown protein
TRINITY_DN10615_c0_g1_i6	Ataxin-7
TRINITY_DN10615_c0_g1_i7	Ataxin-7
TRINITY_DN10615_c0_g1_i9	Ataxin-7
TRINITY_DN10616_c0_g1_i1	Gamma-butyrobetaine dioxygenase
TRINITY_DN10617_c0_g1_i1	Lysosomal aspartic protease
TRINITY_DN10617_c0_g2_i1	Lysosomal aspartic protease
TRINITY_DN10617_c0_g2_i2	Lysosomal aspartic protease
TRINITY_DN10617_c0_g2_i3	Lysosomal aspartic protease
TRINITY_DN10618_c0_g1_i2	Sodium/hydrogen exchanger
TRINITY_DN10618_c0_g1_i4	Unknown protein
TRINITY_DN10618_c0_g1_i5	Sodium/hydrogen exchanger
TRINITY_DN10619_c0_g1_i1	Unknown protein
TRINITY_DN10619_c0_g2_i1	Unknown protein
TRINITY_DN10619_c1_g1_i2	Unknown protein
TRINITY_DN10619_c2_g1_i1	Unknown protein
TRINITY_DN10619_c2_g1_i2	Unknown protein
TRINITY_DN10619_c2_g2_i1	Unknown protein
TRINITY_DN10619_c2_g3_i1	Unknown protein
TRINITY_DN10619_c2_g4_i1	Unknown protein
TRINITY_DN10619_c2_g5_i1	Unknown protein
TRINITY_DN10619_c3_g1_i1	Unknown protein
TRINITY_DN10619_c3_g1_i2	Unknown protein
TRINITY_DN10619_c3_g1_i3	Unknown protein
TRINITY_DN10619_c3_g2_i1	Unknown protein
TRINITY_DN10619_c3_g3_i1	Unknown protein
TRINITY_DN10619_c3_g4_i1	Transposase
TRINITY_DN10619_c4_g1_i2	Unknown protein
TRINITY_DN10619_c4_g1_i4	Unknown protein
TRINITY_DN10619_c4_g2_i1	Unknown protein
TRINITY_DN10619_c4_g2_i2	Unknown protein
TRINITY_DN10619_c4_g3_i1	Unknown protein
TRINITY_DN1062_c0_g1_i1	Unknown protein
TRINITY_DN10620_c0_g1_i1	CG33217
TRINITY_DN10621_c0_g1_i2	Brain chitinase and chia
TRINITY_DN10622_c0_g1_i1	Unknown protein
TRINITY_DN10622_c0_g1_i2	Casein kinase I
TRINITY_DN10622_c0_g1_i3	Casein kinase I
TRINITY_DN10623_c0_g1_i1	Calmodulin
TRINITY_DN10624_c1_g1_i1	Unknown protein
TRINITY_DN10624_c1_g1_i3	Unknown protein
TRINITY_DN10624_c1_g1_i4	Unknown protein
TRINITY_DN10624_c1_g1_i5	Unknown protein
TRINITY_DN10625_c0_g1_i1	Mannose-1-phosphate guanyltransferase beta
TRINITY_DN10626_c0_g1_i2	Martik, isoform A
TRINITY_DN10626_c0_g1_i3	Very-long-chain (3R)-3-hydroxyacyl-CoA dehydratase
TRINITY_DN10627_c0_g1_i1	S-phase kinase-associated protein 2
TRINITY_DN10628_c0_g1_i1	Gamma-glutamylcyclotransferase
TRINITY_DN10629_c0_g1_i1	Ran-binding proteins 9/10 homolog
TRINITY_DN10629_c0_g1_i4	Ran-binding proteins 9/10 homolog
TRINITY_DN1063_c0_g1_i1	Serine/threonine protein kinase
TRINITY_DN10630_c0_g1_i1	Unknown protein
TRINITY_DN10630_c0_g1_i2	Solute carrier family 23 member 2
TRINITY_DN10630_c0_g1_i3	Solute carrier family 23 member 2
TRINITY_DN10630_c0_g1_i4	Solute carrier family 23 member 2
TRINITY_DN10631_c0_g1_i1	LIM domain-containing protein
TRINITY_DN10631_c0_g1_i2	LIM domain-containing protein
TRINITY_DN10632_c0_g1_i1	Cdk5 regulatory subunit-associated protein 3
TRINITY_DN10633_c0_g1_i2	Ester hydrolase C11orf54-like protein
TRINITY_DN10634_c0_g1_i2	Hadley, isoform A
TRINITY_DN10634_c0_g1_i4	Hadley, isoform A
TRINITY_DN10634_c0_g1_i6	Unknown protein
TRINITY_DN10634_c0_g1_i8	Hadley, isoform A
TRINITY_DN10634_c0_g2_i1	Unknown protein
TRINITY_DN10635_c0_g1_i1	AGAP000964-PA
TRINITY_DN10636_c0_g1_i1	Unknown protein
TRINITY_DN10636_c0_g2_i1	Dispatched
TRINITY_DN10636_c0_g3_i1	Dispatched
TRINITY_DN10637_c0_g1_i1	GL25913
TRINITY_DN10637_c0_g1_i2	GL25913
TRINITY_DN10638_c0_g1_i1	Interleukin enhancer binding factor
TRINITY_DN10639_c0_g1_i1	Ras-like GTP-binding protein Rho1
TRINITY_DN10640_c0_g1_i2	Unknown protein
TRINITY_DN10640_c0_g1_i3	Unknown protein
TRINITY_DN10641_c0_g1_i1	Splicing factor 1
TRINITY_DN10641_c0_g1_i2	Splicing factor 1
TRINITY_DN10641_c0_g1_i3	Splicing factor 1
TRINITY_DN10641_c0_g1_i4	Splicing factor 1
TRINITY_DN10641_c0_g1_i5	Splicing factor 1
TRINITY_DN10641_c0_g1_i6	Splicing factor 1
TRINITY_DN10641_c0_g1_i7	Splicing factor 1
TRINITY_DN10642_c0_g1_i2	Hect E3 ubiquitin ligase
TRINITY_DN10643_c0_g1_i1	Eukaryotic translation initiation factor 2-alpha kinase
TRINITY_DN10644_c0_g1_i1	Pre-mRNA-processing factor 40 A
TRINITY_DN10645_c0_g1_i1	Transcription factor Adf-1
TRINITY_DN10646_c0_g1_i1	tRNA modification GTPase GTPBP3, mitochondrial
TRINITY_DN10647_c1_g1_i1	Triosephosphate isomerase
TRINITY_DN10648_c0_g1_i1	Sulfhydryl oxidase
TRINITY_DN10649_c0_g1_i1	Sulfhydryl oxidase
TRINITY_DN10650_c0_g1_i1	WD-repeat protein, putative
TRINITY_DN10651_c0_g1_i1	Cysteine-rich with EGF domain protein
TRINITY_DN10652_c0_g1_i1	Misexpression suppressor of ras 3
TRINITY_DN10653_c0_g1_i1	Rap guanine nucleotide exchange factor, putative
TRINITY_DN10653_c0_g1_i2	Rap guanine nucleotide exchange factor, putative
TRINITY_DN10653_c0_g1_i3	Rap guanine nucleotide exchange factor, putative
TRINITY_DN10654_c0_g1_i2	Plastin-2
TRINITY_DN10655_c0_g1_i1	N6-adenosine-methyltransferase 70 kDa subunit
TRINITY_DN10656_c0_g1_i2	4-hydroxybenzoate polyprenyltransferase, mitochondrial
TRINITY_DN10657_c0_g1_i1	Unknown protein
TRINITY_DN10657_c1_g1_i1	Unknown protein
TRINITY_DN10657_c1_g2_i1	Unknown protein
TRINITY_DN10657_c2_g1_i1	Unknown protein
TRINITY_DN10657_c2_g2_i1	PI-PLC X domain-containing protein
TRINITY_DN10657_c2_g2_i5	PI-PLC X domain-containing protein
TRINITY_DN10657_c2_g2_i6	PI-PLC X domain-containing protein
TRINITY_DN10657_c2_g2_i7	PI-PLC X domain-containing protein
TRINITY_DN10657_c3_g1_i1	Agrin
TRINITY_DN10657_c3_g1_i2	Serine protease inhibitor dipetalogastin
TRINITY_DN10657_c3_g1_i3	Agrin, putative
TRINITY_DN10657_c3_g1_i4	Unknown protein
TRINITY_DN10657_c3_g1_i6	Unknown protein
TRINITY_DN10658_c0_g1_i4	Nucleosomal histone kinase 1
TRINITY_DN10658_c0_g1_i5	Nucleosomal histone kinase 1
TRINITY_DN10658_c0_g1_i6	Nucleosomal histone kinase 1
TRINITY_DN10658_c0_g1_i7	Serine/threonine-protein kinase VRK1
TRINITY_DN10658_c0_g1_i8	Serine/threonine-protein kinase VRK1
TRINITY_DN10658_c0_g1_i9	Nucleosomal histone kinase 1
TRINITY_DN10658_c0_g2_i1	Nucleosomal histone kinase 1
TRINITY_DN10659_c0_g1_i1	Chitin binding Peritrophin-A
TRINITY_DN10659_c0_g1_i2	Unknown protein
TRINITY_DN10659_c0_g2_i1	Unknown protein
TRINITY_DN10660_c0_g1_i1	GM13105
TRINITY_DN10661_c0_g1_i1	Enhancer of split mgamma protein, putative
TRINITY_DN10662_c0_g1_i1	Unknown protein
TRINITY_DN10662_c0_g2_i1	Unknown protein
TRINITY_DN10662_c0_g2_i2	Unknown protein
TRINITY_DN10662_c0_g3_i1	Unknown protein
TRINITY_DN10662_c0_g3_i2	Unknown protein
TRINITY_DN10662_c1_g1_i2	D.miranda DNA sequence of the TRIM transposon
TRINITY_DN10662_c1_g1_i3	Unknown protein
TRINITY_DN10662_c1_g2_i4	Transmembrane protein 134
TRINITY_DN10662_c1_g3_i1	Unknown protein
TRINITY_DN10662_c1_g3_i2	Unknown protein
TRINITY_DN10662_c1_g4_i1	Unknown protein
TRINITY_DN10662_c1_g5_i1	Unknown protein
TRINITY_DN10662_c2_g1_i1	Unknown protein
TRINITY_DN10663_c0_g1_i1	4-hydroxybutyrate coenzyme A transferase
TRINITY_DN10664_c0_g1_i1	Trypsin-like serine protease
TRINITY_DN10665_c0_g1_i1	ATP-binding cassette sub-family F member
TRINITY_DN10666_c0_g1_i1	Thioredoxin domain-containing protein
TRINITY_DN10667_c0_g1_i1	Tubulin-tyrosine ligase family
TRINITY_DN10668_c0_g1_i1	Rho GTPase-activating protein
TRINITY_DN10668_c0_g1_i2	Rho GTPase-activating protein
TRINITY_DN10669_c0_g1_i1	KN motif and ankyrin repeat domain-containing protein 1
TRINITY_DN1067_c0_g1_i1	Zinc finger protein, putative
TRINITY_DN10670_c0_g1_i1	Transmembrane protein 135
TRINITY_DN10671_c0_g1_i1	Transcription initiation factor TFIID subunit 6
TRINITY_DN10672_c0_g1_i1	Protein tyrosine kinase
TRINITY_DN10672_c0_g2_i1	Protein tyrosine kinase
TRINITY_DN10672_c0_g3_i1	Unknown protein
TRINITY_DN10672_c0_g4_i1	Unknown protein
TRINITY_DN10673_c0_g1_i3	F-box/LRR-repeat protein
TRINITY_DN10673_c0_g1_i6	CG9003, isoform F
TRINITY_DN10673_c0_g1_i7	F-box/LRR-repeat protein, putative
TRINITY_DN10674_c0_g1_i1	tRNA (cytosine(34)-C(5))-methyltransferase
TRINITY_DN10675_c0_g1_i1	GPI mannosyltransferase 2
TRINITY_DN10676_c0_g1_i1	Gametocyte-specific factor 1
TRINITY_DN10677_c0_g1_i1	Ski oncogene
TRINITY_DN10677_c0_g2_i1	Ski oncogene
TRINITY_DN10678_c0_g1_i1	Unknown protein
TRINITY_DN10678_c0_g1_i2	Ankyrin
TRINITY_DN10678_c0_g1_i4	Ankyrin
TRINITY_DN10678_c0_g2_i1	DNA photolyase
TRINITY_DN10679_c0_g1_i1	FI17948p1
TRINITY_DN1068_c0_g1_i1	Unknown protein
TRINITY_DN1068_c0_g2_i1	Transcription factor SOX-5
TRINITY_DN10680_c0_g1_i1	Phosphate transporter
TRINITY_DN10681_c0_g1_i1	Zinc finger protein 37
TRINITY_DN10681_c0_g2_i1	Protein phosphatase Slingshot
TRINITY_DN10681_c0_g2_i2	Protein phosphatase Slingshot
TRINITY_DN10682_c0_g1_i1	Zinc finger protein, putative
TRINITY_DN10682_c0_g1_i3	Zinc finger protein
TRINITY_DN10682_c0_g2_i1	Serendipity locus protein delta
TRINITY_DN10682_c0_g3_i1	Zinc finger protein
TRINITY_DN10683_c0_g1_i1	WD repeat domain phosphoinositide-interacting protein
TRINITY_DN10683_c0_g1_i2	WD repeat domain phosphoinositide-interacting protein
TRINITY_DN10684_c0_g1_i1	Docking protein 2
TRINITY_DN10685_c0_g1_i1	RNA 3' terminal phosphate cyclase
TRINITY_DN10686_c0_g1_i1	Tetraspanin
TRINITY_DN10686_c0_g1_i2	Tetraspanin
TRINITY_DN10686_c0_g2_i1	Tetraspanin
TRINITY_DN10686_c0_g2_i2	Tetraspanin
TRINITY_DN10686_c0_g3_i1	Tetraspanin
TRINITY_DN10687_c0_g1_i1	Thymus-specific serine protease
TRINITY_DN10687_c0_g1_i2	Thymus-specific serine protease
TRINITY_DN10687_c0_g1_i3	Thymus-specific serine protease
TRINITY_DN10688_c0_g1_i1	SUMO-1 activating enzyme
TRINITY_DN10689_c0_g1_i1	Mitochondrial inner membrane protein COX18
TRINITY_DN10689_c0_g1_i2	Mitochondrial inner membrane protein COX18
TRINITY_DN10689_c0_g1_i3	Unknown protein
TRINITY_DN10689_c0_g1_i4	Unknown protein
TRINITY_DN1069_c0_g1_i1	Unknown protein
TRINITY_DN10690_c0_g1_i1	Nucleolar cysteine-rich protein
TRINITY_DN10691_c0_g1_i1	Polyubiquitin
TRINITY_DN10691_c0_g2_i1	Polyubiquitin
TRINITY_DN10691_c0_g3_i1	Polyubiquitin
TRINITY_DN10691_c0_g4_i1	Polyubiquitin
TRINITY_DN10692_c0_g1_i1	Polycomb group protein Pc
TRINITY_DN10693_c0_g1_i2	Tubulin polyglutamylase TTLL4
TRINITY_DN10694_c0_g1_i1	Zinc finger CCCH domain-containing protein 14
TRINITY_DN10694_c1_g1_i1	Unknown protein
TRINITY_DN10695_c0_g1_i1	Dehydrogenase/reductase SDR family member 11
TRINITY_DN10695_c1_g1_i1	Dehydrogenase/reductase SDR family member 11
TRINITY_DN10695_c1_g1_i2	Dehydrogenase/reductase SDR family member 11
TRINITY_DN10695_c1_g2_i1	Dehydrogenase/reductase SDR family member 11
TRINITY_DN10695_c1_g3_i1	Dehydrogenase/reductase SDR family member 11
TRINITY_DN10695_c1_g3_i2	Dehydrogenase/reductase SDR family member 11
TRINITY_DN10696_c0_g1_i1	Immunoglobulin-binding protein 1
TRINITY_DN10697_c0_g1_i1	General transcription factor 3C polypeptide 3
TRINITY_DN10698_c0_g1_i1	F-box only protein 43
TRINITY_DN10699_c0_g1_i1	V-ATPase subunit A
TRINITY_DN107_c0_g1_i1	Reverse transcriptase
TRINITY_DN1070_c0_g1_i1	Unknown protein
TRINITY_DN10700_c0_g1_i1	Dopamine N-acetyltransferase-like Protein
TRINITY_DN10700_c0_g1_i2	Maker160
TRINITY_DN10700_c0_g2_i1	Dopamine N-acetyltransferase-like Protein
TRINITY_DN10701_c0_g1_i1	RNA methyltransferase protein 1A
TRINITY_DN10702_c0_g1_i1	Zinc finger protein
TRINITY_DN10703_c0_g1_i1	Cytochrome b reductase 1
TRINITY_DN10703_c0_g1_i2	Cytochrome b reductase 1
TRINITY_DN10703_c0_g1_i3	Cytochrome b
TRINITY_DN10704_c0_g1_i3	CG2186, isoform A
TRINITY_DN10704_c0_g1_i4	CG2186, isoform A
TRINITY_DN10705_c0_g1_i1	Polycomb protein Sfmbt
TRINITY_DN10706_c0_g1_i2	Gibberellin 20 oxidase
TRINITY_DN10707_c0_g1_i1	Unknown protein
TRINITY_DN10707_c0_g2_i1	Unknown protein
TRINITY_DN10707_c1_g1_i1	Late secretory pathway protein AVL9
TRINITY_DN10708_c0_g1_i1	Zinc finger CCCH domain-containing protein 12C
TRINITY_DN10709_c0_g1_i1	Rho GTPase activating protein, putative
TRINITY_DN10709_c0_g1_i2	Rho GTPase activating protein, putative
TRINITY_DN1071_c0_g1_i1	Zinc finger CCHC domain-containing protein
TRINITY_DN10710_c0_g1_i1	Peritrophin
TRINITY_DN10710_c0_g1_i2	Peritrophin-like protein
TRINITY_DN10710_c0_g1_i3	Peritrophin-44
TRINITY_DN10710_c0_g2_i1	Peritrophin-like protein
TRINITY_DN10711_c0_g1_i1	Syndecan
TRINITY_DN10711_c0_g1_i2	Syndecan
TRINITY_DN10712_c0_g1_i1	Rho-related BTB domain-containing protein 1
TRINITY_DN10712_c0_g1_i3	Rho-related BTB domain-containing protein 1
TRINITY_DN10712_c0_g1_i4	Rho-related BTB domain-containing protein 1
TRINITY_DN10713_c0_g1_i2	Serine/threonine-protein phosphatase 4 regulatory subunit 3
TRINITY_DN10713_c1_g1_i1	Digestive organ expansion factor
TRINITY_DN10713_c1_g2_i1	Digestive organ expansion factor like protein
TRINITY_DN10713_c1_g3_i1	Digestive organ expansion factor-like protein
TRINITY_DN10714_c0_g1_i1	Transitional endoplasmic reticulum ATPase TER94
TRINITY_DN10715_c0_g1_i1	Peptidylprolyl isomerase
TRINITY_DN10716_c0_g1_i1	CTTNBP2 N-terminal protein
TRINITY_DN10716_c0_g2_i1	Unknown protein
TRINITY_DN10717_c0_g1_i1	WD repeat-containing protein 55 homolog
TRINITY_DN10718_c0_g1_i1	DNA polymerase iota
TRINITY_DN10719_c0_g1_i1	Unknown protein
TRINITY_DN10719_c1_g1_i1	Unknown protein
TRINITY_DN10719_c2_g1_i1	Unknown protein
TRINITY_DN10719_c2_g2_i1	Unknown protein
TRINITY_DN10719_c3_g1_i1	Unknown protein
TRINITY_DN10719_c4_g1_i2	Unknown protein
TRINITY_DN10719_c4_g1_i4	Unknown protein
TRINITY_DN10719_c4_g1_i5	Unknown protein
TRINITY_DN10719_c5_g1_i1	Unknown protein
TRINITY_DN10719_c5_g2_i1	Unknown protein
TRINITY_DN10719_c5_g2_i3	Unknown protein
TRINITY_DN10719_c5_g2_i5	Unknown protein
TRINITY_DN10719_c5_g2_i6	Unknown protein
TRINITY_DN10719_c5_g2_i7	Unknown protein
TRINITY_DN10720_c0_g1_i1	Protein panoramix
TRINITY_DN10721_c0_g1_i2	E3 ubiquitin-protein ligase RNF13
TRINITY_DN10721_c0_g1_i3	E3 ubiquitin-protein ligase RNF13
TRINITY_DN10722_c0_g1_i2	Major facilitator superfamily domain-containing protein
TRINITY_DN10723_c0_g1_i1	K cyclin
TRINITY_DN10723_c0_g1_i2	Gag-Pol polyprotein
TRINITY_DN10723_c0_g1_i3	Cytochrome c oxidase subunit
TRINITY_DN10723_c0_g1_i4	Unknown protein
TRINITY_DN10724_c0_g1_i1	Lipase
TRINITY_DN10724_c0_g1_i2	Lipase
TRINITY_DN10724_c0_g1_i3	Lipase
TRINITY_DN10724_c0_g2_i1	Lipase
TRINITY_DN10724_c0_g2_i2	Lipase
TRINITY_DN10725_c1_g1_i1	Unknown protein
TRINITY_DN10725_c1_g1_i2	Unknown protein
TRINITY_DN10725_c1_g1_i3	Unknown protein
TRINITY_DN10725_c2_g1_i1	Unknown protein
TRINITY_DN10725_c2_g1_i2	Unknown protein
TRINITY_DN10725_c2_g1_i3	Unknown protein
TRINITY_DN10725_c2_g1_i4	Unknown protein
TRINITY_DN10725_c2_g1_i5	Unknown protein
TRINITY_DN10725_c3_g1_i1	Unknown protein
TRINITY_DN10726_c0_g1_i1	Septin
TRINITY_DN10727_c0_g1_i1	General transcription factor IIH subunit 3
TRINITY_DN10728_c0_g1_i1	CG6180
TRINITY_DN10728_c0_g1_i2	CG6180
TRINITY_DN10729_c0_g1_i1	CRAL/TRIO domain-containing protein
TRINITY_DN1073_c0_g1_i1	NADH-ubiquinone oxidoreductase chain 5
TRINITY_DN10730_c0_g1_i1	UDP-glucuronosyltransferase
TRINITY_DN10731_c0_g1_i1	Glutathione S-transferase
TRINITY_DN10731_c0_g2_i1	Glutathione S-transferase theta-1
TRINITY_DN10732_c0_g1_i1	HemK methyltransferase family member 2
TRINITY_DN10733_c0_g1_i1	RILP-like protein homolog
TRINITY_DN10733_c0_g1_i3	RILP-like protein homolog
TRINITY_DN10734_c0_g1_i2	Myotubularin-related protein 14
TRINITY_DN10734_c0_g1_i3	Myotubularin-related protein 14
TRINITY_DN10735_c0_g1_i1	Abhydrolase domain-containing protein
TRINITY_DN10736_c0_g1_i1	Suppressor of cytokine signaling
TRINITY_DN10736_c0_g2_i1	Unknown protein
TRINITY_DN10737_c0_g1_i1	von Willebrand factor D and EGF domain-containing protein
TRINITY_DN10738_c0_g1_i1	Unknown protein
TRINITY_DN10738_c0_g2_i1	Unknown protein
TRINITY_DN10738_c0_g3_i1	Unknown protein
TRINITY_DN10738_c0_g3_i2	Unknown protein
TRINITY_DN10738_c1_g1_i2	Unknown protein
TRINITY_DN10738_c1_g1_i4	Unknown protein
TRINITY_DN10738_c1_g1_i6	Unknown protein
TRINITY_DN10739_c0_g1_i1	histone-lysine N-methyltransferase SETD2-like
TRINITY_DN1074_c0_g1_i1	Down syndrome cell adhesion molecule
TRINITY_DN10740_c1_g1_i1	Unknown protein
TRINITY_DN10740_c2_g1_i1	Fatty acid-binding protein
TRINITY_DN10740_c2_g1_i2	Fatty acid-binding protein
TRINITY_DN10740_c2_g1_i3	Fatty acid-binding protein
TRINITY_DN10740_c2_g1_i4	Fatty acid-binding protein, muscle
TRINITY_DN10740_c2_g2_i1	Fatty acid-binding protein
TRINITY_DN10740_c2_g3_i1	Fatty acid-binding protein
TRINITY_DN10740_c2_g3_i2	Fatty acid binding protein
TRINITY_DN10740_c2_g4_i1	Fatty acid binding protein
TRINITY_DN10741_c0_g1_i2	Charged multivesicular body protein 2a
TRINITY_DN10742_c0_g1_i1	Unknown protein
TRINITY_DN10742_c0_g1_i2	Unknown protein
TRINITY_DN10742_c0_g1_i3	Unknown protein
TRINITY_DN10742_c0_g1_i4	Unknown protein
TRINITY_DN10742_c0_g1_i5	Unknown protein
TRINITY_DN10743_c0_g1_i1	Unknown protein
TRINITY_DN10743_c0_g1_i2	DNA-binding protein K10
TRINITY_DN10743_c0_g1_i3	Unknown protein
TRINITY_DN10744_c0_g1_i1	Peroxisomal multifunctional enzyme type 2
TRINITY_DN10744_c0_g1_i2	AGAP003091-PA
TRINITY_DN10744_c0_g1_i3	Peroxisomal multifunctional enzyme type 2
TRINITY_DN10745_c0_g1_i1	Unknown protein
TRINITY_DN10745_c1_g1_i1	Unknown protein
TRINITY_DN10745_c1_g2_i1	Unknown protein
TRINITY_DN10745_c1_g2_i2	Unknown protein
TRINITY_DN10745_c1_g2_i3	Unknown protein
TRINITY_DN10746_c0_g1_i2	Zinc finger protein 704
TRINITY_DN10746_c0_g2_i1	Unknown protein
TRINITY_DN10747_c0_g1_i1	Leucine--tRNA ligase, mitochondrial
TRINITY_DN10747_c0_g2_i1	Leucine--tRNA ligase, mitochondrial
TRINITY_DN10748_c0_g1_i2	AFG3 protein 1
TRINITY_DN10749_c0_g1_i1	Calcium uptake protein 1 homolog, mitochondrial
TRINITY_DN10749_c0_g1_i2	Calcium uptake protein 1 homolog, mitochondrial
TRINITY_DN10749_c0_g1_i3	Calcium uptake protein 1 homolog, mitochondrial
TRINITY_DN10749_c0_g1_i4	Calcium uptake protein 1 homolog, mitochondrial
TRINITY_DN10750_c0_g1_i1	SURP and G-patch domain-containing protein 1
TRINITY_DN10751_c0_g1_i1	Conserved oligomeric Golgi complex subunit 8
TRINITY_DN10752_c0_g1_i2	Multiple inositol polyphosphate phosphatase 1
TRINITY_DN10752_c0_g1_i3	Multiple inositol polyphosphate phosphatase 1
TRINITY_DN10753_c0_g1_i1	Protein extra-macrochaetae
TRINITY_DN10754_c0_g1_i1	Trafficking protein particle complex subunit 10
TRINITY_DN10755_c0_g1_i1	Protein numb
TRINITY_DN10756_c1_g1_i1	Unknown protein
TRINITY_DN10756_c2_g1_i1	Unknown protein
TRINITY_DN10756_c3_g1_i1	Unknown protein
TRINITY_DN10756_c4_g1_i1	Unknown protein
TRINITY_DN10756_c4_g2_i4	Unknown protein
TRINITY_DN10756_c4_g2_i5	Unknown protein
TRINITY_DN10756_c4_g2_i8	Unknown protein
TRINITY_DN10756_c4_g3_i1	Unknown protein
TRINITY_DN10756_c4_g3_i2	Unknown protein
TRINITY_DN10756_c4_g4_i1	Reverse transcriptase
TRINITY_DN10756_c4_g5_i1	Unknown protein
TRINITY_DN10756_c5_g1_i1	Unknown protein
TRINITY_DN10756_c6_g1_i1	Unknown protein
TRINITY_DN10756_c7_g1_i1	Unknown protein
TRINITY_DN10757_c0_g1_i1	Peritrophin-44
TRINITY_DN10757_c0_g1_i2	Peritrophin-44
TRINITY_DN10757_c0_g1_i3	Unknown protein
TRINITY_DN10758_c0_g1_i1	Cytochrome P450
TRINITY_DN10758_c0_g2_i1	Cytochrome P450
TRINITY_DN10759_c0_g1_i1	Unknown protein
TRINITY_DN10759_c1_g1_i1	Unknown protein
TRINITY_DN10759_c1_g2_i1	Unknown protein
TRINITY_DN10759_c2_g1_i1	RNA-directed DNA polymerase from
TRINITY_DN10759_c3_g1_i1	Unknown protein
TRINITY_DN10759_c3_g1_i2	Unknown protein
TRINITY_DN10759_c3_g1_i3	Unknown protein
TRINITY_DN1076_c0_g1_i1	Glutamate receptor, ionotropic kainate 2
TRINITY_DN10760_c0_g1_i1	PAX transcription activation domain interacting protein
TRINITY_DN10761_c0_g1_i1	Attacin
TRINITY_DN10761_c0_g1_i2	Attacin
TRINITY_DN10761_c0_g1_i3	Attacin
TRINITY_DN10761_c0_g2_i1	Attacin
TRINITY_DN10762_c0_g1_i1	Methionine--tRNA ligase, cytoplasmic
TRINITY_DN10763_c0_g1_i2	CG6406, isoform A
TRINITY_DN10764_c0_g1_i1	Zinc finger protein, putative
TRINITY_DN10765_c0_g1_i1	Unknown protein
TRINITY_DN10765_c0_g2_i1	T-lymphoma invasion and metastasis-inducing protein 2
TRINITY_DN10765_c0_g3_i1	AGAP006590-PD
TRINITY_DN10766_c0_g1_i2	Unknown protein
[truncated: 25,990 more rows]

## Sheet: Table S3. Funct_annot GO
Table S3. Functional annotation of the transcriptome using GO
TRINITY_DN10_c0_g1_i1	GO:0004252
TRINITY_DN10_c0_g1_i1	GO:0006508
TRINITY_DN10_c0_g1_i1	GO:0008233
TRINITY_DN10_c0_g1_i1	GO:0008236
TRINITY_DN10_c0_g1_i1	GO:0016787
TRINITY_DN10000_c0_g1_i1	GO:0016740
TRINITY_DN10000_c0_g2_i1	GO:0003674
TRINITY_DN10000_c0_g2_i1	GO:0005575
TRINITY_DN10000_c0_g2_i1	GO:0005783
TRINITY_DN10000_c0_g2_i1	GO:0005788
TRINITY_DN10000_c0_g2_i1	GO:0008150
TRINITY_DN10000_c0_g2_i1	GO:0016740
TRINITY_DN10000_c0_g2_i1	GO:0016757
TRINITY_DN10001_c0_g1_i1	GO:0006812
TRINITY_DN10001_c0_g1_i1	GO:0008324
TRINITY_DN10001_c0_g1_i1	GO:0016020
TRINITY_DN10001_c0_g1_i1	GO:0016021
TRINITY_DN10001_c0_g1_i1	GO:0016491
TRINITY_DN10001_c0_g1_i1	GO:0032440
TRINITY_DN10001_c0_g1_i1	GO:0055085
TRINITY_DN10001_c0_g1_i1	GO:0055114
TRINITY_DN10001_c0_g1_i1	GO:0098655
TRINITY_DN10002_c0_g1_i2	GO:0000785
TRINITY_DN10002_c0_g1_i2	GO:0005634
TRINITY_DN10002_c0_g1_i2	GO:0005700
TRINITY_DN10002_c0_g1_i2	GO:0005737
TRINITY_DN10002_c0_g1_i2	GO:0005886
TRINITY_DN10002_c0_g1_i2	GO:0006325
TRINITY_DN10002_c0_g1_i2	GO:0006334
TRINITY_DN10002_c0_g1_i2	GO:0042393
TRINITY_DN10003_c0_g1_i1	GO:0000209
TRINITY_DN10004_c0_g1_i1	GO:0004843
TRINITY_DN10004_c0_g1_i1	GO:0006508
TRINITY_DN10004_c0_g1_i1	GO:0006511
TRINITY_DN10004_c0_g1_i1	GO:0008233
TRINITY_DN10004_c0_g1_i1	GO:0008234
TRINITY_DN10004_c0_g1_i1	GO:0008270
TRINITY_DN10004_c0_g1_i1	GO:0016579
TRINITY_DN10004_c0_g1_i1	GO:0016787
TRINITY_DN10004_c0_g1_i1	GO:0036459
TRINITY_DN10004_c0_g1_i1	GO:0046872
TRINITY_DN10005_c0_g1_i1	GO:0046872
TRINITY_DN10007_c0_g1_i10	GO:0042302
TRINITY_DN10007_c0_g1_i12	GO:0042302
TRINITY_DN10007_c0_g1_i14	GO:0042302
TRINITY_DN10007_c0_g1_i17	GO:0016787
TRINITY_DN10007_c0_g1_i3	GO:0042302
TRINITY_DN10007_c0_g1_i4	GO:0042302
TRINITY_DN10007_c0_g1_i9	GO:0042302
TRINITY_DN10008_c0_g2_i1	GO:0005743
TRINITY_DN10008_c0_g2_i1	GO:0006810
TRINITY_DN10008_c0_g2_i1	GO:0016020
TRINITY_DN10008_c0_g2_i1	GO:0016021
TRINITY_DN10008_c0_g2_i1	GO:0055085
TRINITY_DN10009_c0_g1_i2	GO:0005432
TRINITY_DN10009_c0_g1_i2	GO:0006816
TRINITY_DN10009_c0_g1_i2	GO:0007154
TRINITY_DN10009_c0_g1_i2	GO:0016020
TRINITY_DN10009_c0_g1_i2	GO:0016021
TRINITY_DN10009_c0_g1_i2	GO:0035725
TRINITY_DN10009_c0_g1_i2	GO:0055085
TRINITY_DN10010_c0_g1_i1	GO:0005375
TRINITY_DN10010_c0_g1_i1	GO:0016020
TRINITY_DN10010_c0_g1_i1	GO:0016021
TRINITY_DN10010_c0_g1_i1	GO:0035434
TRINITY_DN10011_c0_g1_i1	GO:0005737
TRINITY_DN10011_c0_g1_i1	GO:0005829
TRINITY_DN10011_c0_g1_i1	GO:0006412
TRINITY_DN10011_c0_g1_i1	GO:0006415
TRINITY_DN10011_c0_g1_i1	GO:0007224
TRINITY_DN10011_c0_g1_i1	GO:0008079
TRINITY_DN10011_c0_g1_i1	GO:0016149
TRINITY_DN10011_c0_g1_i1	GO:0035071
TRINITY_DN10011_c0_g1_i1	GO:0048102
TRINITY_DN10012_c0_g1_i2	GO:0003676
TRINITY_DN10013_c0_g1_i1	GO:0003824
TRINITY_DN10013_c0_g1_i1	GO:0004134
TRINITY_DN10013_c0_g1_i1	GO:0004135
TRINITY_DN10013_c0_g1_i1	GO:0005978
TRINITY_DN10013_c0_g1_i1	GO:0005980
TRINITY_DN10014_c0_g1_i1	GO:0004322
TRINITY_DN10014_c0_g1_i1	GO:0005576
TRINITY_DN10014_c0_g1_i1	GO:0005794
TRINITY_DN10014_c0_g1_i1	GO:0006826
TRINITY_DN10014_c0_g1_i1	GO:0006879
TRINITY_DN10014_c0_g1_i1	GO:0008043
TRINITY_DN10014_c0_g1_i1	GO:0008198
TRINITY_DN10014_c0_g1_i1	GO:0008199
TRINITY_DN10014_c0_g1_i1	GO:0009620
TRINITY_DN10014_c0_g1_i1	GO:0012505
TRINITY_DN10014_c0_g1_i1	GO:0016491
TRINITY_DN10014_c0_g1_i1	GO:0022416
TRINITY_DN10014_c0_g1_i1	GO:0042381
TRINITY_DN10014_c0_g1_i1	GO:0045475
TRINITY_DN10014_c0_g1_i1	GO:0046872
TRINITY_DN10014_c0_g1_i1	GO:0055114
TRINITY_DN10014_c0_g1_i1	GO:0098711
TRINITY_DN10014_c0_g1_i1	GO:1990461
TRINITY_DN10014_c0_g1_i2	GO:0004322
TRINITY_DN10014_c0_g1_i2	GO:0005576
TRINITY_DN10014_c0_g1_i2	GO:0005794
TRINITY_DN10014_c0_g1_i2	GO:0006826
TRINITY_DN10014_c0_g1_i2	GO:0006879
TRINITY_DN10014_c0_g1_i2	GO:0008043
TRINITY_DN10014_c0_g1_i2	GO:0008198
TRINITY_DN10014_c0_g1_i2	GO:0008199
TRINITY_DN10014_c0_g1_i2	GO:0009620
TRINITY_DN10014_c0_g1_i2	GO:0012505
TRINITY_DN10014_c0_g1_i2	GO:0016491
TRINITY_DN10014_c0_g1_i2	GO:0022416
TRINITY_DN10014_c0_g1_i2	GO:0042381
TRINITY_DN10014_c0_g1_i2	GO:0045475
TRINITY_DN10014_c0_g1_i2	GO:0046872
TRINITY_DN10014_c0_g1_i2	GO:0055114
TRINITY_DN10014_c0_g1_i2	GO:0098711
TRINITY_DN10014_c0_g1_i2	GO:1990461
TRINITY_DN10014_c0_g3_i1	GO:0004322
TRINITY_DN10014_c0_g3_i1	GO:0005623
TRINITY_DN10014_c0_g3_i1	GO:0006826
TRINITY_DN10014_c0_g3_i1	GO:0006879
TRINITY_DN10014_c0_g3_i1	GO:0008199
TRINITY_DN10014_c0_g3_i1	GO:0016491
TRINITY_DN10014_c0_g3_i1	GO:0046872
TRINITY_DN10014_c0_g3_i1	GO:0055114
TRINITY_DN10014_c0_g3_i2	GO:0004322
TRINITY_DN10014_c0_g3_i2	GO:0005576
TRINITY_DN10014_c0_g3_i2	GO:0005794
TRINITY_DN10014_c0_g3_i2	GO:0005875
TRINITY_DN10014_c0_g3_i2	GO:0006826
TRINITY_DN10014_c0_g3_i2	GO:0006879
TRINITY_DN10014_c0_g3_i2	GO:0008043
TRINITY_DN10014_c0_g3_i2	GO:0008198
TRINITY_DN10014_c0_g3_i2	GO:0008199
TRINITY_DN10014_c0_g3_i2	GO:0008283
TRINITY_DN10014_c0_g3_i2	GO:0009620
TRINITY_DN10014_c0_g3_i2	GO:0009791
TRINITY_DN10014_c0_g3_i2	GO:0016491
TRINITY_DN10014_c0_g3_i2	GO:0030431
TRINITY_DN10014_c0_g3_i2	GO:0045169
TRINITY_DN10014_c0_g3_i2	GO:0046872
TRINITY_DN10014_c0_g3_i2	GO:0055114
TRINITY_DN10014_c0_g3_i2	GO:0098711
TRINITY_DN10014_c0_g3_i2	GO:1990461
TRINITY_DN10014_c0_g3_i3	GO:0004322
TRINITY_DN10014_c0_g3_i3	GO:0005576
TRINITY_DN10014_c0_g3_i3	GO:0005794
TRINITY_DN10014_c0_g3_i3	GO:0005875
TRINITY_DN10014_c0_g3_i3	GO:0006826
TRINITY_DN10014_c0_g3_i3	GO:0006879
TRINITY_DN10014_c0_g3_i3	GO:0008043
TRINITY_DN10014_c0_g3_i3	GO:0008198
TRINITY_DN10014_c0_g3_i3	GO:0008199
TRINITY_DN10014_c0_g3_i3	GO:0008283
TRINITY_DN10014_c0_g3_i3	GO:0009620
TRINITY_DN10014_c0_g3_i3	GO:0009791
TRINITY_DN10014_c0_g3_i3	GO:0016491
TRINITY_DN10014_c0_g3_i3	GO:0030431
TRINITY_DN10014_c0_g3_i3	GO:0045169
TRINITY_DN10014_c0_g3_i3	GO:0046872
TRINITY_DN10014_c0_g3_i3	GO:0055114
TRINITY_DN10014_c0_g3_i3	GO:0098711
TRINITY_DN10014_c0_g3_i3	GO:1990461
TRINITY_DN10015_c0_g1_i1	GO:0003824
TRINITY_DN10015_c0_g1_i1	GO:0010181
TRINITY_DN10015_c0_g1_i1	GO:0016491
TRINITY_DN10015_c0_g1_i1	GO:0055114
TRINITY_DN10015_c0_g2_i1	GO:0003824
TRINITY_DN10015_c0_g2_i1	GO:0010181
TRINITY_DN10015_c0_g2_i1	GO:0016491
TRINITY_DN10015_c0_g2_i1	GO:0055114
TRINITY_DN10016_c0_g1_i1	GO:0006338
TRINITY_DN10016_c0_g1_i1	GO:0006355
TRINITY_DN10016_c0_g1_i1	GO:0031011
TRINITY_DN10018_c0_g1_i1	GO:0004190
TRINITY_DN10018_c0_g1_i1	GO:0005764
TRINITY_DN10018_c0_g1_i1	GO:0006508
TRINITY_DN10018_c0_g1_i1	GO:0008233
TRINITY_DN10018_c0_g1_i1	GO:0016787
TRINITY_DN10018_c0_g1_i3	GO:0004190
TRINITY_DN10018_c0_g1_i3	GO:0005764
TRINITY_DN10018_c0_g1_i3	GO:0006508
TRINITY_DN10018_c0_g1_i3	GO:0008233
TRINITY_DN10018_c0_g1_i3	GO:0016787
TRINITY_DN10018_c0_g1_i4	GO:0004190
TRINITY_DN10018_c0_g1_i4	GO:0005764
TRINITY_DN10018_c0_g1_i4	GO:0006508
TRINITY_DN10018_c0_g1_i4	GO:0008233
TRINITY_DN10018_c0_g1_i4	GO:0016787
TRINITY_DN10019_c0_g1_i1	GO:0004672
TRINITY_DN10019_c0_g1_i1	GO:0005524
TRINITY_DN10019_c0_g1_i1	GO:0006468
TRINITY_DN10019_c0_g1_i1	GO:0016301
TRINITY_DN10019_c0_g1_i1	GO:0016310
TRINITY_DN1002_c0_g1_i1	GO:0003676
TRINITY_DN10020_c0_g1_i1	GO:0016020
TRINITY_DN10020_c0_g1_i1	GO:0016021
TRINITY_DN10020_c0_g1_i2	GO:0016020
TRINITY_DN10020_c0_g1_i2	GO:0016021
TRINITY_DN10021_c1_g2_i1	GO:0008289
TRINITY_DN10021_c1_g2_i3	GO:0008289
TRINITY_DN10021_c1_g2_i4	GO:0008289
TRINITY_DN10021_c1_g2_i5	GO:0008289
TRINITY_DN10021_c1_g4_i1	GO:0003964
TRINITY_DN10021_c1_g4_i1	GO:0004519
TRINITY_DN10021_c1_g4_i1	GO:0006278
TRINITY_DN10021_c1_g4_i1	GO:0090305
TRINITY_DN10022_c0_g1_i1	GO:0016020
TRINITY_DN10022_c0_g1_i1	GO:0016021
TRINITY_DN10023_c0_g1_i1	GO:0001664
TRINITY_DN10023_c0_g1_i1	GO:0005102
TRINITY_DN10023_c0_g1_i1	GO:0005184
TRINITY_DN10023_c0_g1_i1	GO:0005575
TRINITY_DN10023_c0_g1_i1	GO:0005576
TRINITY_DN10023_c0_g1_i1	GO:0005615
TRINITY_DN10023_c0_g1_i1	GO:0007186
TRINITY_DN10023_c0_g1_i1	GO:0007218
TRINITY_DN10023_c0_g1_i1	GO:0045968
TRINITY_DN10023_c0_g1_i1	GO:1903999
TRINITY_DN10024_c0_g1_i1	GO:0000226
TRINITY_DN10024_c0_g1_i1	GO:0000922
TRINITY_DN10024_c0_g1_i1	GO:0005737
TRINITY_DN10024_c0_g1_i1	GO:0005815
TRINITY_DN10024_c0_g1_i1	GO:0005856
TRINITY_DN10024_c0_g1_i1	GO:0005874
TRINITY_DN10024_c0_g1_i1	GO:0007020
TRINITY_DN10024_c0_g1_i1	GO:0043015
TRINITY_DN10027_c0_g1_i1	GO:0016301
TRINITY_DN10027_c0_g1_i1	GO:0016310
TRINITY_DN10027_c0_g1_i2	GO:0016301
TRINITY_DN10027_c0_g1_i2	GO:0016310
TRINITY_DN10028_c0_g1_i1	GO:0003674
TRINITY_DN10028_c0_g1_i1	GO:0005575
TRINITY_DN10028_c0_g1_i1	GO:0008150
TRINITY_DN10029_c0_g1_i1	GO:0003779
TRINITY_DN10029_c0_g1_i1	GO:0007155
TRINITY_DN10029_c0_g1_i1	GO:0031532
TRINITY_DN10029_c0_g1_i2	GO:0003779
TRINITY_DN10029_c0_g1_i2	GO:0007155
TRINITY_DN10029_c0_g1_i2	GO:0031532
TRINITY_DN10030_c0_g1_i1	GO:0000166
TRINITY_DN10030_c0_g1_i1	GO:0003676
TRINITY_DN10030_c0_g1_i1	GO:0004386
TRINITY_DN10030_c0_g1_i1	GO:0005524
TRINITY_DN10030_c0_g1_i1	GO:0016787
TRINITY_DN10031_c0_g1_i1	GO:0005634
TRINITY_DN10031_c0_g1_i1	GO:0032039
TRINITY_DN10031_c0_g1_i1	GO:0034472
TRINITY_DN10032_c0_g1_i1	GO:0003676
TRINITY_DN10032_c0_g1_i1	GO:0003677
TRINITY_DN10032_c0_g1_i1	GO:0003700
TRINITY_DN10032_c0_g1_i1	GO:0005634
TRINITY_DN10032_c0_g1_i1	GO:0006351
TRINITY_DN10032_c0_g1_i1	GO:0006355
TRINITY_DN10032_c0_g1_i1	GO:0008270
TRINITY_DN10032_c0_g1_i1	GO:0043565
TRINITY_DN10032_c0_g1_i1	GO:0046872
TRINITY_DN10033_c0_g1_i1	GO:0046872
TRINITY_DN10034_c0_g1_i1	GO:0004180
TRINITY_DN10034_c0_g1_i1	GO:0004181
TRINITY_DN10034_c0_g1_i1	GO:0005576
TRINITY_DN10034_c0_g1_i1	GO:0005615
TRINITY_DN10034_c0_g1_i1	GO:0006508
TRINITY_DN10034_c0_g1_i1	GO:0007586
TRINITY_DN10034_c0_g1_i1	GO:0008233
TRINITY_DN10034_c0_g1_i1	GO:0008237
TRINITY_DN10034_c0_g1_i1	GO:0008270
TRINITY_DN10034_c0_g1_i1	GO:0016787
TRINITY_DN10034_c0_g1_i1	GO:0046872
TRINITY_DN10034_c1_g1_i1	GO:0004180
TRINITY_DN10034_c1_g1_i1	GO:0004181
TRINITY_DN10034_c1_g1_i1	GO:0005576
TRINITY_DN10034_c1_g1_i1	GO:0005615
TRINITY_DN10034_c1_g1_i1	GO:0006508
TRINITY_DN10034_c1_g1_i1	GO:0007586
TRINITY_DN10034_c1_g1_i1	GO:0008233
TRINITY_DN10034_c1_g1_i1	GO:0008237
TRINITY_DN10034_c1_g1_i1	GO:0008270
TRINITY_DN10034_c1_g1_i1	GO:0016787
TRINITY_DN10034_c1_g1_i1	GO:0046872
TRINITY_DN10035_c0_g1_i1	GO:0005730
TRINITY_DN10035_c0_g1_i1	GO:0007000
TRINITY_DN10035_c0_g1_i1	GO:0008284
TRINITY_DN10035_c0_g1_i1	GO:0030307
TRINITY_DN10035_c0_g1_i1	GO:0035214
TRINITY_DN10035_c0_g1_i1	GO:0043066
TRINITY_DN10035_c0_g1_i1	GO:0045572
TRINITY_DN10036_c0_g1_i1	GO:0000439
TRINITY_DN10036_c0_g1_i1	GO:0004003
TRINITY_DN10036_c0_g1_i1	GO:0005634
TRINITY_DN10036_c0_g1_i1	GO:0006281
TRINITY_DN10036_c0_g1_i1	GO:0006289
TRINITY_DN10036_c0_g1_i1	GO:0006351
TRINITY_DN10036_c0_g1_i1	GO:0006355
TRINITY_DN10036_c0_g1_i1	GO:0006974
TRINITY_DN10036_c0_g1_i1	GO:0032508
TRINITY_DN10037_c0_g1_i1	GO:0001522
TRINITY_DN10037_c0_g1_i1	GO:0003723
TRINITY_DN10037_c0_g1_i1	GO:0008033
TRINITY_DN10037_c0_g1_i1	GO:0009451
TRINITY_DN10037_c0_g1_i1	GO:0009982
TRINITY_DN10037_c0_g1_i1	GO:0016853
TRINITY_DN10038_c0_g1_i1	GO:0004497
TRINITY_DN10038_c0_g1_i1	GO:0005506
TRINITY_DN10038_c0_g1_i1	GO:0016491
TRINITY_DN10038_c0_g1_i1	GO:0016705
TRINITY_DN10038_c0_g1_i1	GO:0020037
TRINITY_DN10038_c0_g1_i1	GO:0046872
TRINITY_DN10038_c0_g1_i1	GO:0055114
TRINITY_DN10038_c0_g1_i2	GO:0004497
TRINITY_DN10038_c0_g1_i2	GO:0005506
TRINITY_DN10038_c0_g1_i2	GO:0016491
TRINITY_DN10038_c0_g1_i2	GO:0016705
TRINITY_DN10038_c0_g1_i2	GO:0020037
TRINITY_DN10038_c0_g1_i2	GO:0046872
TRINITY_DN10038_c0_g1_i2	GO:0055114
TRINITY_DN10039_c0_g1_i1	GO:0003676
TRINITY_DN10039_c0_g1_i1	GO:0006479
TRINITY_DN10039_c0_g1_i1	GO:0008168
TRINITY_DN10039_c0_g1_i1	GO:0016740
TRINITY_DN10039_c0_g1_i1	GO:0032259
TRINITY_DN10040_c0_g1_i1	GO:0016020
TRINITY_DN10040_c0_g1_i1	GO:0016021
TRINITY_DN10041_c0_g1_i1	GO:0005739
TRINITY_DN10041_c0_g1_i1	GO:0006461
TRINITY_DN10042_c0_g1_i1	GO:0003924
TRINITY_DN10042_c0_g1_i1	GO:0005525
TRINITY_DN10045_c0_g1_i1	GO:0003824
TRINITY_DN10045_c0_g1_i1	GO:0004801
TRINITY_DN10045_c0_g1_i1	GO:0005737
TRINITY_DN10045_c0_g1_i1	GO:0005975
TRINITY_DN10045_c0_g1_i1	GO:0006098
TRINITY_DN10045_c0_g1_i1	GO:0016740
TRINITY_DN10046_c0_g1_i1	GO:0004177
TRINITY_DN10046_c0_g1_i1	GO:0006508
TRINITY_DN10046_c0_g1_i1	GO:0008233
TRINITY_DN10046_c0_g1_i1	GO:0008235
TRINITY_DN10046_c0_g1_i1	GO:0016787
TRINITY_DN10046_c0_g1_i1	GO:0046872
TRINITY_DN10046_c0_g1_i1	GO:0070006
TRINITY_DN10046_c0_g1_i1	GO:0070084
TRINITY_DN10047_c0_g1_i1	GO:0003676
TRINITY_DN10047_c0_g1_i2	GO:0003676
TRINITY_DN10048_c0_g1_i1	GO:0006281
TRINITY_DN10048_c0_g1_i1	GO:0016491
TRINITY_DN10048_c0_g1_i1	GO:0055114
TRINITY_DN10050_c0_g1_i3	GO:0003677
TRINITY_DN10050_c0_g1_i3	GO:0003700
TRINITY_DN10050_c0_g1_i3	GO:0005634
TRINITY_DN10050_c0_g1_i3	GO:0006355
TRINITY_DN10050_c0_g1_i3	GO:0043565
TRINITY_DN10051_c0_g1_i2	GO:0004197
TRINITY_DN10051_c0_g1_i2	GO:0006508
TRINITY_DN10051_c0_g1_i2	GO:0008234
TRINITY_DN10052_c0_g1_i1	GO:0008080
TRINITY_DN10052_c0_g1_i1	GO:0016747
TRINITY_DN10052_c0_g1_i2	GO:0008080
TRINITY_DN10052_c0_g1_i2	GO:0016747
TRINITY_DN10053_c0_g1_i1	GO:0008270
TRINITY_DN10053_c0_g1_i1	GO:0046872
TRINITY_DN10054_c0_g1_i1	GO:0000502
TRINITY_DN10054_c0_g1_i1	GO:0004175
TRINITY_DN10054_c0_g1_i1	GO:0004298
TRINITY_DN10054_c0_g1_i1	GO:0005634
TRINITY_DN10054_c0_g1_i1	GO:0005737
TRINITY_DN10054_c0_g1_i1	GO:0005839
TRINITY_DN10054_c0_g1_i1	GO:0006508
TRINITY_DN10054_c0_g1_i1	GO:0008233
TRINITY_DN10054_c0_g1_i1	GO:0016787
TRINITY_DN10054_c0_g1_i1	GO:0051603
TRINITY_DN10055_c0_g1_i1	GO:0016020
TRINITY_DN10055_c0_g1_i1	GO:0016021
TRINITY_DN10055_c0_g1_i1	GO:0042981
TRINITY_DN10056_c0_g1_i1	GO:0016301
TRINITY_DN10056_c0_g1_i1	GO:0016310
TRINITY_DN10056_c0_g1_i2	GO:0016301
TRINITY_DN10056_c0_g1_i2	GO:0016310
TRINITY_DN10057_c0_g1_i1	GO:0000077
TRINITY_DN10057_c0_g1_i1	GO:0009649
TRINITY_DN10058_c0_g1_i1	GO:0008168
TRINITY_DN10058_c0_g1_i1	GO:0016740
TRINITY_DN10058_c0_g1_i1	GO:0032259
TRINITY_DN10059_c0_g1_i1	GO:0007160
TRINITY_DN10059_c0_g1_i1	GO:0016020
TRINITY_DN10059_c0_g1_i1	GO:0016021
TRINITY_DN10059_c0_g1_i2	GO:0007160
TRINITY_DN10059_c0_g1_i2	GO:0016020
TRINITY_DN10059_c0_g1_i2	GO:0016021
TRINITY_DN10061_c0_g1_i2	GO:0000166
TRINITY_DN10061_c0_g1_i2	GO:0003746
TRINITY_DN10061_c0_g1_i2	GO:0003924
TRINITY_DN10061_c0_g1_i2	GO:0005525
TRINITY_DN10061_c0_g1_i2	GO:0005622
TRINITY_DN10061_c0_g1_i2	GO:0005737
TRINITY_DN10061_c0_g1_i2	GO:0006412
TRINITY_DN10061_c0_g1_i2	GO:0006414
TRINITY_DN10062_c1_g1_i1	GO:0016020
TRINITY_DN10062_c1_g1_i1	GO:0016021
TRINITY_DN10062_c1_g1_i1	GO:0042765
TRINITY_DN10063_c0_g1_i1	GO:0003676
TRINITY_DN10064_c0_g1_i1	GO:0005622
TRINITY_DN10064_c0_g1_i1	GO:0006886
TRINITY_DN10064_c0_g1_i1	GO:0016192
TRINITY_DN10064_c0_g1_i1	GO:0030131
TRINITY_DN10065_c0_g1_i1	GO:0016020
TRINITY_DN10065_c0_g1_i1	GO:0016021
TRINITY_DN10066_c0_g1_i1	GO:0016020
TRINITY_DN10066_c0_g1_i1	GO:0016021
TRINITY_DN10067_c0_g1_i2	GO:0005576
TRINITY_DN10067_c0_g1_i2	GO:0006030
TRINITY_DN10067_c0_g1_i2	GO:0008061
TRINITY_DN10068_c0_g1_i1	GO:0000166
TRINITY_DN10068_c0_g1_i1	GO:0003676
TRINITY_DN10068_c0_g1_i1	GO:0003677
TRINITY_DN10068_c0_g1_i1	GO:0004386
TRINITY_DN10068_c0_g1_i1	GO:0005524
TRINITY_DN10068_c0_g1_i1	GO:0005634
TRINITY_DN10068_c0_g1_i1	GO:0006338
TRINITY_DN10068_c0_g1_i1	GO:0016569
TRINITY_DN10068_c0_g1_i1	GO:0016589
TRINITY_DN10068_c0_g1_i1	GO:0016787
TRINITY_DN10068_c0_g1_i1	GO:0016818
TRINITY_DN10068_c0_g1_i1	GO:0016887
TRINITY_DN10068_c0_g1_i1	GO:0031491
TRINITY_DN10068_c0_g1_i1	GO:0043044
TRINITY_DN10068_c0_g1_i2	GO:0003677
TRINITY_DN10068_c0_g1_i2	GO:0005524
TRINITY_DN10068_c0_g1_i2	GO:0005634
TRINITY_DN10068_c0_g1_i2	GO:0006281
TRINITY_DN10068_c0_g1_i2	GO:0006338
TRINITY_DN10068_c0_g1_i2	GO:0006351
TRINITY_DN10068_c0_g1_i2	GO:0016887
TRINITY_DN10068_c0_g1_i2	GO:0031011
TRINITY_DN10068_c0_g1_i3	GO:0000166
TRINITY_DN10068_c0_g1_i3	GO:0003676
TRINITY_DN10068_c0_g1_i3	GO:0003677
TRINITY_DN10068_c0_g1_i3	GO:0004386
TRINITY_DN10068_c0_g1_i3	GO:0005524
TRINITY_DN10068_c0_g1_i3	GO:0005634
TRINITY_DN10068_c0_g1_i3	GO:0006338
TRINITY_DN10068_c0_g1_i3	GO:0016569
TRINITY_DN10068_c0_g1_i3	GO:0016589
TRINITY_DN10068_c0_g1_i3	GO:0016787
TRINITY_DN10068_c0_g1_i3	GO:0016818
TRINITY_DN10068_c0_g1_i3	GO:0016887
TRINITY_DN10068_c0_g1_i3	GO:0031491
TRINITY_DN10068_c0_g1_i3	GO:0043044
TRINITY_DN10069_c0_g1_i1	GO:0005739
TRINITY_DN10069_c0_g1_i1	GO:0006626
TRINITY_DN10069_c0_g1_i1	GO:0071806
TRINITY_DN10070_c0_g1_i1	GO:0004347
TRINITY_DN10070_c0_g1_i1	GO:0005737
TRINITY_DN10070_c0_g1_i1	GO:0005811
TRINITY_DN10070_c0_g1_i1	GO:0006094
TRINITY_DN10070_c0_g1_i1	GO:0006096
TRINITY_DN10070_c0_g1_i1	GO:0016853
TRINITY_DN10071_c0_g1_i1	GO:0005783
TRINITY_DN10071_c0_g1_i1	GO:0005789
TRINITY_DN10071_c0_g1_i1	GO:0006506
TRINITY_DN10071_c0_g1_i1	GO:0016020
TRINITY_DN10071_c0_g1_i1	GO:0016021
TRINITY_DN10071_c0_g1_i1	GO:0016740
TRINITY_DN10071_c0_g1_i1	GO:0016746
TRINITY_DN10071_c0_g2_i1	GO:0005783
TRINITY_DN10071_c0_g2_i1	GO:0005789
TRINITY_DN10071_c0_g2_i1	GO:0006506
TRINITY_DN10071_c0_g2_i1	GO:0016020
TRINITY_DN10071_c0_g2_i1	GO:0016021
TRINITY_DN10071_c0_g2_i1	GO:0016740
TRINITY_DN10071_c0_g2_i1	GO:0016746
TRINITY_DN10072_c0_g1_i1	GO:0004067
TRINITY_DN10072_c0_g1_i1	GO:0016787
TRINITY_DN10072_c0_g1_i2	GO:0004067
TRINITY_DN10072_c0_g1_i2	GO:0016787
TRINITY_DN10073_c0_g1_i1	GO:0004672
TRINITY_DN10073_c0_g1_i1	GO:0004713
TRINITY_DN10073_c0_g1_i1	GO:0004714
TRINITY_DN10073_c0_g1_i1	GO:0004871
TRINITY_DN10073_c0_g1_i1	GO:0005524
TRINITY_DN10073_c0_g1_i1	GO:0005856
TRINITY_DN10073_c0_g1_i1	GO:0005925
TRINITY_DN10073_c0_g1_i1	GO:0006468
TRINITY_DN10073_c0_g1_i1	GO:0007016
TRINITY_DN10073_c0_g1_i1	GO:0007165
TRINITY_DN10073_c0_g1_i1	GO:0007172
TRINITY_DN10073_c0_g1_i1	GO:0008360
TRINITY_DN10073_c0_g1_i1	GO:0016301
TRINITY_DN10073_c0_g1_i1	GO:0016310
TRINITY_DN10073_c0_g1_i1	GO:0016740
TRINITY_DN10073_c0_g1_i1	GO:0018108
TRINITY_DN10073_c0_g1_i1	GO:0042059
TRINITY_DN10073_c0_g1_i1	GO:0043407
TRINITY_DN10073_c0_g1_i1	GO:0045886
TRINITY_DN10073_c0_g1_i1	GO:0061176
TRINITY_DN10073_c0_g1_i1	GO:0061177
TRINITY_DN10073_c0_g1_i3	GO:0016301
TRINITY_DN10073_c0_g1_i3	GO:0016310
TRINITY_DN10073_c0_g1_i4	GO:0004672
TRINITY_DN10073_c0_g1_i4	GO:0004713
TRINITY_DN10073_c0_g1_i4	GO:0004714
TRINITY_DN10073_c0_g1_i4	GO:0004871
TRINITY_DN10073_c0_g1_i4	GO:0005524
TRINITY_DN10073_c0_g1_i4	GO:0005856
TRINITY_DN10073_c0_g1_i4	GO:0005925
TRINITY_DN10073_c0_g1_i4	GO:0006468
TRINITY_DN10073_c0_g1_i4	GO:0007016
TRINITY_DN10073_c0_g1_i4	GO:0007165
TRINITY_DN10073_c0_g1_i4	GO:0007172
TRINITY_DN10073_c0_g1_i4	GO:0008360
TRINITY_DN10073_c0_g1_i4	GO:0016301
TRINITY_DN10073_c0_g1_i4	GO:0016310
TRINITY_DN10073_c0_g1_i4	GO:0016740
TRINITY_DN10073_c0_g1_i4	GO:0018108
TRINITY_DN10073_c0_g1_i4	GO:0042059
TRINITY_DN10073_c0_g1_i4	GO:0043407
TRINITY_DN10073_c0_g1_i4	GO:0045886
TRINITY_DN10073_c0_g1_i4	GO:0061176
TRINITY_DN10073_c0_g1_i4	GO:0061177
TRINITY_DN10073_c0_g1_i5	GO:0004672
TRINITY_DN10073_c0_g1_i5	GO:0004713
TRINITY_DN10073_c0_g1_i5	GO:0004871
TRINITY_DN10073_c0_g1_i5	GO:0005524
TRINITY_DN10073_c0_g1_i5	GO:0005856
TRINITY_DN10073_c0_g1_i5	GO:0005925
TRINITY_DN10073_c0_g1_i5	GO:0006468
TRINITY_DN10073_c0_g1_i5	GO:0007165
TRINITY_DN10073_c0_g1_i5	GO:0007172
TRINITY_DN10073_c0_g1_i5	GO:0016301
TRINITY_DN10073_c0_g1_i5	GO:0016310
TRINITY_DN10073_c0_g1_i5	GO:0018108
TRINITY_DN10074_c0_g1_i2	GO:0000166
TRINITY_DN10074_c0_g1_i2	GO:0000266
TRINITY_DN10074_c0_g1_i2	GO:0003924
TRINITY_DN10074_c0_g1_i2	GO:0005525
TRINITY_DN10074_c0_g1_i2	GO:0005576
TRINITY_DN10074_c0_g1_i2	GO:0006030
TRINITY_DN10074_c0_g1_i2	GO:0008061
TRINITY_DN10074_c0_g1_i2	GO:0016559
TRINITY_DN10074_c0_g2_i2	GO:0005576
TRINITY_DN10074_c0_g2_i2	GO:0006030
TRINITY_DN10074_c0_g2_i2	GO:0008061
TRINITY_DN10074_c0_g2_i3	GO:0005576
TRINITY_DN10074_c0_g2_i3	GO:0006030
TRINITY_DN10074_c0_g2_i3	GO:0008061
TRINITY_DN10074_c0_g2_i7	GO:0005576
TRINITY_DN10074_c0_g2_i7	GO:0006030
TRINITY_DN10074_c0_g2_i7	GO:0008061
TRINITY_DN10075_c0_g1_i1	GO:0005779
TRINITY_DN10075_c0_g1_i1	GO:0016559
TRINITY_DN10076_c0_g1_i1	GO:0004114
TRINITY_DN10076_c0_g1_i1	GO:0007165
TRINITY_DN10076_c0_g1_i1	GO:0008081
TRINITY_DN10076_c0_g1_i1	GO:0016787
TRINITY_DN10076_c0_g1_i1	GO:0046872
TRINITY_DN10076_c0_g1_i2	GO:0004114
TRINITY_DN10076_c0_g1_i2	GO:0007165
TRINITY_DN10076_c0_g1_i2	GO:0008081
TRINITY_DN10076_c0_g1_i2	GO:0016787
TRINITY_DN10076_c0_g1_i2	GO:0046872
TRINITY_DN10076_c0_g1_i3	GO:0004114
TRINITY_DN10076_c0_g1_i3	GO:0007165
TRINITY_DN10076_c0_g1_i3	GO:0008081
TRINITY_DN10076_c0_g1_i3	GO:0016787
TRINITY_DN10076_c0_g1_i3	GO:0046872
TRINITY_DN10077_c0_g1_i1	GO:0043044
TRINITY_DN10077_c0_g1_i1	GO:0071564
TRINITY_DN10078_c0_g1_i1	GO:0070461
TRINITY_DN10079_c0_g1_i1	GO:0009058
TRINITY_DN10079_c0_g1_i1	GO:0016740
TRINITY_DN10079_c0_g1_i1	GO:0016779
TRINITY_DN1008_c0_g1_i1	GO:0005215
TRINITY_DN1008_c0_g1_i1	GO:0016020
TRINITY_DN1008_c0_g1_i1	GO:0016021
TRINITY_DN1008_c0_g1_i1	GO:0055085
TRINITY_DN10080_c0_g1_i1	GO:0030246
TRINITY_DN10080_c0_g1_i2	GO:0030246
TRINITY_DN10082_c0_g1_i1	GO:0004497
TRINITY_DN10082_c0_g1_i1	GO:0005506
TRINITY_DN10082_c0_g1_i1	GO:0016491
TRINITY_DN10082_c0_g1_i1	GO:0016705
TRINITY_DN10082_c0_g1_i1	GO:0020037
TRINITY_DN10082_c0_g1_i1	GO:0046872
TRINITY_DN10082_c0_g1_i1	GO:0055114
TRINITY_DN10082_c0_g1_i2	GO:0004497
TRINITY_DN10082_c0_g1_i2	GO:0005506
TRINITY_DN10082_c0_g1_i2	GO:0016491
TRINITY_DN10082_c0_g1_i2	GO:0016705
TRINITY_DN10082_c0_g1_i2	GO:0020037
TRINITY_DN10082_c0_g1_i2	GO:0046872
TRINITY_DN10082_c0_g1_i2	GO:0055114
TRINITY_DN10082_c0_g1_i3	GO:0004497
TRINITY_DN10082_c0_g1_i3	GO:0005506
TRINITY_DN10082_c0_g1_i3	GO:0016491
TRINITY_DN10082_c0_g1_i3	GO:0016705
TRINITY_DN10082_c0_g1_i3	GO:0020037
TRINITY_DN10082_c0_g1_i3	GO:0046872
TRINITY_DN10082_c0_g1_i3	GO:0055114
TRINITY_DN10083_c0_g1_i1	GO:0016874
TRINITY_DN10084_c0_g1_i1	GO:0006355
TRINITY_DN10085_c0_g1_i1	GO:0016020
TRINITY_DN10085_c0_g1_i1	GO:0016021
TRINITY_DN10085_c0_g1_i1	GO:0055114
TRINITY_DN10085_c0_g1_i3	GO:0016020
TRINITY_DN10085_c0_g1_i3	GO:0016021
TRINITY_DN10085_c0_g1_i3	GO:0055114
TRINITY_DN10086_c0_g1_i1	GO:0016020
TRINITY_DN10086_c0_g1_i1	GO:0016021
TRINITY_DN10086_c0_g2_i2	GO:0016020
TRINITY_DN10086_c0_g2_i2	GO:0016021
TRINITY_DN10086_c0_g2_i3	GO:0016020
TRINITY_DN10086_c0_g2_i3	GO:0016021
TRINITY_DN10086_c0_g2_i4	GO:0016020
TRINITY_DN10086_c0_g2_i4	GO:0016021
TRINITY_DN10088_c0_g1_i1	GO:0016020
TRINITY_DN10088_c0_g1_i1	GO:0016021
TRINITY_DN10089_c0_g1_i1	GO:0006629
TRINITY_DN10089_c0_g1_i1	GO:0006631
TRINITY_DN10089_c0_g1_i1	GO:0006633
TRINITY_DN10089_c0_g1_i1	GO:0016020
TRINITY_DN10089_c0_g1_i1	GO:0016021
TRINITY_DN10089_c0_g1_i1	GO:0016740
TRINITY_DN10089_c0_g1_i1	GO:0102336
TRINITY_DN10089_c0_g1_i1	GO:0102337
TRINITY_DN10089_c0_g1_i1	GO:0102338
TRINITY_DN10091_c0_g1_i1	GO:0000166
TRINITY_DN10091_c0_g1_i1	GO:0002143
TRINITY_DN10091_c0_g1_i1	GO:0003824
TRINITY_DN10091_c0_g1_i1	GO:0004792
TRINITY_DN10091_c0_g1_i1	GO:0005524
TRINITY_DN10091_c0_g1_i1	GO:0005737
TRINITY_DN10091_c0_g1_i1	GO:0005829
TRINITY_DN10091_c0_g1_i1	GO:0006777
TRINITY_DN10091_c0_g1_i1	GO:0008033
TRINITY_DN10091_c0_g1_i1	GO:0008152
TRINITY_DN10091_c0_g1_i1	GO:0008641
TRINITY_DN10091_c0_g1_i1	GO:0016740
TRINITY_DN10091_c0_g1_i1	GO:0046872
TRINITY_DN10091_c0_g1_i1	GO:0061604
TRINITY_DN10091_c0_g1_i1	GO:0061605
TRINITY_DN10092_c0_g1_i1	GO:0016811
TRINITY_DN10093_c0_g1_i1	GO:0005516
TRINITY_DN10093_c0_g1_i1	GO:0005938
TRINITY_DN10093_c0_g1_i1	GO:0032027
TRINITY_DN10093_c0_g1_i2	GO:0005516
TRINITY_DN10093_c0_g1_i2	GO:0005938
TRINITY_DN10093_c0_g1_i2	GO:0032027
TRINITY_DN10093_c0_g1_i4	GO:0005516
TRINITY_DN10093_c0_g1_i4	GO:0005938
TRINITY_DN10093_c0_g1_i4	GO:0032027
TRINITY_DN10094_c0_g1_i1	GO:0030246
TRINITY_DN10095_c0_g1_i1	GO:0005623
TRINITY_DN10095_c0_g1_i1	GO:0045454
TRINITY_DN10095_c0_g1_i2	GO:0005623
TRINITY_DN10095_c0_g1_i2	GO:0045454
TRINITY_DN10096_c1_g2_i1	GO:0003964
TRINITY_DN10096_c1_g2_i1	GO:0006278
TRINITY_DN10096_c1_g2_i1	GO:0016020
TRINITY_DN10096_c1_g2_i1	GO:0016021
TRINITY_DN10096_c1_g2_i2	GO:0003964
TRINITY_DN10096_c1_g2_i2	GO:0006278
TRINITY_DN10096_c1_g2_i2	GO:0016020
TRINITY_DN10096_c1_g2_i2	GO:0016021
TRINITY_DN10097_c0_g1_i1	GO:0004871
TRINITY_DN10097_c0_g1_i1	GO:0004930
TRINITY_DN10097_c0_g1_i1	GO:0005886
TRINITY_DN10097_c0_g1_i1	GO:0005919
TRINITY_DN10097_c0_g1_i1	GO:0007165
TRINITY_DN10097_c0_g1_i1	GO:0007186
TRINITY_DN10097_c0_g1_i1	GO:0007419
TRINITY_DN10097_c0_g1_i1	GO:0008366
TRINITY_DN10097_c0_g1_i1	GO:0016020
TRINITY_DN10097_c0_g1_i1	GO:0016021
TRINITY_DN10097_c0_g1_i1	GO:0019991
TRINITY_DN10097_c0_g1_i1	GO:0030866
TRINITY_DN10097_c0_g1_i1	GO:0035095
TRINITY_DN10097_c0_g1_i1	GO:0048148
TRINITY_DN10097_c0_g1_i1	GO:0048149
TRINITY_DN10097_c0_g1_i1	GO:0060857
TRINITY_DN10098_c0_g1_i1	GO:0005634
TRINITY_DN10098_c0_g1_i1	GO:0005737
TRINITY_DN10098_c0_g1_i1	GO:0019898
TRINITY_DN10098_c0_g1_i1	GO:0022008
TRINITY_DN10098_c0_g1_i1	GO:0046331
TRINITY_DN10100_c0_g1_i1	GO:0006464
TRINITY_DN10100_c0_g1_i1	GO:0015031
TRINITY_DN10101_c0_g1_i2	GO:0003964
TRINITY_DN10101_c0_g1_i2	GO:0004519
TRINITY_DN10101_c0_g1_i2	GO:0006278
TRINITY_DN10101_c0_g1_i2	GO:0090305
TRINITY_DN10101_c0_g1_i3	GO:0003964
TRINITY_DN10101_c0_g1_i3	GO:0004519
TRINITY_DN10101_c0_g1_i3	GO:0006278
TRINITY_DN10101_c0_g1_i3	GO:0090305
TRINITY_DN10102_c0_g1_i1	GO:0004022
TRINITY_DN10102_c0_g1_i1	GO:0006066
TRINITY_DN10102_c0_g1_i1	GO:0008152
TRINITY_DN10102_c0_g1_i1	GO:0016491
TRINITY_DN10102_c0_g1_i1	GO:0055114
TRINITY_DN10102_c0_g1_i2	GO:0004022
TRINITY_DN10102_c0_g1_i2	GO:0006066
TRINITY_DN10102_c0_g1_i2	GO:0008152
TRINITY_DN10102_c0_g1_i2	GO:0016491
TRINITY_DN10102_c0_g1_i2	GO:0055114
TRINITY_DN10103_c0_g1_i1	GO:0003674
TRINITY_DN10103_c0_g1_i1	GO:0005622
TRINITY_DN10103_c0_g1_i1	GO:0006810
TRINITY_DN10103_c0_g1_i1	GO:0007399
TRINITY_DN10103_c0_g1_i1	GO:0008289
TRINITY_DN10103_c0_g1_i1	GO:0015031
TRINITY_DN10103_c0_g1_i1	GO:0030182
TRINITY_DN10103_c0_g1_i1	GO:0042953
TRINITY_DN10104_c0_g1_i1	GO:0006914
TRINITY_DN10104_c0_g1_i1	GO:0043231
TRINITY_DN10105_c0_g1_i1	GO:0007165
TRINITY_DN10106_c0_g1_i1	GO:0003824
TRINITY_DN10106_c0_g1_i1	GO:0004035
TRINITY_DN10106_c0_g1_i1	GO:0008152
TRINITY_DN10106_c0_g1_i1	GO:0016020
TRINITY_DN10106_c0_g1_i1	GO:0016021
TRINITY_DN10106_c0_g1_i1	GO:0016311
TRINITY_DN10106_c0_g1_i1	GO:0016787
TRINITY_DN10106_c0_g1_i1	GO:0016791
TRINITY_DN10106_c0_g1_i2	GO:0003824
TRINITY_DN10106_c0_g1_i2	GO:0004035
TRINITY_DN10106_c0_g1_i2	GO:0008152
TRINITY_DN10106_c0_g1_i2	GO:0016020
TRINITY_DN10106_c0_g1_i2	GO:0016021
TRINITY_DN10106_c0_g1_i2	GO:0016311
TRINITY_DN10106_c0_g1_i2	GO:0016787
TRINITY_DN10106_c0_g1_i2	GO:0016791
TRINITY_DN10107_c0_g1_i2	GO:0000015
TRINITY_DN10107_c0_g1_i2	GO:0000287
TRINITY_DN10107_c0_g1_i2	GO:0004634
TRINITY_DN10107_c0_g1_i2	GO:0006096
TRINITY_DN10107_c0_g1_i2	GO:0046872
TRINITY_DN10108_c0_g1_i1	GO:0004867
TRINITY_DN10108_c0_g1_i1	GO:0010466
TRINITY_DN10108_c0_g1_i1	GO:0010951
TRINITY_DN10108_c0_g1_i1	GO:0030414
TRINITY_DN10108_c0_g1_i3	GO:0004867
TRINITY_DN10108_c0_g1_i3	GO:0005575
TRINITY_DN10108_c0_g1_i3	GO:0010466
TRINITY_DN10108_c0_g1_i3	GO:0010951
TRINITY_DN10108_c0_g1_i3	GO:0030162
TRINITY_DN10108_c0_g1_i3	GO:0030414
TRINITY_DN10108_c0_g1_i4	GO:0006508
TRINITY_DN10108_c0_g1_i4	GO:0008233
TRINITY_DN10109_c0_g1_i1	GO:0000149
TRINITY_DN10109_c0_g1_i1	GO:0000281
TRINITY_DN10109_c0_g1_i1	GO:0005737
TRINITY_DN10109_c0_g1_i1	GO:0005829
TRINITY_DN10109_c0_g1_i1	GO:0006810
TRINITY_DN10109_c0_g1_i1	GO:0006887
TRINITY_DN10109_c0_g1_i1	GO:0006904
TRINITY_DN10109_c0_g1_i1	GO:0007268
TRINITY_DN10109_c0_g1_i1	GO:0007269
TRINITY_DN10109_c0_g1_i1	GO:0007317
TRINITY_DN10109_c0_g1_i1	GO:0009416
TRINITY_DN10109_c0_g1_i1	GO:0015031
TRINITY_DN10109_c0_g1_i1	GO:0016020
TRINITY_DN10109_c0_g1_i1	GO:0016082
TRINITY_DN10109_c0_g1_i1	GO:0016192
TRINITY_DN10109_c0_g1_i1	GO:0019898
TRINITY_DN10109_c0_g1_i1	GO:0030707
TRINITY_DN10109_c0_g1_i1	GO:0032940
TRINITY_DN10109_c0_g1_i1	GO:0043195
TRINITY_DN10109_c0_g1_i1	GO:0048489
TRINITY_DN10109_c0_g1_i1	GO:1900006
TRINITY_DN10109_c0_g1_i2	GO:0000149
TRINITY_DN10109_c0_g1_i2	GO:0000281
TRINITY_DN10109_c0_g1_i2	GO:0005737
TRINITY_DN10109_c0_g1_i2	GO:0005829
TRINITY_DN10109_c0_g1_i2	GO:0006810
TRINITY_DN10109_c0_g1_i2	GO:0006887
TRINITY_DN10109_c0_g1_i2	GO:0006904
TRINITY_DN10109_c0_g1_i2	GO:0007268
TRINITY_DN10109_c0_g1_i2	GO:0007269
TRINITY_DN10109_c0_g1_i2	GO:0007317
TRINITY_DN10109_c0_g1_i2	GO:0009416
TRINITY_DN10109_c0_g1_i2	GO:0015031
TRINITY_DN10109_c0_g1_i2	GO:0016020
TRINITY_DN10109_c0_g1_i2	GO:0016082
TRINITY_DN10109_c0_g1_i2	GO:0016192
TRINITY_DN10109_c0_g1_i2	GO:0019898
TRINITY_DN10109_c0_g1_i2	GO:0030707
TRINITY_DN10109_c0_g1_i2	GO:0032940
TRINITY_DN10109_c0_g1_i2	GO:0043195
TRINITY_DN10109_c0_g1_i2	GO:0048489
TRINITY_DN10109_c0_g1_i2	GO:1900006
TRINITY_DN10109_c0_g1_i3	GO:0000149
TRINITY_DN10109_c0_g1_i3	GO:0000281
TRINITY_DN10109_c0_g1_i3	GO:0005737
TRINITY_DN10109_c0_g1_i3	GO:0005829
TRINITY_DN10109_c0_g1_i3	GO:0006810
TRINITY_DN10109_c0_g1_i3	GO:0006887
TRINITY_DN10109_c0_g1_i3	GO:0006904
TRINITY_DN10109_c0_g1_i3	GO:0007268
TRINITY_DN10109_c0_g1_i3	GO:0007269
TRINITY_DN10109_c0_g1_i3	GO:0007317
TRINITY_DN10109_c0_g1_i3	GO:0009416
TRINITY_DN10109_c0_g1_i3	GO:0015031
TRINITY_DN10109_c0_g1_i3	GO:0016020
TRINITY_DN10109_c0_g1_i3	GO:0016082
TRINITY_DN10109_c0_g1_i3	GO:0016192
TRINITY_DN10109_c0_g1_i3	GO:0019898
TRINITY_DN10109_c0_g1_i3	GO:0030707
TRINITY_DN10109_c0_g1_i3	GO:0032940
TRINITY_DN10109_c0_g1_i3	GO:0043195
TRINITY_DN10109_c0_g1_i3	GO:0048489
TRINITY_DN10109_c0_g1_i3	GO:1900006
TRINITY_DN10109_c0_g1_i4	GO:0000149
TRINITY_DN10109_c0_g1_i4	GO:0000281
TRINITY_DN10109_c0_g1_i4	GO:0005737
TRINITY_DN10109_c0_g1_i4	GO:0005829
TRINITY_DN10109_c0_g1_i4	GO:0006810
TRINITY_DN10109_c0_g1_i4	GO:0006887
TRINITY_DN10109_c0_g1_i4	GO:0006904
TRINITY_DN10109_c0_g1_i4	GO:0007268
TRINITY_DN10109_c0_g1_i4	GO:0007269
TRINITY_DN10109_c0_g1_i4	GO:0007317
TRINITY_DN10109_c0_g1_i4	GO:0009416
TRINITY_DN10109_c0_g1_i4	GO:0015031
TRINITY_DN10109_c0_g1_i4	GO:0016020
TRINITY_DN10109_c0_g1_i4	GO:0016082
TRINITY_DN10109_c0_g1_i4	GO:0016192
TRINITY_DN10109_c0_g1_i4	GO:0019898
TRINITY_DN10109_c0_g1_i4	GO:0030707
TRINITY_DN10109_c0_g1_i4	GO:0032940
TRINITY_DN10109_c0_g1_i4	GO:0043195
TRINITY_DN10109_c0_g1_i4	GO:0048489
TRINITY_DN10109_c0_g1_i4	GO:1900006
TRINITY_DN10109_c0_g1_i5	GO:0000149
TRINITY_DN10109_c0_g1_i5	GO:0000281
TRINITY_DN10109_c0_g1_i5	GO:0005737
TRINITY_DN10109_c0_g1_i5	GO:0005829
TRINITY_DN10109_c0_g1_i5	GO:0006810
TRINITY_DN10109_c0_g1_i5	GO:0006887
TRINITY_DN10109_c0_g1_i5	GO:0006904
TRINITY_DN10109_c0_g1_i5	GO:0007268
TRINITY_DN10109_c0_g1_i5	GO:0007269
TRINITY_DN10109_c0_g1_i5	GO:0007317
TRINITY_DN10109_c0_g1_i5	GO:0009416
TRINITY_DN10109_c0_g1_i5	GO:0015031
TRINITY_DN10109_c0_g1_i5	GO:0016020
TRINITY_DN10109_c0_g1_i5	GO:0016082
TRINITY_DN10109_c0_g1_i5	GO:0016192
TRINITY_DN10109_c0_g1_i5	GO:0019898
TRINITY_DN10109_c0_g1_i5	GO:0030707
TRINITY_DN10109_c0_g1_i5	GO:0032940
TRINITY_DN10109_c0_g1_i5	GO:0043195
TRINITY_DN10109_c0_g1_i5	GO:0048489
TRINITY_DN10109_c0_g1_i5	GO:1900006
TRINITY_DN1011_c0_g1_i1	GO:0016020
TRINITY_DN1011_c0_g1_i1	GO:0016021
TRINITY_DN1011_c0_g1_i1	GO:0055085
TRINITY_DN1011_c0_g2_i1	GO:0016020
TRINITY_DN1011_c0_g2_i1	GO:0016021
TRINITY_DN1011_c0_g2_i1	GO:0055085
TRINITY_DN10110_c1_g1_i1	GO:0004497
TRINITY_DN10110_c1_g1_i1	GO:0005506
TRINITY_DN10110_c1_g1_i1	GO:0016020
TRINITY_DN10110_c1_g1_i1	GO:0016021
TRINITY_DN10110_c1_g1_i1	GO:0016491
TRINITY_DN10110_c1_g1_i1	GO:0016705
TRINITY_DN10110_c1_g1_i1	GO:0020037
TRINITY_DN10110_c1_g1_i1	GO:0046872
TRINITY_DN10110_c1_g1_i1	GO:0055114
TRINITY_DN10110_c1_g1_i2	GO:0004497
TRINITY_DN10110_c1_g1_i2	GO:0005506
TRINITY_DN10110_c1_g1_i2	GO:0016020
TRINITY_DN10110_c1_g1_i2	GO:0016021
TRINITY_DN10110_c1_g1_i2	GO:0016491
TRINITY_DN10110_c1_g1_i2	GO:0016705
TRINITY_DN10110_c1_g1_i2	GO:0020037
TRINITY_DN10110_c1_g1_i2	GO:0046872
TRINITY_DN10110_c1_g1_i2	GO:0055114
TRINITY_DN10110_c1_g1_i3	GO:0004497
TRINITY_DN10110_c1_g1_i3	GO:0005506
TRINITY_DN10110_c1_g1_i3	GO:0016020
TRINITY_DN10110_c1_g1_i3	GO:0016021
TRINITY_DN10110_c1_g1_i3	GO:0016491
TRINITY_DN10110_c1_g1_i3	GO:0016705
TRINITY_DN10110_c1_g1_i3	GO:0020037
TRINITY_DN10110_c1_g1_i3	GO:0046872
TRINITY_DN10110_c1_g1_i3	GO:0055114
TRINITY_DN10110_c1_g1_i4	GO:0004497
TRINITY_DN10110_c1_g1_i4	GO:0005506
TRINITY_DN10110_c1_g1_i4	GO:0016491
TRINITY_DN10110_c1_g1_i4	GO:0016705
TRINITY_DN10110_c1_g1_i4	GO:0020037
TRINITY_DN10110_c1_g1_i4	GO:0046872
TRINITY_DN10110_c1_g1_i4	GO:0055114
TRINITY_DN10110_c1_g1_i5	GO:0004497
TRINITY_DN10110_c1_g1_i5	GO:0005506
TRINITY_DN10110_c1_g1_i5	GO:0016491
TRINITY_DN10110_c1_g1_i5	GO:0016705
TRINITY_DN10110_c1_g1_i5	GO:0020037
TRINITY_DN10110_c1_g1_i5	GO:0046872
TRINITY_DN10110_c1_g1_i5	GO:0055114
TRINITY_DN10110_c1_g2_i1	GO:0004497
TRINITY_DN10110_c1_g2_i1	GO:0005506
TRINITY_DN10110_c1_g2_i1	GO:0016020
TRINITY_DN10110_c1_g2_i1	GO:0016021
TRINITY_DN10110_c1_g2_i1	GO:0016491
TRINITY_DN10110_c1_g2_i1	GO:0016705
TRINITY_DN10110_c1_g2_i1	GO:0020037
TRINITY_DN10110_c1_g2_i1	GO:0046872
TRINITY_DN10110_c1_g2_i1	GO:0055114
TRINITY_DN10110_c1_g2_i2	GO:0004497
TRINITY_DN10110_c1_g2_i2	GO:0005506
TRINITY_DN10110_c1_g2_i2	GO:0016020
TRINITY_DN10110_c1_g2_i2	GO:0016021
TRINITY_DN10110_c1_g2_i2	GO:0016491
TRINITY_DN10110_c1_g2_i2	GO:0016705
TRINITY_DN10110_c1_g2_i2	GO:0020037
TRINITY_DN10110_c1_g2_i2	GO:0046872
TRINITY_DN10110_c1_g2_i2	GO:0055114
TRINITY_DN10110_c1_g3_i1	GO:0004497
TRINITY_DN10110_c1_g3_i1	GO:0005506
TRINITY_DN10110_c1_g3_i1	GO:0016491
TRINITY_DN10110_c1_g3_i1	GO:0016705
TRINITY_DN10110_c1_g3_i1	GO:0020037
TRINITY_DN10110_c1_g3_i1	GO:0046872
TRINITY_DN10110_c1_g3_i1	GO:0055114
TRINITY_DN10111_c0_g1_i1	GO:0016491
TRINITY_DN10111_c0_g1_i1	GO:0055114
TRINITY_DN10112_c0_g2_i1	GO:0016020
TRINITY_DN10112_c0_g2_i1	GO:0016021
TRINITY_DN10114_c0_g1_i1	GO:0016491
TRINITY_DN10114_c0_g1_i1	GO:0046983
TRINITY_DN10114_c0_g1_i1	GO:0050660
TRINITY_DN10114_c0_g1_i1	GO:0055114
TRINITY_DN10115_c0_g1_i2	GO:0016491
TRINITY_DN10115_c0_g1_i2	GO:0055114
TRINITY_DN10116_c0_g1_i1	GO:0004553
TRINITY_DN10116_c0_g1_i1	GO:0004565
TRINITY_DN10116_c0_g1_i1	GO:0005975
TRINITY_DN10116_c0_g1_i1	GO:0008152
TRINITY_DN10116_c0_g1_i1	GO:0016787
TRINITY_DN10116_c0_g1_i1	GO:0016798
TRINITY_DN10117_c0_g1_i1	GO:0000122
TRINITY_DN10117_c0_g1_i1	GO:0000981
TRINITY_DN10117_c0_g1_i1	GO:0003676
TRINITY_DN10117_c0_g1_i1	GO:0003677
TRINITY_DN10117_c0_g1_i1	GO:0005634
TRINITY_DN10117_c0_g1_i1	GO:0006351
TRINITY_DN10117_c0_g1_i1	GO:0006355
TRINITY_DN10117_c0_g1_i1	GO:0006909
TRINITY_DN10117_c0_g1_i1	GO:0007275
TRINITY_DN10117_c0_g1_i1	GO:0007350
TRINITY_DN10117_c0_g1_i1	GO:0007366
TRINITY_DN10117_c0_g1_i1	GO:0016348
TRINITY_DN10117_c0_g1_i1	GO:0045892
TRINITY_DN10117_c0_g1_i1	GO:0045893
TRINITY_DN10117_c0_g1_i1	GO:0045944
TRINITY_DN10117_c0_g1_i1	GO:0046872
TRINITY_DN10117_c0_g3_i1	GO:0000122
TRINITY_DN10117_c0_g3_i1	GO:0003676
TRINITY_DN10117_c0_g3_i1	GO:0003677
TRINITY_DN10117_c0_g3_i1	GO:0003700
TRINITY_DN10117_c0_g3_i1	GO:0005634
TRINITY_DN10117_c0_g3_i1	GO:0006351
TRINITY_DN10117_c0_g3_i1	GO:0006355
TRINITY_DN10117_c0_g3_i1	GO:0006357
TRINITY_DN10117_c0_g3_i1	GO:0007275
TRINITY_DN10117_c0_g3_i1	GO:0007350
TRINITY_DN10117_c0_g3_i1	GO:0007366
TRINITY_DN10117_c0_g3_i1	GO:0007389
TRINITY_DN10117_c0_g3_i1	GO:0007443
TRINITY_DN10117_c0_g3_i1	GO:0016348
TRINITY_DN10117_c0_g3_i1	GO:0045892
TRINITY_DN10117_c0_g3_i1	GO:0045893
TRINITY_DN10117_c0_g3_i1	GO:0045944
TRINITY_DN10117_c0_g3_i1	GO:0046872
TRINITY_DN10117_c1_g1_i1	GO:0003723
TRINITY_DN10117_c1_g1_i1	GO:0006396
TRINITY_DN10117_c1_g1_i2	GO:0003723
TRINITY_DN10117_c1_g1_i2	GO:0006396
TRINITY_DN10118_c0_g1_i1	GO:0000166
TRINITY_DN10118_c0_g1_i1	GO:0003676
TRINITY_DN10118_c0_g1_i1	GO:0004386
TRINITY_DN10118_c0_g1_i1	GO:0005524
TRINITY_DN10118_c0_g1_i1	GO:0016787
TRINITY_DN10118_c0_g1_i2	GO:0000166
TRINITY_DN10118_c0_g1_i2	GO:0003676
TRINITY_DN10118_c0_g1_i2	GO:0004386
TRINITY_DN10118_c0_g1_i2	GO:0005524
TRINITY_DN10118_c0_g1_i2	GO:0016787
TRINITY_DN10119_c0_g1_i1	GO:0005794
TRINITY_DN10119_c0_g1_i1	GO:0008376
TRINITY_DN10119_c0_g1_i1	GO:0016020
TRINITY_DN10119_c0_g1_i1	GO:0016021
TRINITY_DN10119_c0_g1_i1	GO:0016740
TRINITY_DN10119_c0_g1_i1	GO:0032580
TRINITY_DN10120_c0_g1_i2	GO:0005737
TRINITY_DN10120_c0_g1_i2	GO:0005829
TRINITY_DN10120_c0_g1_i2	GO:0005875
TRINITY_DN10120_c0_g1_i2	GO:0006457
TRINITY_DN10120_c0_g1_i2	GO:0007097
TRINITY_DN10120_c0_g1_i2	GO:0050775
TRINITY_DN10120_c0_g1_i2	GO:0051082
TRINITY_DN10120_c0_g1_i2	GO:0051647
TRINITY_DN10121_c0_g1_i1	GO:0003674
TRINITY_DN10121_c0_g1_i1	GO:0005575
TRINITY_DN10121_c0_g1_i1	GO:0005634
TRINITY_DN10121_c0_g1_i1	GO:0005635
TRINITY_DN10121_c0_g1_i1	GO:0007611
TRINITY_DN10121_c0_g1_i1	GO:0008355
TRINITY_DN10121_c0_g1_i1	GO:0048149
TRINITY_DN10121_c0_g1_i3	GO:0003674
TRINITY_DN10121_c0_g1_i3	GO:0005575
TRINITY_DN10121_c0_g1_i3	GO:0005634
TRINITY_DN10121_c0_g1_i3	GO:0005635
TRINITY_DN10121_c0_g1_i3	GO:0007611
TRINITY_DN10121_c0_g1_i3	GO:0008355
TRINITY_DN10121_c0_g1_i3	GO:0048149
TRINITY_DN10122_c0_g1_i1	GO:0016020
TRINITY_DN10122_c0_g1_i1	GO:0016021
TRINITY_DN10122_c0_g1_i1	GO:0016491
TRINITY_DN10122_c0_g1_i1	GO:0055114
TRINITY_DN10123_c0_g1_i1	GO:0003674
TRINITY_DN10123_c0_g1_i1	GO:0005515
TRINITY_DN10123_c0_g1_i1	GO:0005575
TRINITY_DN10123_c0_g1_i1	GO:0007274
TRINITY_DN10123_c0_g1_i1	GO:0007616
TRINITY_DN10123_c0_g1_i1	GO:0016020
TRINITY_DN10123_c0_g1_i1	GO:0016021
TRINITY_DN10123_c0_g1_i3	GO:0003674
TRINITY_DN10123_c0_g1_i3	GO:0005515
TRINITY_DN10123_c0_g1_i3	GO:0005575
TRINITY_DN10123_c0_g1_i3	GO:0007274
TRINITY_DN10123_c0_g1_i3	GO:0007616
TRINITY_DN10123_c0_g1_i3	GO:0016020
TRINITY_DN10123_c0_g1_i3	GO:0016021
TRINITY_DN10124_c0_g1_i1	GO:0000166
TRINITY_DN10124_c0_g1_i1	GO:0004672
TRINITY_DN10124_c0_g1_i1	GO:0004674
TRINITY_DN10124_c0_g1_i1	GO:0004683
TRINITY_DN10124_c0_g1_i1	GO:0005524
TRINITY_DN10124_c0_g1_i1	GO:0005634
TRINITY_DN10124_c0_g1_i1	GO:0005737
TRINITY_DN10124_c0_g1_i1	GO:0006468
TRINITY_DN10124_c0_g1_i1	GO:0016301
TRINITY_DN10124_c0_g1_i1	GO:0016310
TRINITY_DN10124_c0_g1_i1	GO:0016740
TRINITY_DN10124_c0_g1_i1	GO:0032870
TRINITY_DN10124_c0_g1_i1	GO:0035556
TRINITY_DN10124_c0_g1_i1	GO:0043066
TRINITY_DN10125_c0_g1_i1	GO:0004497
TRINITY_DN10125_c0_g1_i1	GO:0005506
TRINITY_DN10125_c0_g1_i1	GO:0016491
TRINITY_DN10125_c0_g1_i1	GO:0016705
TRINITY_DN10125_c0_g1_i1	GO:0020037
TRINITY_DN10125_c0_g1_i1	GO:0046872
TRINITY_DN10125_c0_g1_i1	GO:0055114
TRINITY_DN10125_c0_g1_i2	GO:0004497
TRINITY_DN10125_c0_g1_i2	GO:0005506
TRINITY_DN10125_c0_g1_i2	GO:0016491
TRINITY_DN10125_c0_g1_i2	GO:0016705
TRINITY_DN10125_c0_g1_i2	GO:0020037
TRINITY_DN10125_c0_g1_i2	GO:0046872
TRINITY_DN10125_c0_g1_i2	GO:0055114
TRINITY_DN10125_c0_g2_i1	GO:0004497
TRINITY_DN10125_c0_g2_i1	GO:0005506
TRINITY_DN10125_c0_g2_i1	GO:0016491
TRINITY_DN10125_c0_g2_i1	GO:0016705
TRINITY_DN10125_c0_g2_i1	GO:0020037
TRINITY_DN10125_c0_g2_i1	GO:0046872
TRINITY_DN10125_c0_g2_i1	GO:0055114
TRINITY_DN10125_c0_g3_i1	GO:0004497
TRINITY_DN10125_c0_g3_i1	GO:0005506
TRINITY_DN10125_c0_g3_i1	GO:0016020
TRINITY_DN10125_c0_g3_i1	GO:0016021
TRINITY_DN10125_c0_g3_i1	GO:0016491
TRINITY_DN10125_c0_g3_i1	GO:0016705
TRINITY_DN10125_c0_g3_i1	GO:0020037
TRINITY_DN10125_c0_g3_i1	GO:0046872
TRINITY_DN10125_c0_g3_i1	GO:0055114
TRINITY_DN10125_c0_g4_i1	GO:0004497
TRINITY_DN10125_c0_g4_i1	GO:0005506
TRINITY_DN10125_c0_g4_i1	GO:0016491
TRINITY_DN10125_c0_g4_i1	GO:0016705
TRINITY_DN10125_c0_g4_i1	GO:0020037
TRINITY_DN10125_c0_g4_i1	GO:0046872
TRINITY_DN10125_c0_g4_i1	GO:0055114
TRINITY_DN10126_c0_g1_i1	GO:0005215
TRINITY_DN10126_c0_g1_i1	GO:0006810
TRINITY_DN10126_c0_g1_i1	GO:0016020
TRINITY_DN10126_c0_g1_i1	GO:0016021
TRINITY_DN10126_c0_g1_i2	GO:0005215
TRINITY_DN10126_c0_g1_i2	GO:0006810
TRINITY_DN10126_c0_g1_i2	GO:0016020
TRINITY_DN10126_c0_g1_i2	GO:0016021
TRINITY_DN10126_c0_g1_i3	GO:0005215
TRINITY_DN10126_c0_g1_i3	GO:0006810
TRINITY_DN10126_c0_g1_i3	GO:0016020
TRINITY_DN10126_c0_g1_i3	GO:0016021
TRINITY_DN10127_c0_g1_i1	GO:0003924
TRINITY_DN10127_c0_g1_i1	GO:0005525
TRINITY_DN10127_c0_g1_i2	GO:0003924
TRINITY_DN10127_c0_g1_i2	GO:0005525
TRINITY_DN10127_c0_g1_i3	GO:0003924
TRINITY_DN10127_c0_g1_i3	GO:0005525
TRINITY_DN10127_c0_g1_i4	GO:0003924
TRINITY_DN10127_c0_g1_i4	GO:0005525
TRINITY_DN10128_c0_g1_i1	GO:0003676
TRINITY_DN10128_c0_g1_i2	GO:0003676
TRINITY_DN10129_c0_g1_i1	GO:0000166
TRINITY_DN10129_c0_g1_i1	GO:0004672
TRINITY_DN10129_c0_g1_i1	GO:0004674
TRINITY_DN10129_c0_g1_i1	GO:0005524
TRINITY_DN10129_c0_g1_i1	GO:0006468
TRINITY_DN10129_c0_g1_i1	GO:0007165
TRINITY_DN10129_c0_g1_i1	GO:0016301
TRINITY_DN10129_c0_g1_i1	GO:0016310
TRINITY_DN10129_c0_g1_i1	GO:0016740
TRINITY_DN10129_c0_g1_i3	GO:0000166
TRINITY_DN10129_c0_g1_i3	GO:0004672
TRINITY_DN10129_c0_g1_i3	GO:0004674
TRINITY_DN10129_c0_g1_i3	GO:0005524
TRINITY_DN10129_c0_g1_i3	GO:0006468
TRINITY_DN10129_c0_g1_i3	GO:0007165
TRINITY_DN10129_c0_g1_i3	GO:0016301
TRINITY_DN10129_c0_g1_i3	GO:0016310
TRINITY_DN10129_c0_g1_i3	GO:0016740
TRINITY_DN10129_c0_g1_i4	GO:0000166
TRINITY_DN10129_c0_g1_i4	GO:0004672
TRINITY_DN10129_c0_g1_i4	GO:0004674
TRINITY_DN10129_c0_g1_i4	GO:0005524
TRINITY_DN10129_c0_g1_i4	GO:0006468
TRINITY_DN10129_c0_g1_i4	GO:0007165
TRINITY_DN10129_c0_g1_i4	GO:0016301
TRINITY_DN10129_c0_g1_i4	GO:0016310
TRINITY_DN10129_c0_g1_i4	GO:0016740
TRINITY_DN10129_c0_g1_i6	GO:0000166
TRINITY_DN10129_c0_g1_i6	GO:0004672
TRINITY_DN10129_c0_g1_i6	GO:0004674
TRINITY_DN10129_c0_g1_i6	GO:0005524
TRINITY_DN10129_c0_g1_i6	GO:0006468
TRINITY_DN10129_c0_g1_i6	GO:0007165
TRINITY_DN10129_c0_g1_i6	GO:0016301
TRINITY_DN10129_c0_g1_i6	GO:0016310
TRINITY_DN10129_c0_g1_i6	GO:0016740
TRINITY_DN10131_c0_g1_i1	GO:0016020
TRINITY_DN10131_c0_g1_i1	GO:0016021
TRINITY_DN10132_c0_g1_i1	GO:0016020
TRINITY_DN10132_c0_g1_i1	GO:0016021
TRINITY_DN10133_c0_g1_i1	GO:0004583
TRINITY_DN10133_c0_g1_i1	GO:0005789
TRINITY_DN10133_c0_g1_i1	GO:0006488
TRINITY_DN10133_c0_g1_i1	GO:0016020
TRINITY_DN10133_c0_g1_i1	GO:0016021
TRINITY_DN10133_c0_g1_i1	GO:0016740
TRINITY_DN10134_c0_g1_i1	GO:0000166
TRINITY_DN10134_c0_g1_i1	GO:0004127
TRINITY_DN10134_c0_g1_i1	GO:0005524
TRINITY_DN10134_c0_g1_i1	GO:0005634
TRINITY_DN10134_c0_g1_i1	GO:0005737
TRINITY_DN10134_c0_g1_i1	GO:0006139
TRINITY_DN10134_c0_g1_i1	GO:0006207
TRINITY_DN10134_c0_g1_i1	GO:0006221
TRINITY_DN10134_c0_g1_i1	GO:0009041
TRINITY_DN10134_c0_g1_i1	GO:0016301
TRINITY_DN10134_c0_g1_i1	GO:0016310
TRINITY_DN10134_c0_g1_i1	GO:0016740
TRINITY_DN10134_c0_g1_i1	GO:0019205
TRINITY_DN10134_c0_g1_i1	GO:0046939
TRINITY_DN10135_c0_g1_i4	GO:0016020
TRINITY_DN10135_c0_g1_i4	GO:0016021
TRINITY_DN10135_c0_g1_i4	GO:0097264
TRINITY_DN10135_c0_g3_i2	GO:0004190
TRINITY_DN10135_c0_g3_i2	GO:0006508
TRINITY_DN10135_c0_g4_i3	GO:0004190
TRINITY_DN10135_c0_g4_i3	GO:0006508
TRINITY_DN10136_c0_g1_i1	GO:0006511
TRINITY_DN10136_c0_g1_i1	GO:0016579
TRINITY_DN10136_c0_g1_i1	GO:0016787
TRINITY_DN10136_c0_g1_i1	GO:0036459
TRINITY_DN10137_c0_g1_i1	GO:0016020
TRINITY_DN10137_c0_g1_i1	GO:0016021
TRINITY_DN10137_c0_g1_i2	GO:0016020
TRINITY_DN10137_c0_g1_i2	GO:0016021
TRINITY_DN10138_c0_g1_i1	GO:0007034
TRINITY_DN10139_c0_g1_i1	GO:0003677
TRINITY_DN10140_c0_g1_i1	GO:0003674
TRINITY_DN10140_c0_g1_i1	GO:0005654
TRINITY_DN10140_c0_g1_i1	GO:0008150
TRINITY_DN10141_c0_g1_i1	GO:0016020
TRINITY_DN10141_c0_g1_i1	GO:0016021
TRINITY_DN10142_c0_g1_i1	GO:0003974
TRINITY_DN10142_c0_g1_i1	GO:0003978
TRINITY_DN10142_c0_g1_i1	GO:0005975
TRINITY_DN10142_c0_g1_i1	GO:0006012
TRINITY_DN10142_c0_g1_i1	GO:0016853
TRINITY_DN10142_c0_g1_i1	GO:0016857
TRINITY_DN10142_c0_g1_i1	GO:0035167
TRINITY_DN10143_c0_g1_i1	GO:0005634
TRINITY_DN10144_c0_g1_i1	GO:0005576
TRINITY_DN10144_c0_g1_i1	GO:0006030
TRINITY_DN10144_c0_g1_i1	GO:0008061
TRINITY_DN10146_c0_g1_i1	GO:0000287
TRINITY_DN10146_c0_g1_i1	GO:0004449
TRINITY_DN10146_c0_g1_i1	GO:0005739
TRINITY_DN10146_c0_g1_i1	GO:0006099
TRINITY_DN10146_c0_g1_i1	GO:0016491
TRINITY_DN10146_c0_g1_i1	GO:0016616
TRINITY_DN10146_c0_g1_i1	GO:0046872
TRINITY_DN10146_c0_g1_i1	GO:0051287
TRINITY_DN10146_c0_g1_i1	GO:0055114
TRINITY_DN10146_c0_g1_i2	GO:0000287
TRINITY_DN10146_c0_g1_i2	GO:0004449
TRINITY_DN10146_c0_g1_i2	GO:0005739
TRINITY_DN10146_c0_g1_i2	GO:0006099
TRINITY_DN10146_c0_g1_i2	GO:0016491
TRINITY_DN10146_c0_g1_i2	GO:0016616
TRINITY_DN10146_c0_g1_i2	GO:0046872
TRINITY_DN10146_c0_g1_i2	GO:0051287
TRINITY_DN10146_c0_g1_i2	GO:0055114
TRINITY_DN10146_c0_g1_i3	GO:0000287
TRINITY_DN10146_c0_g1_i3	GO:0004449
TRINITY_DN10146_c0_g1_i3	GO:0005739
TRINITY_DN10146_c0_g1_i3	GO:0006099
TRINITY_DN10146_c0_g1_i3	GO:0016491
TRINITY_DN10146_c0_g1_i3	GO:0016616
TRINITY_DN10146_c0_g1_i3	GO:0046872
TRINITY_DN10146_c0_g1_i3	GO:0051287
TRINITY_DN10146_c0_g1_i3	GO:0055114
TRINITY_DN10147_c0_g1_i2	GO:0003677
TRINITY_DN10147_c0_g1_i2	GO:0005634
TRINITY_DN10147_c0_g1_i2	GO:0006355
TRINITY_DN10147_c0_g1_i2	GO:0043565
TRINITY_DN10147_c0_g1_i3	GO:0003677
TRINITY_DN10147_c0_g1_i3	GO:0005634
TRINITY_DN10147_c0_g1_i3	GO:0006355
TRINITY_DN10147_c0_g1_i3	GO:0043565
TRINITY_DN10148_c3_g1_i1	GO:0003676
TRINITY_DN10148_c3_g1_i1	GO:0004523
TRINITY_DN10148_c3_g1_i1	GO:0090502
TRINITY_DN10148_c3_g1_i2	GO:0003676
TRINITY_DN10148_c3_g1_i2	GO:0004523
TRINITY_DN10148_c3_g1_i2	GO:0090502
TRINITY_DN10148_c4_g1_i2	GO:0003676
TRINITY_DN10148_c4_g1_i2	GO:0004523
TRINITY_DN10148_c4_g1_i2	GO:0090502
TRINITY_DN10148_c4_g1_i3	GO:0003964
TRINITY_DN10148_c4_g1_i3	GO:0006278
TRINITY_DN10148_c4_g1_i3	GO:0016020
TRINITY_DN10148_c4_g1_i3	GO:0016021
TRINITY_DN10148_c4_g3_i1	GO:0003964
TRINITY_DN10148_c4_g3_i1	GO:0006278
TRINITY_DN10149_c0_g1_i1	GO:0004553
TRINITY_DN10149_c0_g1_i1	GO:0005576
TRINITY_DN10149_c0_g1_i1	GO:0005975
TRINITY_DN10149_c0_g1_i1	GO:0006030
TRINITY_DN10149_c0_g1_i1	GO:0008061
TRINITY_DN10149_c0_g1_i1	GO:0008152
TRINITY_DN10149_c0_g1_i1	GO:0016787
TRINITY_DN10149_c0_g1_i1	GO:0016798
TRINITY_DN10149_c0_g1_i2	GO:0005576
TRINITY_DN10149_c0_g1_i2	GO:0006030
TRINITY_DN10149_c0_g1_i2	GO:0008061
TRINITY_DN10149_c0_g1_i3	GO:0004553
TRINITY_DN10149_c0_g1_i3	GO:0005576
TRINITY_DN10149_c0_g1_i3	GO:0005975
TRINITY_DN10149_c0_g1_i3	GO:0006030
TRINITY_DN10149_c0_g1_i3	GO:0008061
TRINITY_DN10149_c0_g1_i3	GO:0008152
TRINITY_DN10149_c0_g1_i3	GO:0016787
TRINITY_DN10149_c0_g1_i3	GO:0016798
TRINITY_DN10149_c0_g2_i1	GO:0005576
TRINITY_DN10149_c0_g2_i1	GO:0006030
TRINITY_DN10149_c0_g2_i1	GO:0008061
TRINITY_DN10149_c0_g2_i2	GO:0005576
TRINITY_DN10149_c0_g2_i2	GO:0006030
TRINITY_DN10149_c0_g2_i2	GO:0008061
TRINITY_DN10149_c0_g3_i1	GO:0005576
TRINITY_DN10149_c0_g3_i1	GO:0006030
TRINITY_DN10149_c0_g3_i1	GO:0008061
TRINITY_DN10149_c0_g4_i1	GO:0005576
TRINITY_DN10149_c0_g4_i1	GO:0006030
TRINITY_DN10149_c0_g4_i1	GO:0008061
TRINITY_DN10150_c0_g1_i1	GO:0005576
TRINITY_DN10150_c0_g1_i1	GO:0006030
TRINITY_DN10150_c0_g1_i1	GO:0008061
TRINITY_DN10150_c0_g1_i4	GO:0005576
TRINITY_DN10150_c0_g1_i4	GO:0006030
TRINITY_DN10150_c0_g1_i4	GO:0008061
TRINITY_DN10151_c0_g1_i1	GO:0003824
TRINITY_DN10151_c0_g1_i1	GO:0004648
TRINITY_DN10151_c0_g1_i1	GO:0006564
TRINITY_DN10151_c0_g1_i1	GO:0008483
TRINITY_DN10151_c0_g1_i1	GO:0008652
TRINITY_DN10151_c0_g1_i1	GO:0016740
TRINITY_DN10152_c0_g1_i1	GO:0004222
TRINITY_DN10152_c0_g1_i1	GO:0006508
TRINITY_DN10152_c0_g1_i1	GO:0008233
TRINITY_DN10152_c0_g1_i1	GO:0016020
TRINITY_DN10152_c0_g1_i1	GO:0016021
TRINITY_DN10153_c0_g1_i1	GO:0004725
TRINITY_DN10153_c0_g1_i1	GO:0004727
TRINITY_DN10153_c0_g1_i1	GO:0005737
TRINITY_DN10153_c0_g1_i1	GO:0005886
TRINITY_DN10153_c0_g1_i1	GO:0006470
TRINITY_DN10153_c0_g1_i1	GO:0008138
TRINITY_DN10153_c0_g1_i1	GO:0016311
TRINITY_DN10153_c0_g1_i1	GO:0016791
TRINITY_DN10153_c0_g1_i1	GO:0035335
TRINITY_DN10153_c0_g1_i2	GO:0004725
TRINITY_DN10153_c0_g1_i2	GO:0004727
TRINITY_DN10153_c0_g1_i2	GO:0005737
TRINITY_DN10153_c0_g1_i2	GO:0005886
TRINITY_DN10153_c0_g1_i2	GO:0006470
TRINITY_DN10153_c0_g1_i2	GO:0008138
TRINITY_DN10153_c0_g1_i2	GO:0016311
TRINITY_DN10153_c0_g1_i2	GO:0016791
TRINITY_DN10153_c0_g1_i2	GO:0035335
TRINITY_DN10154_c0_g1_i1	GO:0018193
TRINITY_DN10154_c0_g2_i1	GO:0018193
TRINITY_DN10155_c0_g1_i1	GO:0016020
TRINITY_DN10155_c0_g1_i1	GO:0016021
TRINITY_DN10156_c0_g1_i1	GO:0005576
TRINITY_DN10156_c0_g1_i1	GO:0006508
TRINITY_DN10156_c0_g1_i1	GO:0008191
TRINITY_DN10156_c0_g1_i1	GO:0008233
TRINITY_DN10156_c0_g1_i1	GO:0008237
TRINITY_DN10156_c0_g1_i1	GO:0010951
TRINITY_DN10157_c0_g1_i1	GO:0000502
TRINITY_DN10157_c0_g1_i1	GO:0004175
TRINITY_DN10157_c0_g1_i1	GO:0004298
TRINITY_DN10157_c0_g1_i1	GO:0005634
TRINITY_DN10157_c0_g1_i1	GO:0005737
TRINITY_DN10157_c0_g1_i1	GO:0005839
TRINITY_DN10157_c0_g1_i1	GO:0006508
TRINITY_DN10157_c0_g1_i1	GO:0006511
TRINITY_DN10157_c0_g1_i1	GO:0008233
TRINITY_DN10157_c0_g1_i1	GO:0016787
TRINITY_DN10157_c0_g1_i1	GO:0019773
TRINITY_DN10157_c0_g1_i1	GO:0051603
TRINITY_DN10157_c0_g2_i1	GO:0008380
TRINITY_DN10157_c0_g2_i1	GO:0019013
TRINITY_DN10157_c0_g2_i1	GO:0030529
TRINITY_DN10157_c0_g2_i1	GO:0030532
TRINITY_DN10158_c0_g1_i1	GO:0016491
TRINITY_DN10158_c0_g1_i1	GO:0055114
TRINITY_DN10158_c0_g1_i2	GO:0016491
TRINITY_DN10158_c0_g1_i2	GO:0055114
TRINITY_DN10158_c0_g1_i3	GO:0016491
TRINITY_DN10158_c0_g1_i3	GO:0055114
TRINITY_DN10158_c0_g2_i1	GO:0016491
TRINITY_DN10158_c0_g2_i1	GO:0055114
TRINITY_DN10158_c0_g3_i1	GO:0016491
TRINITY_DN10158_c0_g3_i1	GO:0055114
TRINITY_DN10159_c0_g2_i1	GO:0016020
TRINITY_DN10159_c0_g2_i1	GO:0016021
TRINITY_DN10160_c0_g1_i1	GO:0016020
TRINITY_DN10160_c0_g1_i1	GO:0016021
TRINITY_DN10161_c1_g1_i1	GO:0005622
TRINITY_DN10161_c1_g1_i1	GO:0008270
TRINITY_DN10161_c1_g1_i1	GO:0046872
TRINITY_DN10162_c0_g1_i1	GO:0016021
TRINITY_DN10163_c0_g1_i1	GO:0004553
TRINITY_DN10163_c0_g1_i1	GO:0005576
TRINITY_DN10163_c0_g1_i1	GO:0005975
TRINITY_DN10163_c0_g1_i1	GO:0006030
TRINITY_DN10163_c0_g1_i1	GO:0008061
TRINITY_DN10163_c0_g1_i1	GO:0008152
TRINITY_DN10163_c0_g1_i1	GO:0016787
TRINITY_DN10163_c0_g1_i1	GO:0016798
TRINITY_DN10163_c0_g1_i2	GO:0004553
TRINITY_DN10163_c0_g1_i2	GO:0005576
TRINITY_DN10163_c0_g1_i2	GO:0005975
TRINITY_DN10163_c0_g1_i2	GO:0006030
TRINITY_DN10163_c0_g1_i2	GO:0008061
TRINITY_DN10163_c0_g1_i2	GO:0008152
TRINITY_DN10163_c0_g1_i2	GO:0016787
TRINITY_DN10163_c0_g1_i2	GO:0016798
TRINITY_DN10163_c0_g1_i3	GO:0004553
TRINITY_DN10163_c0_g1_i3	GO:0005576
TRINITY_DN10163_c0_g1_i3	GO:0005975
TRINITY_DN10163_c0_g1_i3	GO:0006030
TRINITY_DN10163_c0_g1_i3	GO:0008061
TRINITY_DN10163_c0_g1_i3	GO:0008152
TRINITY_DN10163_c0_g1_i3	GO:0016787
TRINITY_DN10163_c0_g1_i3	GO:0016798
TRINITY_DN10164_c0_g1_i1	GO:0003674
TRINITY_DN10164_c0_g1_i1	GO:0003682
TRINITY_DN10164_c0_g1_i1	GO:0005634
TRINITY_DN10164_c0_g1_i1	GO:0005730
TRINITY_DN10164_c0_g1_i1	GO:0008150
TRINITY_DN10165_c0_g1_i1	GO:0006457
TRINITY_DN10165_c0_g1_i1	GO:0007275
TRINITY_DN10165_c0_g1_i1	GO:0007283
TRINITY_DN10165_c0_g1_i1	GO:0016020
TRINITY_DN10165_c0_g1_i1	GO:0016021
TRINITY_DN10165_c0_g1_i1	GO:0030154
TRINITY_DN10165_c0_g1_i1	GO:0051082
TRINITY_DN10166_c0_g1_i1	GO:0000166
TRINITY_DN10166_c0_g1_i1	GO:0003676
TRINITY_DN10166_c0_g1_i1	GO:0004386
TRINITY_DN10166_c0_g1_i1	GO:0005524
TRINITY_DN10166_c0_g1_i1	GO:0016787
TRINITY_DN10167_c0_g1_i1	GO:0003676
TRINITY_DN10168_c0_g1_i1	GO:0005737
TRINITY_DN10168_c0_g1_i1	GO:0006464
TRINITY_DN10168_c0_g1_i1	GO:0009107
TRINITY_DN10168_c0_g1_i1	GO:0016415
TRINITY_DN10168_c0_g1_i1	GO:0016740
TRINITY_DN10168_c0_g2_i1	GO:0016020
TRINITY_DN10168_c0_g2_i1	GO:0016021
TRINITY_DN10168_c0_g2_i3	GO:0016020
TRINITY_DN10168_c0_g2_i3	GO:0016021
TRINITY_DN10169_c0_g1_i1	GO:0006750
TRINITY_DN10169_c0_g1_i1	GO:0016874
TRINITY_DN10169_c0_g1_i1	GO:0035226
TRINITY_DN10170_c0_g1_i1	GO:0005375
TRINITY_DN10170_c0_g1_i1	GO:0016020
TRINITY_DN10170_c0_g1_i1	GO:0016021
TRINITY_DN10170_c0_g1_i1	GO:0035434
TRINITY_DN10170_c0_g1_i2	GO:0005375
TRINITY_DN10170_c0_g1_i2	GO:0016020
TRINITY_DN10170_c0_g1_i2	GO:0016021
TRINITY_DN10170_c0_g1_i2	GO:0035434
TRINITY_DN10170_c0_g1_i3	GO:0005375
TRINITY_DN10170_c0_g1_i3	GO:0016020
TRINITY_DN10170_c0_g1_i3	GO:0016021
TRINITY_DN10170_c0_g1_i3	GO:0035434
TRINITY_DN10170_c0_g1_i5	GO:0005375
TRINITY_DN10170_c0_g1_i5	GO:0016020
TRINITY_DN10170_c0_g1_i5	GO:0016021
TRINITY_DN10170_c0_g1_i5	GO:0035434
TRINITY_DN10171_c0_g1_i1	GO:0008152
TRINITY_DN10171_c0_g1_i1	GO:0015020
TRINITY_DN10171_c0_g1_i1	GO:0016020
TRINITY_DN10171_c0_g1_i1	GO:0016021
TRINITY_DN10171_c0_g1_i1	GO:0016740
TRINITY_DN10171_c0_g1_i1	GO:0016757
TRINITY_DN10171_c0_g1_i1	GO:0016758
TRINITY_DN10171_c0_g2_i1	GO:0008152
TRINITY_DN10171_c0_g2_i1	GO:0015020
TRINITY_DN10171_c0_g2_i1	GO:0016020
TRINITY_DN10171_c0_g2_i1	GO:0016021
TRINITY_DN10171_c0_g2_i1	GO:0016740
TRINITY_DN10171_c0_g2_i1	GO:0016757
TRINITY_DN10171_c0_g2_i1	GO:0016758
TRINITY_DN10171_c0_g3_i1	GO:0008152
TRINITY_DN10171_c0_g3_i1	GO:0015020
TRINITY_DN10171_c0_g3_i1	GO:0016020
TRINITY_DN10171_c0_g3_i1	GO:0016021
TRINITY_DN10171_c0_g3_i1	GO:0016740
TRINITY_DN10171_c0_g3_i1	GO:0016757
TRINITY_DN10171_c0_g3_i1	GO:0016758
TRINITY_DN10172_c0_g1_i1	GO:0016020
TRINITY_DN10172_c0_g1_i1	GO:0016021
TRINITY_DN10172_c0_g1_i1	GO:0055085
TRINITY_DN10173_c1_g1_i1	GO:0016020
TRINITY_DN10173_c1_g1_i1	GO:0016021
TRINITY_DN10175_c0_g1_i1	GO:0033588
TRINITY_DN10176_c0_g2_i1	GO:0005523
TRINITY_DN10176_c0_g2_i1	GO:0051694
TRINITY_DN10176_c0_g2_i2	GO:0005523
TRINITY_DN10176_c0_g2_i2	GO:0051694
TRINITY_DN10177_c0_g1_i1	GO:0007030
TRINITY_DN10177_c0_g1_i1	GO:0043001
TRINITY_DN10177_c0_g1_i2	GO:0007030
TRINITY_DN10177_c0_g1_i2	GO:0043001
TRINITY_DN10178_c0_g1_i1	GO:0004751
TRINITY_DN10178_c0_g1_i1	GO:0009052
TRINITY_DN10178_c0_g1_i1	GO:0016853
TRINITY_DN10179_c0_g1_i1	GO:0003674
TRINITY_DN10179_c0_g1_i1	GO:0005634
TRINITY_DN10179_c0_g1_i1	GO:0007049
TRINITY_DN10179_c0_g1_i1	GO:0007275
TRINITY_DN10179_c0_g1_i1	GO:0007307
TRINITY_DN10179_c0_g1_i1	GO:0008283
TRINITY_DN10179_c0_g1_i1	GO:0033260
TRINITY_DN10179_c0_g1_i1	GO:0051301
TRINITY_DN1018_c0_g1_i1	GO:0005737
TRINITY_DN1018_c0_g1_i1	GO:0005856
TRINITY_DN1018_c0_g1_i1	GO:0007163
TRINITY_DN10180_c0_g1_i2	GO:0016020
TRINITY_DN10180_c0_g1_i2	GO:0016021
TRINITY_DN10181_c0_g1_i1	GO:0000166
TRINITY_DN10181_c0_g1_i1	GO:0005525
TRINITY_DN10181_c0_g1_i1	GO:0005622
TRINITY_DN10181_c0_g1_i1	GO:0007264
TRINITY_DN10181_c0_g1_i2	GO:0000166
TRINITY_DN10181_c0_g1_i2	GO:0005525
TRINITY_DN10181_c0_g1_i2	GO:0005622
TRINITY_DN10181_c0_g1_i2	GO:0007264
TRINITY_DN10181_c0_g1_i3	GO:0000166
TRINITY_DN10181_c0_g1_i3	GO:0005525
TRINITY_DN10181_c0_g1_i3	GO:0005622
TRINITY_DN10181_c0_g1_i3	GO:0007264
TRINITY_DN10181_c0_g1_i5	GO:0000166
TRINITY_DN10181_c0_g1_i5	GO:0005525
TRINITY_DN10181_c0_g1_i5	GO:0005622
TRINITY_DN10181_c0_g1_i5	GO:0007264
TRINITY_DN10181_c0_g1_i6	GO:0000166
TRINITY_DN10181_c0_g1_i6	GO:0005525
TRINITY_DN10181_c0_g1_i6	GO:0005622
TRINITY_DN10181_c0_g1_i6	GO:0007264
TRINITY_DN10181_c0_g1_i7	GO:0000166
TRINITY_DN10181_c0_g1_i7	GO:0005525
TRINITY_DN10181_c0_g1_i7	GO:0005622
TRINITY_DN10181_c0_g1_i7	GO:0007264
TRINITY_DN10181_c0_g3_i1	GO:0003723
TRINITY_DN10181_c0_g3_i1	GO:0008168
TRINITY_DN10181_c0_g3_i1	GO:0016740
TRINITY_DN10181_c0_g3_i1	GO:0032259
TRINITY_DN10182_c0_g1_i2	GO:0016301
TRINITY_DN10182_c0_g1_i2	GO:0016310
TRINITY_DN10184_c0_g1_i5	GO:0003824
TRINITY_DN10184_c0_g1_i5	GO:0004850
TRINITY_DN10184_c0_g1_i5	GO:0005737
TRINITY_DN10184_c0_g1_i5	GO:0009116
TRINITY_DN10184_c0_g1_i5	GO:0009166
TRINITY_DN10184_c0_g1_i5	GO:0016740
TRINITY_DN10184_c0_g1_i5	GO:0016757
TRINITY_DN10184_c0_g1_i5	GO:0016763
TRINITY_DN10184_c0_g1_i5	GO:0044206
TRINITY_DN10184_c0_g1_i6	GO:0003824
TRINITY_DN10184_c0_g1_i6	GO:0004850
TRINITY_DN10184_c0_g1_i6	GO:0005737
TRINITY_DN10184_c0_g1_i6	GO:0009116
TRINITY_DN10184_c0_g1_i6	GO:0009166
TRINITY_DN10184_c0_g1_i6	GO:0016740
TRINITY_DN10184_c0_g1_i6	GO:0016757
TRINITY_DN10184_c0_g1_i6	GO:0016763
TRINITY_DN10184_c0_g1_i6	GO:0044206
TRINITY_DN10185_c0_g1_i1	GO:0000122
TRINITY_DN10185_c0_g1_i1	GO:0004861
TRINITY_DN10185_c0_g1_i1	GO:0005634
TRINITY_DN10185_c0_g1_i1	GO:0005737
TRINITY_DN10185_c0_g1_i1	GO:0017069
TRINITY_DN10185_c0_g1_i1	GO:0071901
TRINITY_DN10187_c0_g1_i2	GO:0004180
TRINITY_DN10187_c0_g1_i2	GO:0006508
TRINITY_DN10188_c0_g1_i1	GO:0005840
TRINITY_DN10189_c0_g1_i1	GO:0008270
TRINITY_DN10189_c0_g1_i1	GO:0046872
TRINITY_DN1019_c0_g1_i1	GO:0005085
TRINITY_DN1019_c0_g1_i1	GO:0005622
TRINITY_DN1019_c0_g1_i1	GO:0007264
TRINITY_DN1019_c0_g1_i1	GO:0043547
TRINITY_DN10190_c0_g1_i1	GO:0005634
TRINITY_DN10190_c0_g1_i1	GO:0006325
TRINITY_DN10190_c0_g1_i1	GO:0006351
TRINITY_DN10190_c0_g1_i1	GO:0006355
TRINITY_DN10190_c0_g1_i1	GO:0016569
TRINITY_DN10192_c0_g1_i1	GO:0003779
TRINITY_DN10192_c0_g1_i1	GO:0005737
TRINITY_DN10192_c0_g1_i1	GO:0005856
TRINITY_DN10192_c0_g1_i1	GO:0008092
TRINITY_DN10192_c0_g1_i1	GO:0008285
TRINITY_DN10192_c0_g1_i1	GO:0019898
TRINITY_DN10193_c0_g1_i1	GO:0003857
TRINITY_DN10193_c0_g1_i1	GO:0004303
TRINITY_DN10193_c0_g1_i1	GO:0005739
TRINITY_DN10193_c0_g1_i1	GO:0005811
TRINITY_DN10193_c0_g1_i1	GO:0005829
TRINITY_DN10193_c0_g1_i1	GO:0005875
TRINITY_DN10193_c0_g1_i1	GO:0006631
TRINITY_DN10193_c0_g1_i1	GO:0006637
TRINITY_DN10193_c0_g1_i1	GO:0008033
TRINITY_DN10193_c0_g1_i1	GO:0008202
TRINITY_DN10193_c0_g1_i1	GO:0008205
TRINITY_DN10193_c0_g1_i1	GO:0008209
TRINITY_DN10193_c0_g1_i1	GO:0008210
TRINITY_DN10193_c0_g1_i1	GO:0016229
TRINITY_DN10193_c0_g1_i1	GO:0016491
TRINITY_DN10193_c0_g1_i1	GO:0018454
TRINITY_DN10193_c0_g1_i1	GO:0030283
TRINITY_DN10193_c0_g1_i1	GO:0046034
TRINITY_DN10193_c0_g1_i1	GO:0047015
TRINITY_DN10193_c0_g1_i1	GO:0047022
TRINITY_DN10193_c0_g1_i1	GO:0047035
TRINITY_DN10193_c0_g1_i1	GO:0055114
TRINITY_DN10193_c0_g1_i1	GO:0070584
TRINITY_DN10193_c0_g1_i1	GO:0090646
TRINITY_DN10194_c0_g1_i1	GO:0008152
TRINITY_DN10194_c0_g1_i1	GO:0016787
TRINITY_DN10194_c0_g1_i2	GO:0008152
TRINITY_DN10194_c0_g1_i2	GO:0016787
TRINITY_DN10194_c0_g1_i3	GO:0008152
TRINITY_DN10194_c0_g1_i3	GO:0016787
TRINITY_DN10195_c0_g1_i2	GO:0005216
TRINITY_DN10195_c0_g1_i2	GO:0005244
TRINITY_DN10195_c0_g1_i2	GO:0005249
TRINITY_DN10195_c0_g1_i2	GO:0005267
TRINITY_DN10195_c0_g1_i2	GO:0005515
TRINITY_DN10195_c0_g1_i2	GO:0005886
TRINITY_DN10195_c0_g1_i2	GO:0006810
TRINITY_DN10195_c0_g1_i2	GO:0006811
TRINITY_DN10195_c0_g1_i2	GO:0006813
TRINITY_DN10195_c0_g1_i2	GO:0007623
TRINITY_DN10195_c0_g1_i2	GO:0008076
TRINITY_DN10195_c0_g1_i2	GO:0008582
TRINITY_DN10195_c0_g1_i2	GO:0015269
TRINITY_DN10195_c0_g1_i2	GO:0016020
TRINITY_DN10195_c0_g1_i2	GO:0016021
TRINITY_DN10195_c0_g1_i2	GO:0031987
TRINITY_DN10195_c0_g1_i2	GO:0034765
TRINITY_DN10195_c0_g1_i2	GO:0042493
TRINITY_DN10195_c0_g1_i2	GO:0043005
TRINITY_DN10195_c0_g1_i2	GO:0043025
TRINITY_DN10195_c0_g1_i2	GO:0045433
TRINITY_DN10195_c0_g1_i2	GO:0048512
TRINITY_DN10195_c0_g1_i2	GO:0055085
TRINITY_DN10195_c0_g1_i2	GO:0060072
TRINITY_DN10195_c0_g1_i2	GO:0071805
TRINITY_DN10195_c0_g1_i2	GO:1900074
TRINITY_DN10195_c0_g1_i4	GO:0005216
TRINITY_DN10195_c0_g1_i4	GO:0005244
TRINITY_DN10195_c0_g1_i4	GO:0005249
TRINITY_DN10195_c0_g1_i4	GO:0005267
TRINITY_DN10195_c0_g1_i4	GO:0005515
TRINITY_DN10195_c0_g1_i4	GO:0005886
TRINITY_DN10195_c0_g1_i4	GO:0006810
TRINITY_DN10195_c0_g1_i4	GO:0006811
TRINITY_DN10195_c0_g1_i4	GO:0006813
TRINITY_DN10195_c0_g1_i4	GO:0007623
TRINITY_DN10195_c0_g1_i4	GO:0008076
TRINITY_DN10195_c0_g1_i4	GO:0008582
TRINITY_DN10195_c0_g1_i4	GO:0015269
TRINITY_DN10195_c0_g1_i4	GO:0016020
TRINITY_DN10195_c0_g1_i4	GO:0016021
TRINITY_DN10195_c0_g1_i4	GO:0031987
TRINITY_DN10195_c0_g1_i4	GO:0034765
TRINITY_DN10195_c0_g1_i4	GO:0042493
TRINITY_DN10195_c0_g1_i4	GO:0043005
TRINITY_DN10195_c0_g1_i4	GO:0043025
TRINITY_DN10195_c0_g1_i4	GO:0045433
TRINITY_DN10195_c0_g1_i4	GO:0048512
TRINITY_DN10195_c0_g1_i4	GO:0055085
TRINITY_DN10195_c0_g1_i4	GO:0060072
TRINITY_DN10195_c0_g1_i4	GO:0071805
TRINITY_DN10195_c0_g1_i4	GO:1900074
TRINITY_DN10195_c0_g1_i5	GO:0005216
TRINITY_DN10195_c0_g1_i5	GO:0005244
TRINITY_DN10195_c0_g1_i5	GO:0005249
TRINITY_DN10195_c0_g1_i5	GO:0005267
TRINITY_DN10195_c0_g1_i5	GO:0005515
TRINITY_DN10195_c0_g1_i5	GO:0005886
TRINITY_DN10195_c0_g1_i5	GO:0006810
TRINITY_DN10195_c0_g1_i5	GO:0006811
TRINITY_DN10195_c0_g1_i5	GO:0006813
TRINITY_DN10195_c0_g1_i5	GO:0007623
TRINITY_DN10195_c0_g1_i5	GO:0008076
TRINITY_DN10195_c0_g1_i5	GO:0008582
TRINITY_DN10195_c0_g1_i5	GO:0015269
TRINITY_DN10195_c0_g1_i5	GO:0016020
TRINITY_DN10195_c0_g1_i5	GO:0016021
TRINITY_DN10195_c0_g1_i5	GO:0031987
TRINITY_DN10195_c0_g1_i5	GO:0034765
TRINITY_DN10195_c0_g1_i5	GO:0042493
TRINITY_DN10195_c0_g1_i5	GO:0043005
TRINITY_DN10195_c0_g1_i5	GO:0043025
TRINITY_DN10195_c0_g1_i5	GO:0045433
TRINITY_DN10195_c0_g1_i5	GO:0048512
TRINITY_DN10195_c0_g1_i5	GO:0055085
TRINITY_DN10195_c0_g1_i5	GO:0060072
TRINITY_DN10195_c0_g1_i5	GO:0071805
TRINITY_DN10195_c0_g1_i5	GO:1900074
TRINITY_DN10196_c0_g1_i2	GO:0030246
TRINITY_DN10196_c0_g1_i4	GO:0030246
TRINITY_DN10197_c0_g1_i4	GO:0004252
TRINITY_DN10197_c0_g1_i4	GO:0006508
TRINITY_DN10197_c0_g1_i4	GO:0008233
TRINITY_DN10197_c0_g1_i4	GO:0008236
TRINITY_DN10197_c0_g1_i4	GO:0016020
TRINITY_DN10197_c0_g1_i4	GO:0016021
TRINITY_DN10197_c0_g1_i4	GO:0016787
TRINITY_DN10197_c0_g1_i5	GO:0004252
TRINITY_DN10197_c0_g1_i5	GO:0006508
TRINITY_DN10197_c0_g1_i5	GO:0008233
TRINITY_DN10197_c0_g1_i5	GO:0008236
TRINITY_DN10197_c0_g1_i5	GO:0016020
TRINITY_DN10197_c0_g1_i5	GO:0016021
TRINITY_DN10197_c0_g1_i5	GO:0016787
TRINITY_DN10198_c0_g1_i1	GO:0046872
TRINITY_DN10199_c0_g1_i2	GO:0003676
TRINITY_DN10199_c0_g1_i2	GO:0046872
TRINITY_DN10200_c0_g1_i1	GO:0003676
TRINITY_DN10200_c0_g1_i1	GO:0016787
TRINITY_DN10200_c0_g1_i1	GO:0046872
TRINITY_DN10201_c0_g1_i1	GO:0003677
TRINITY_DN10201_c0_g1_i1	GO:0003700
TRINITY_DN10201_c0_g1_i1	GO:0003707
TRINITY_DN10201_c0_g1_i1	GO:0005496
TRINITY_DN10201_c0_g1_i1	GO:0005634
TRINITY_DN10201_c0_g1_i1	GO:0006351
TRINITY_DN10201_c0_g1_i1	GO:0006355
TRINITY_DN10201_c0_g1_i1	GO:0008270
TRINITY_DN10201_c0_g1_i1	GO:0043401
TRINITY_DN10201_c0_g1_i1	GO:0043565
TRINITY_DN10201_c0_g1_i1	GO:0046872
TRINITY_DN10201_c0_g1_i2	GO:0003677
TRINITY_DN10201_c0_g1_i2	GO:0003700
TRINITY_DN10201_c0_g1_i2	GO:0003707
TRINITY_DN10201_c0_g1_i2	GO:0005496
TRINITY_DN10201_c0_g1_i2	GO:0005634
TRINITY_DN10201_c0_g1_i2	GO:0006351
TRINITY_DN10201_c0_g1_i2	GO:0006355
TRINITY_DN10201_c0_g1_i2	GO:0008270
TRINITY_DN10201_c0_g1_i2	GO:0043401
TRINITY_DN10201_c0_g1_i2	GO:0043565
TRINITY_DN10201_c0_g1_i2	GO:0046872
TRINITY_DN10202_c0_g1_i1	GO:0005575
TRINITY_DN10202_c0_g1_i1	GO:0008150
TRINITY_DN10202_c0_g1_i1	GO:0008270
TRINITY_DN10202_c0_g1_i1	GO:0072572
TRINITY_DN10203_c0_g1_i1	GO:0003723
TRINITY_DN10203_c0_g1_i1	GO:0005634
TRINITY_DN10203_c0_g1_i1	GO:0005737
TRINITY_DN10203_c0_g1_i1	GO:0006810
TRINITY_DN10203_c0_g1_i1	GO:0015030
TRINITY_DN10203_c0_g1_i1	GO:0016607
TRINITY_DN10203_c0_g1_i1	GO:0030619
TRINITY_DN10203_c0_g1_i1	GO:0030620
TRINITY_DN10203_c0_g1_i1	GO:0030621
TRINITY_DN10203_c0_g1_i1	GO:0071254
TRINITY_DN10204_c0_g1_i1	GO:0003677
TRINITY_DN10204_c0_g1_i1	GO:0005634
TRINITY_DN10205_c0_g1_i1	GO:0043550
TRINITY_DN10205_c0_g1_i1	GO:0070772
TRINITY_DN10207_c0_g1_i1	GO:0042578
TRINITY_DN10208_c0_g1_i1	GO:0003676
TRINITY_DN10208_c0_g1_i1	GO:0003723
TRINITY_DN10208_c0_g1_i1	GO:0003729
TRINITY_DN10208_c0_g1_i1	GO:0005634
TRINITY_DN10208_c0_g1_i1	GO:0005737
TRINITY_DN10208_c0_g1_i1	GO:0006396
TRINITY_DN10208_c0_g1_i1	GO:0006397
TRINITY_DN10208_c0_g1_i1	GO:0006810
TRINITY_DN10208_c0_g1_i1	GO:0008380
TRINITY_DN10208_c0_g1_i1	GO:0016607
TRINITY_DN10208_c0_g1_i1	GO:0051028
TRINITY_DN10209_c0_g1_i1	GO:0006511
TRINITY_DN10209_c0_g1_i1	GO:0031461
TRINITY_DN10209_c0_g1_i1	GO:0031625
TRINITY_DN10210_c0_g1_i1	GO:0005215
TRINITY_DN10210_c0_g1_i1	GO:0005622
TRINITY_DN10210_c0_g1_i1	GO:0006810
TRINITY_DN10210_c0_g1_i2	GO:0005215
TRINITY_DN10210_c0_g1_i2	GO:0005622
TRINITY_DN10210_c0_g1_i2	GO:0006810
TRINITY_DN10212_c0_g1_i1	GO:0000122
TRINITY_DN10212_c0_g1_i1	GO:0000281
TRINITY_DN10212_c0_g1_i1	GO:0000981
TRINITY_DN10212_c0_g1_i1	GO:0005543
TRINITY_DN10212_c0_g1_i1	GO:0005634
TRINITY_DN10212_c0_g1_i1	GO:0005737
TRINITY_DN10212_c0_g1_i1	GO:0006886
TRINITY_DN10212_c0_g1_i1	GO:0007219
TRINITY_DN10212_c0_g1_i1	GO:0007423
TRINITY_DN10212_c0_g1_i1	GO:0007472
TRINITY_DN10212_c0_g1_i1	GO:0008586
TRINITY_DN10212_c0_g1_i1	GO:0008593
TRINITY_DN10212_c0_g1_i1	GO:0016197
TRINITY_DN10212_c0_g1_i1	GO:0016324
TRINITY_DN10212_c0_g1_i1	GO:0030100
TRINITY_DN10212_c0_g1_i1	GO:0036257
TRINITY_DN10212_c0_g1_i1	GO:0045035
TRINITY_DN10212_c0_g1_i1	GO:0045732
TRINITY_DN10212_c0_g1_i1	GO:0045746
TRINITY_DN10212_c0_g1_i1	GO:0048132
TRINITY_DN10212_c0_g1_i1	GO:0048749
TRINITY_DN10213_c0_g1_i1	GO:0003676
TRINITY_DN10213_c0_g1_i1	GO:0046872
TRINITY_DN10213_c0_g2_i1	GO:0003676
TRINITY_DN10213_c0_g2_i3	GO:0003676
TRINITY_DN10213_c0_g2_i6	GO:0003676
TRINITY_DN10213_c0_g2_i6	GO:0046872
TRINITY_DN10214_c0_g1_i1	GO:0005634
TRINITY_DN10214_c0_g1_i1	GO:0005643
TRINITY_DN10214_c0_g1_i1	GO:0006810
TRINITY_DN10214_c0_g1_i1	GO:0015031
TRINITY_DN10214_c0_g1_i1	GO:0016020
TRINITY_DN10214_c0_g1_i1	GO:0051028
TRINITY_DN10215_c0_g1_i1	GO:0001510
TRINITY_DN10215_c0_g1_i1	GO:0008168
TRINITY_DN10215_c0_g1_i1	GO:0016740
TRINITY_DN10215_c0_g1_i1	GO:0032259
TRINITY_DN10215_c0_g1_i2	GO:0001510
TRINITY_DN10215_c0_g1_i2	GO:0008168
TRINITY_DN10215_c0_g1_i2	GO:0016740
TRINITY_DN10215_c0_g1_i2	GO:0032259
TRINITY_DN10217_c0_g1_i5	GO:0003674
TRINITY_DN10217_c0_g1_i5	GO:0005575
TRINITY_DN10217_c0_g1_i5	GO:0008150
TRINITY_DN10218_c0_g1_i7	GO:0003676
TRINITY_DN10218_c0_g1_i8	GO:0016020
TRINITY_DN10218_c0_g1_i8	GO:0016021
TRINITY_DN10218_c0_g1_i8	GO:0016567
TRINITY_DN10218_c0_g1_i8	GO:0019005
TRINITY_DN10218_c0_g1_i8	GO:0031146
TRINITY_DN10218_c0_g1_i8	GO:0034976
TRINITY_DN10219_c0_g1_i1	GO:0003676
TRINITY_DN10219_c0_g2_i1	GO:0003676
TRINITY_DN10220_c0_g1_i1	GO:0003993
TRINITY_DN10220_c0_g1_i1	GO:0016020
TRINITY_DN10220_c0_g1_i1	GO:0016021
TRINITY_DN10220_c0_g1_i1	GO:0016311
TRINITY_DN10220_c0_g2_i1	GO:0003993
TRINITY_DN10220_c0_g2_i1	GO:0016311
TRINITY_DN10220_c0_g3_i1	GO:0003993
TRINITY_DN10220_c0_g3_i1	GO:0016020
TRINITY_DN10220_c0_g3_i1	GO:0016021
TRINITY_DN10220_c0_g3_i1	GO:0016311
TRINITY_DN10220_c0_g3_i2	GO:0003993
TRINITY_DN10220_c0_g3_i2	GO:0016020
TRINITY_DN10220_c0_g3_i2	GO:0016021
TRINITY_DN10220_c0_g3_i2	GO:0016311
TRINITY_DN10220_c0_g4_i1	GO:0003993
TRINITY_DN10220_c0_g4_i1	GO:0016020
TRINITY_DN10220_c0_g4_i1	GO:0016021
TRINITY_DN10220_c0_g4_i1	GO:0016311
TRINITY_DN10220_c0_g4_i2	GO:0003993
TRINITY_DN10220_c0_g4_i2	GO:0016020
TRINITY_DN10220_c0_g4_i2	GO:0016021
TRINITY_DN10220_c0_g4_i2	GO:0016311
TRINITY_DN10221_c0_g1_i1	GO:0005509
TRINITY_DN10221_c0_g1_i1	GO:0046872
TRINITY_DN10221_c0_g1_i2	GO:0005509
TRINITY_DN10221_c0_g1_i2	GO:0046872
TRINITY_DN10222_c3_g1_i1	GO:0003964
TRINITY_DN10222_c3_g1_i1	GO:0006278
TRINITY_DN10223_c0_g1_i1	GO:0004872
TRINITY_DN10223_c0_g1_i1	GO:0005102
TRINITY_DN10223_c0_g1_i1	GO:0005737
TRINITY_DN10223_c0_g1_i1	GO:0005829
TRINITY_DN10223_c0_g1_i1	GO:0005886
TRINITY_DN10223_c0_g1_i1	GO:0005887
TRINITY_DN10223_c0_g1_i1	GO:0005913
TRINITY_DN10223_c0_g1_i1	GO:0005918
TRINITY_DN10223_c0_g1_i1	GO:0005920
TRINITY_DN10223_c0_g1_i1	GO:0007155
TRINITY_DN10223_c0_g1_i1	GO:0007156
TRINITY_DN10223_c0_g1_i1	GO:0007157
TRINITY_DN10223_c0_g1_i1	GO:0007275
TRINITY_DN10223_c0_g1_i1	GO:0007399
TRINITY_DN10223_c0_g1_i1	GO:0007411
TRINITY_DN10223_c0_g1_i1	GO:0007413
TRINITY_DN10223_c0_g1_i1	GO:0007476
TRINITY_DN10223_c0_g1_i1	GO:0007611
TRINITY_DN10223_c0_g1_i1	GO:0008039
TRINITY_DN10223_c0_g1_i1	GO:0008355
TRINITY_DN10223_c0_g1_i1	GO:0016020
TRINITY_DN10223_c0_g1_i1	GO:0016021
TRINITY_DN10223_c0_g1_i1	GO:0016200
TRINITY_DN10223_c0_g1_i1	GO:0016323
TRINITY_DN10223_c0_g1_i1	GO:0016328
TRINITY_DN10223_c0_g1_i1	GO:0030154
TRINITY_DN10223_c0_g1_i1	GO:0030707
TRINITY_DN10223_c0_g1_i1	GO:0031594
TRINITY_DN10223_c0_g1_i1	GO:0031965
TRINITY_DN10223_c0_g1_i1	GO:0042803
TRINITY_DN10223_c0_g1_i1	GO:0050839
TRINITY_DN10223_c0_g1_i1	GO:0055037
TRINITY_DN10223_c0_g1_i2	GO:0004872
TRINITY_DN10223_c0_g1_i2	GO:0005102
TRINITY_DN10223_c0_g1_i2	GO:0005737
TRINITY_DN10223_c0_g1_i2	GO:0005829
TRINITY_DN10223_c0_g1_i2	GO:0005886
TRINITY_DN10223_c0_g1_i2	GO:0005887
TRINITY_DN10223_c0_g1_i2	GO:0005913
TRINITY_DN10223_c0_g1_i2	GO:0005918
TRINITY_DN10223_c0_g1_i2	GO:0005920
TRINITY_DN10223_c0_g1_i2	GO:0007155
TRINITY_DN10223_c0_g1_i2	GO:0007156
TRINITY_DN10223_c0_g1_i2	GO:0007157
TRINITY_DN10223_c0_g1_i2	GO:0007275
TRINITY_DN10223_c0_g1_i2	GO:0007399
TRINITY_DN10223_c0_g1_i2	GO:0007411
TRINITY_DN10223_c0_g1_i2	GO:0007413
TRINITY_DN10223_c0_g1_i2	GO:0007476
TRINITY_DN10223_c0_g1_i2	GO:0007611
TRINITY_DN10223_c0_g1_i2	GO:0008039
TRINITY_DN10223_c0_g1_i2	GO:0008355
TRINITY_DN10223_c0_g1_i2	GO:0016020
TRINITY_DN10223_c0_g1_i2	GO:0016021
TRINITY_DN10223_c0_g1_i2	GO:0016200
TRINITY_DN10223_c0_g1_i2	GO:0016323
TRINITY_DN10223_c0_g1_i2	GO:0016328
TRINITY_DN10223_c0_g1_i2	GO:0030154
TRINITY_DN10223_c0_g1_i2	GO:0030707
TRINITY_DN10223_c0_g1_i2	GO:0031594
TRINITY_DN10223_c0_g1_i2	GO:0031965
TRINITY_DN10223_c0_g1_i2	GO:0042803
TRINITY_DN10223_c0_g1_i2	GO:0050839
TRINITY_DN10223_c0_g1_i2	GO:0055037
TRINITY_DN10223_c0_g1_i3	GO:0004872
TRINITY_DN10223_c0_g1_i3	GO:0005102
TRINITY_DN10223_c0_g1_i3	GO:0005737
TRINITY_DN10223_c0_g1_i3	GO:0005829
TRINITY_DN10223_c0_g1_i3	GO:0005886
TRINITY_DN10223_c0_g1_i3	GO:0005887
TRINITY_DN10223_c0_g1_i3	GO:0005913
TRINITY_DN10223_c0_g1_i3	GO:0005918
TRINITY_DN10223_c0_g1_i3	GO:0005920
TRINITY_DN10223_c0_g1_i3	GO:0007155
TRINITY_DN10223_c0_g1_i3	GO:0007156
TRINITY_DN10223_c0_g1_i3	GO:0007157
TRINITY_DN10223_c0_g1_i3	GO:0007275
TRINITY_DN10223_c0_g1_i3	GO:0007399
TRINITY_DN10223_c0_g1_i3	GO:0007411
TRINITY_DN10223_c0_g1_i3	GO:0007413
TRINITY_DN10223_c0_g1_i3	GO:0007476
TRINITY_DN10223_c0_g1_i3	GO:0007611
TRINITY_DN10223_c0_g1_i3	GO:0008039
TRINITY_DN10223_c0_g1_i3	GO:0008355
TRINITY_DN10223_c0_g1_i3	GO:0016020
TRINITY_DN10223_c0_g1_i3	GO:0016021
TRINITY_DN10223_c0_g1_i3	GO:0016200
TRINITY_DN10223_c0_g1_i3	GO:0016323
TRINITY_DN10223_c0_g1_i3	GO:0016328
TRINITY_DN10223_c0_g1_i3	GO:0030154
TRINITY_DN10223_c0_g1_i3	GO:0030707
TRINITY_DN10223_c0_g1_i3	GO:0031594
TRINITY_DN10223_c0_g1_i3	GO:0031965
TRINITY_DN10223_c0_g1_i3	GO:0042803
TRINITY_DN10223_c0_g1_i3	GO:0050839
TRINITY_DN10223_c0_g1_i3	GO:0055037
TRINITY_DN10224_c0_g1_i3	GO:0004108
TRINITY_DN10224_c0_g1_i3	GO:0006099
TRINITY_DN10224_c0_g1_i3	GO:0006101
TRINITY_DN10224_c0_g1_i3	GO:0016740
TRINITY_DN10224_c0_g1_i3	GO:0046912
TRINITY_DN10225_c0_g1_i1	GO:0003677
TRINITY_DN10225_c0_g1_i1	GO:0003899
TRINITY_DN10225_c0_g1_i1	GO:0006351
TRINITY_DN10225_c0_g1_i1	GO:0016740
TRINITY_DN10225_c0_g1_i1	GO:0016779
TRINITY_DN10225_c0_g1_i1	GO:0032549
TRINITY_DN10226_c0_g1_i1	GO:0006952
TRINITY_DN10226_c0_g1_i2	GO:0006952
TRINITY_DN10226_c0_g1_i3	GO:0006952
TRINITY_DN10226_c0_g1_i4	GO:0006952
TRINITY_DN10226_c0_g2_i1	GO:0006952
TRINITY_DN10227_c0_g1_i1	GO:0016787
TRINITY_DN10228_c0_g1_i1	GO:0003674
TRINITY_DN10228_c0_g1_i1	GO:0005575
TRINITY_DN10228_c0_g1_i1	GO:0008150
TRINITY_DN10229_c0_g1_i1	GO:0016020
TRINITY_DN10229_c0_g1_i1	GO:0016021
TRINITY_DN10230_c0_g1_i1	GO:0006629
TRINITY_DN10230_c0_g1_i1	GO:0016042
TRINITY_DN10230_c0_g1_i1	GO:0016787
TRINITY_DN10230_c0_g1_i1	GO:0016788
TRINITY_DN10230_c0_g1_i2	GO:0006629
TRINITY_DN10230_c0_g1_i2	GO:0016042
TRINITY_DN10230_c0_g1_i2	GO:0016787
TRINITY_DN10230_c0_g1_i2	GO:0016788
TRINITY_DN10230_c0_g1_i3	GO:0006629
TRINITY_DN10230_c0_g1_i3	GO:0016042
TRINITY_DN10230_c0_g1_i3	GO:0016787
TRINITY_DN10230_c0_g1_i3	GO:0016788
TRINITY_DN10231_c0_g1_i1	GO:0003735
TRINITY_DN10231_c0_g1_i1	GO:0005622
TRINITY_DN10231_c0_g1_i1	GO:0005840
TRINITY_DN10231_c0_g1_i1	GO:0006412
TRINITY_DN10231_c0_g1_i2	GO:0003735
TRINITY_DN10231_c0_g1_i2	GO:0005622
TRINITY_DN10231_c0_g1_i2	GO:0005840
TRINITY_DN10231_c0_g1_i2	GO:0006412
TRINITY_DN10231_c0_g1_i3	GO:0003735
TRINITY_DN10231_c0_g1_i3	GO:0005622
TRINITY_DN10231_c0_g1_i3	GO:0005840
TRINITY_DN10231_c0_g1_i3	GO:0006412
TRINITY_DN10231_c0_g1_i5	GO:0003735
TRINITY_DN10231_c0_g1_i5	GO:0005622
TRINITY_DN10231_c0_g1_i5	GO:0005840
TRINITY_DN10231_c0_g1_i5	GO:0006412
TRINITY_DN10232_c0_g1_i1	GO:0016020
TRINITY_DN10232_c0_g1_i1	GO:0016021
TRINITY_DN10232_c0_g1_i1	GO:0022857
TRINITY_DN10232_c0_g1_i1	GO:0022891
TRINITY_DN10232_c0_g1_i1	GO:0055085
TRINITY_DN10232_c0_g1_i2	GO:0016020
TRINITY_DN10232_c0_g1_i2	GO:0016021
TRINITY_DN10232_c0_g1_i2	GO:0022857
TRINITY_DN10232_c0_g1_i2	GO:0022891
TRINITY_DN10232_c0_g1_i2	GO:0055085
TRINITY_DN10232_c0_g1_i5	GO:0016020
TRINITY_DN10232_c0_g1_i5	GO:0016021
TRINITY_DN10232_c0_g1_i5	GO:0022857
TRINITY_DN10232_c0_g1_i5	GO:0022891
TRINITY_DN10232_c0_g1_i5	GO:0055085
TRINITY_DN10233_c1_g1_i1	GO:0003964
TRINITY_DN10233_c1_g1_i1	GO:0006278
TRINITY_DN10234_c0_g1_i1	GO:0016020
TRINITY_DN10234_c0_g1_i1	GO:0016021
TRINITY_DN10235_c0_g1_i1	GO:0003676
TRINITY_DN10235_c0_g1_i1	GO:0016787
TRINITY_DN10235_c0_g1_i1	GO:0046872
TRINITY_DN10235_c0_g1_i2	GO:0003676
TRINITY_DN10235_c0_g1_i2	GO:0016787
TRINITY_DN10235_c0_g1_i2	GO:0046872
TRINITY_DN10236_c0_g1_i1	GO:0005576
TRINITY_DN10236_c0_g1_i1	GO:0006629
[truncated: 69,409 more rows]

## Sheet: Table S4. Expr lev quantif
Table S4. Expression levels of all transcripts in transcripts per million (TPM)
Transcript	H. illucens VMD1	H. illucens VMD2	H. illucens VMD3	H. illucens SD1	H. illucens SD2	H. illucens SD3
TRINITY_DN10000_c0_g1_i1	0.169318	0.123762	0.126205	0.450793	0.41461	0.239569
TRINITY_DN10000_c0_g2_i1	0.175232	0.121457	0.100899	0.526714	0.383849	0.284222
TRINITY_DN10001_c0_g1_i1	3.14553	4.41392	3.57378	6.07681	6.66827	6.01922
TRINITY_DN10002_c0_g1_i2	38.6722	48.06	55.3209	94.597	124.984	81.0013
TRINITY_DN10002_c0_g2_i1	0.291003	0.900632	0.419923	0.298377	0.858582	0.355766
TRINITY_DN10003_c0_g1_i1	0.744301	0.911127	0.590501	2.12525	1.95405	1.67481
TRINITY_DN10004_c0_g1_i1	2.81446	2.20777	2.82235	4.27149	4.5771	3.69558
TRINITY_DN10005_c0_g1_i1	0.240065	0.321224	0.453195	0.495775	0.720713	0.669432
TRINITY_DN10006_c0_g1_i1	0	0	0	0.357405	0.204882	0.108425
TRINITY_DN10006_c0_g1_i2	0.259599	0	0.216966	0.265533	0.353354	0.36931
TRINITY_DN10006_c0_g1_i4	0.0455831	0.0345617	0.211123	0.0404364	0.235111	0.150631
TRINITY_DN10006_c0_g1_i5	0	0.164847	0.0503635	0.200272	0.0861508	0
TRINITY_DN10007_c0_g1_i10	0.752069	0.39923	0	1.35138	0.259585	0.469638
TRINITY_DN10007_c0_g1_i12	0.0566084	0.049806	0.353167	0.381687	0.535082	0.434189
TRINITY_DN10007_c0_g1_i14	0.325018	0.174384	0	0.799196	0.199142	0.258636
TRINITY_DN10007_c0_g1_i17	0.355288	0.172235	0.13252	1.24216	0.156507	0.530898
TRINITY_DN10007_c0_g1_i19	0.845235	0.639175	0.967962	2.67052	1.485	1.5965
TRINITY_DN10007_c0_g1_i3	0	0	0	0.00335686	0.114354	0.0463527
TRINITY_DN10007_c0_g1_i4	0	0	0	0.00822954	0.0382801	0.026454
TRINITY_DN10007_c0_g1_i9	0.110775	0.101268	1.08049	0.596116	0.789374	0.836797
TRINITY_DN10008_c0_g1_i1	0.0728888	0	0	0.222457	0	0.15571
TRINITY_DN10008_c0_g2_i1	0.870219	0.774669	0.731958	1.12017	0.936744	2.10953
TRINITY_DN10009_c0_g1_i2	0.273244	0.293604	0.535779	0.773951	0.664532	0.915826
TRINITY_DN1000_c0_g1_i1	0.0616702	0.442562	0.0915574	0.247087	0.125109	0.331713
TRINITY_DN10010_c0_g1_i1	3.67628	3.94448	4.91995	9.73035	9.10553	6.26236
TRINITY_DN10011_c0_g1_i1	12.2141	14.1646	13.5553	21.7545	28.7963	22.0114
TRINITY_DN10011_c0_g1_i2	0.828558	0.670125	0.965454	0.776832	0.925016	0.724751
TRINITY_DN10012_c0_g1_i2	1.69908	1.68277	1.77226	1.75585	2.50726	2.48064
TRINITY_DN10013_c0_g1_i1	0.514705	0.651639	0.597432	0.767073	0.516376	2.21147
TRINITY_DN10014_c0_g1_i1	15.4671	19.4814	19.3312	136.254	96.3647	119.345
TRINITY_DN10014_c0_g1_i2	1435.58	1633.11	1478.56	4814.73	5596.45	4743.76
TRINITY_DN10014_c0_g2_i1	0.139673	0.325332	0.087657	0.0716412	0.0277817	0.052547
TRINITY_DN10014_c0_g2_i2	0.582951	0.0942181	0.401013	0.24918	0.398785	0.450123
TRINITY_DN10014_c0_g3_i1	1.03932	3.08249	1.65005	18.9856	9.04595	9.44056
TRINITY_DN10014_c0_g3_i2	1292.53	1549.55	1421.56	5983.11	5250.17	5721.05
TRINITY_DN10014_c0_g3_i3	0.495341	0.575025	0.324235	3.96001	1.57964	1.40354
TRINITY_DN10014_c0_g4_i1	0.133061	0.158104	0.160781	1.32877	0.197164	0.745085
TRINITY_DN10015_c0_g1_i1	3.87947	4.06385	4.12382	6.54693	3.23982	5.22021
TRINITY_DN10015_c0_g2_i1	9.61128	6.78071	6.39107	8.38485	1.54088	11.8051
TRINITY_DN10016_c0_g1_i1	0.43546	0.617943	0.53049	1.56026	1.62105	1.34774
TRINITY_DN10017_c0_g1_i1	0.0560448	0.118686	0.171834	0.319212	0.0795968	0.183912
TRINITY_DN10017_c1_g1_i1	0.216993	0.200428	0.292125	0.531346	0.424049	0.398148
TRINITY_DN10017_c1_g1_i2	0.0356431	0.129337	0.0799444	0.335239	0.172781	0.135852
TRINITY_DN10017_c1_g1_i5	0.263844	0.16255	0.523685	0.297132	0.745041	0.384875
TRINITY_DN10017_c1_g2_i1	0.257027	0.305575	0.37039	0.615755	0.709328	0.54738
TRINITY_DN10018_c0_g1_i1	44.9593	11.0654	117.495	94.3862	12.0952	15.3278
TRINITY_DN10018_c0_g1_i3	1.30733	0.635495	0.95149	2.58806	2.17863	2.87235
TRINITY_DN10018_c0_g1_i4	485.904	435.52	510.547	868.687	1040.57	1065.18
TRINITY_DN10019_c0_g1_i1	0.678124	0.798529	0.745072	0.844845	0.979727	0.962295
TRINITY_DN1001_c0_g1_i1	0.320792	0.081503	0.497513	0.135334	0.139754	0.281851
TRINITY_DN10020_c0_g1_i1	7.46968	8.85597	6.79831	15.2769	10.4238	11.1011
TRINITY_DN10020_c0_g1_i2	12.1276	10.1937	16.7945	26.3206	21.8184	20.8108
TRINITY_DN10021_c0_g1_i1	0.0875932	0.588208	0.465655	0.12676	1.14814	0.238814
TRINITY_DN10021_c1_g1_i1	0.136609	0.0401262	0.247585	0.358671	0.319839	0.260636
TRINITY_DN10021_c1_g2_i1	0	0.0237105	0	0	0	0
TRINITY_DN10021_c1_g2_i3	0.391924	0.418178	0.331058	1.80177	0.941988	0.271227
TRINITY_DN10021_c1_g2_i4	31.415	29.9468	21.4559	129.314	121.835	44.6807
TRINITY_DN10021_c1_g2_i5	0.0225727	0	0.0207995	0.371275	0.114111	0.266756
TRINITY_DN10021_c1_g3_i1	0.0254566	0	0	0.808077	0.14935	0.413108
TRINITY_DN10021_c1_g4_i1	0.25348	0.126557	0.0320861	0.230941	0.194431	0.108443
TRINITY_DN10021_c1_g5_i1	0.0550687	0.155491	0	1.04768	0.328927	0.348769
TRINITY_DN10022_c0_g1_i1	49.3561	47.0302	51.1579	53.3895	27.7057	62.5164
TRINITY_DN10023_c0_g1_i1	1.89601	1.2572	1.65492	2.2187	2.82525	2.716
TRINITY_DN10024_c0_g1_i1	0.151756	0.2178	0.218447	0.423108	0.447651	0.422654
TRINITY_DN10025_c0_g1_i1	97.1724	194.399	102.303	272.763	66.6442	232.184
TRINITY_DN10026_c0_g1_i2	0.218995	0.2036	0.285448	0.504279	0.518805	0.409153
TRINITY_DN10027_c0_g1_i1	17.224	15.9569	14.37	17.8503	15.7327	18.991
TRINITY_DN10027_c0_g1_i2	0.12355	0.127983	0.276571	0.504701	0.143685	0.257259
TRINITY_DN10028_c0_g1_i1	4.45532	6.12576	4.47734	7.48888	9.80748	7.65722
TRINITY_DN10029_c0_g1_i1	4.38131	5.31885	5.70747	7.58235	10.8858	8.99854
TRINITY_DN10029_c0_g1_i2	1.09932	2.33855	1.6229	8.07617	11.694	6.32287
TRINITY_DN1002_c0_g1_i1	0.0802686	0.0585816	0.0602166	0.272558	0.298745	0.249095
TRINITY_DN10030_c0_g1_i1	1.03127	1.08659	1.00071	1.63121	2.12769	1.63846
TRINITY_DN10031_c0_g1_i1	0.734869	0.692562	0.731782	1.33703	1.67623	1.64405
TRINITY_DN10032_c0_g1_i1	0.116591	0.255217	0.282899	0.625702	0.649541	0.494086
TRINITY_DN10033_c0_g1_i1	5.74266	7.15419	7.10959	8.22899	5.2031	8.37287
TRINITY_DN10034_c0_g1_i1	3479.35	4811.67	2774.29	3185.58	1123.9	2747.3
TRINITY_DN10034_c1_g1_i1	4936.18	6638.73	4394.58	4724.24	3952.16	3924.86
TRINITY_DN10035_c0_g1_i1	2.78797	2.24552	1.72388	1.89511	1.79936	3.09281
TRINITY_DN10036_c0_g1_i1	1.26055	1.09969	0.978583	2.28589	2.39089	1.94817
TRINITY_DN10037_c0_g1_i1	0.505939	0.575011	0.264291	0.726052	0.83253	1.02928
TRINITY_DN10038_c0_g1_i1	18.548	30.5439	31.4616	40.0233	21.2791	83.5811
TRINITY_DN10038_c0_g1_i2	0.429442	0.333037	0.547833	0.821012	0.461837	1.32762
TRINITY_DN10039_c0_g1_i1	0.693633	0.557408	0.639178	0.707785	0.52968	0.924134
TRINITY_DN1003_c0_g1_i1	0.327728	0.237494	0.172723	0.273321	0.268083	0.358157
TRINITY_DN10040_c0_g1_i1	18.8516	18.5234	19.6476	29.0626	19.0058	31.6107
TRINITY_DN10041_c0_g1_i1	3.79291	4.45293	4.05896	7.01833	3.95	6.47168
TRINITY_DN10042_c0_g1_i1	0.842895	1.37867	0.823533	2.69149	2.28349	1.79072
TRINITY_DN10043_c0_g1_i1	0.384079	0.217566	0.487478	1.40847	0.95887	1.10155
TRINITY_DN10044_c0_g1_i1	0.0838566	0.374126	0.329563	0.268014	0.491024	0.580215
TRINITY_DN10044_c0_g1_i2	0.269842	0.245319	0.225608	0.514786	0.6618	0.384167
TRINITY_DN10045_c0_g1_i1	15.2045	19.7849	13.0733	28.9521	17.2864	49.0321
TRINITY_DN10046_c0_g1_i1	1.02369	1.29108	1.12473	1.14227	1.35029	2.00979
TRINITY_DN10047_c0_g1_i1	1.33068	1.62389	1.22953	2.14007	3.94637	2.73536
TRINITY_DN10047_c0_g1_i2	0.151637	0.15715	0.308225	0.477978	0.218422	0.443931
TRINITY_DN10047_c0_g1_i3	0.0918574	0.170566	0.272987	0.449724	0.466089	0.477623
TRINITY_DN10048_c0_g1_i1	0.824456	0.929411	1.24918	1.47307	1.48712	1.65748
TRINITY_DN10049_c0_g1_i1	0.111869	0.145766	0.14634	1.01871	0.644656	1.09589
TRINITY_DN10049_c0_g1_i10	0.0235627	1.11405	0	1.45668	0	1.32457
TRINITY_DN10049_c0_g1_i11	2.51605	1.03718	4.35116	2.26989	8.56569	5.84267
TRINITY_DN10049_c0_g1_i12	0	0	0	1.44302	0	0
TRINITY_DN10049_c0_g1_i2	0.195929	7.2506	0	20.5422	0	18.3026
TRINITY_DN10049_c0_g1_i3	11.0104	5.57475	17.0834	11.6737	36.5355	21.4599
TRINITY_DN10049_c0_g1_i4	0.0387924	0.149591	0.443465	0	1.67058	0.81349
TRINITY_DN10049_c0_g1_i6	0.338603	0.778835	0.839214	2.37163	0.63795	1.80851
TRINITY_DN10049_c0_g1_i7	3.74255	2.3539	1.69923	4.97526	8.62176	5.89734
TRINITY_DN10049_c0_g1_i9	0	0.190847	0	0.235701	0.743953	0.353442
TRINITY_DN10049_c0_g2_i1	0	0.112486	0.11424	0.501397	0.163675	0
TRINITY_DN10050_c0_g1_i1	1.07	0.818207	0.780375	1.45395	1.79016	1.57384
TRINITY_DN10050_c0_g1_i3	1.99121	2.54908	2.21698	4.39218	4.47883	3.91692
TRINITY_DN10051_c0_g1_i2	1.71622	1.74949	1.64842	2.87983	2.98564	2.9978
TRINITY_DN10052_c0_g1_i1	0.413588	0.203699	0.845269	0.364484	0.298466	0.514613
TRINITY_DN10052_c0_g1_i2	1.93201	2.02781	1.86658	1.90633	1.30109	1.60581
TRINITY_DN10053_c0_g1_i1	0.313253	0.247138	0.356423	0.60015	0.531911	0.722164
TRINITY_DN10054_c0_g1_i1	14.0364	14.998	12.4626	20.3154	17.0316	15.6171
TRINITY_DN10055_c0_g1_i1	0.6739	0.435916	0.943238	0.603946	0.564105	0.485547
TRINITY_DN10056_c0_g1_i1	0.327226	0.0872812	0.100266	0.689846	0.384586	0.534315
TRINITY_DN10056_c0_g1_i2	16.5209	23.3421	25.4498	25.4002	21.4954	32.1102
TRINITY_DN10056_c0_g1_i3	0	0.209087	0.306305	0.216032	0	0.343674
TRINITY_DN10057_c0_g1_i1	0.174552	0.216985	0.187767	0.418047	0.33813	0.570936
TRINITY_DN10058_c0_g1_i1	1.43134	1.07108	1.65503	1.84575	4.09686	2.08964
TRINITY_DN10059_c0_g1_i1	1.12224	1.14267	1.14861	1.72341	2.13317	1.25388
TRINITY_DN10059_c0_g1_i2	0.0732625	0	0	8.56718e-08	0.42977	0.467843
TRINITY_DN10059_c0_g2_i1	1.44756	1.31272	0.776575	0.99012	2.86756	2.05859
TRINITY_DN1005_c0_g1_i1	0.489841	0.163606	0.0818913	1.03448	1.12384	0.625234
TRINITY_DN10060_c0_g1_i1	2.84493	1.74646	3.21288	5.01947	4.23759	4.25048
TRINITY_DN10061_c0_g1_i2	356.892	447.072	462.073	456.807	842.974	535.129
TRINITY_DN10062_c1_g1_i1	2.91689	2.47969	3.36223	3.33714	4.47037	3.7921
TRINITY_DN10063_c0_g1_i1	1.1364	1.59315	1.59457	2.24735	2.18155	2.353
TRINITY_DN10064_c0_g1_i1	1.79559	2.16523	1.93977	2.49029	2.6739	2.16576
TRINITY_DN10065_c0_g1_i1	0.307823	0.228674	0.218003	0.433895	0.443002	0.378753
TRINITY_DN10066_c0_g1_i1	1.90765	2.16426	2.2722	4.00182	3.52911	3.02824
TRINITY_DN10067_c0_g1_i2	23.0679	12.4952	48.5394	9.39784	11.3184	76.0561
TRINITY_DN10068_c0_g1_i1	0.157418	0	0.0610501	1.78773e-10	2.78665e-08	0.0780477
TRINITY_DN10068_c0_g1_i2	1.37322	1.3551	1.36213	2.00285	2.22	2.02933
TRINITY_DN10068_c0_g1_i3	1.86244	2.36001	1.9848	3.39537	3.17552	2.977
TRINITY_DN10069_c0_g1_i1	1.28154	1.09352	1.27569	1.82275	2.3437	1.73526
TRINITY_DN10069_c0_g1_i2	0.409137	1.37609	0.970891	2.28094	1.3331	1.60405
TRINITY_DN1006_c0_g1_i1	0.125472	0.142782	0.190007	0.405532	0.209212	0.270652
TRINITY_DN10070_c0_g1_i1	8.32507	12.9177	9.24773	15.4035	8.53223	18.5551
TRINITY_DN10071_c0_g1_i1	1.7004	1.13658	1.41689	1.52698	1.7448	1.42781
TRINITY_DN10071_c0_g2_i1	0.657928	0.602809	0.899836	0.9719	1.10185	0.985685
TRINITY_DN10072_c0_g1_i1	1.80681	1.76761	1.02649	5.88594	2.60411	4.38358
TRINITY_DN10072_c0_g1_i2	0.992298	1.74382	2.63765	4.90601	1.3906	1.73277
TRINITY_DN10073_c0_g1_i1	2.18118e-09	0.340241	0.400132	0.367011	0.516746	0.703828
TRINITY_DN10073_c0_g1_i3	0.239039	0.286312	0	0	0	0
TRINITY_DN10073_c0_g1_i4	0.564131	0.26042	0.209971	0.411611	0.132367	0.207635
TRINITY_DN10073_c0_g1_i5	0.334062	0.316248	0.467413	0.539666	0.436182	0.552915
TRINITY_DN10074_c0_g1_i2	11.8113	14.7283	8.26496	15.5636	6.80502	16.5238
TRINITY_DN10074_c0_g2_i2	28.0719	29.0138	39.0984	46.1079	33.0232	45.6264
TRINITY_DN10074_c0_g2_i3	72.222	68.1903	52.3632	38.767	89.0429	63.3994
TRINITY_DN10074_c0_g2_i7	4.34729	4.77592	6.50118	5.76026	3.37185	5.7751
TRINITY_DN10075_c0_g1_i1	9.90201	12.4759	14.822	35.2293	41.7261	20.3661
TRINITY_DN10076_c0_g1_i1	0.116252	0	0.117023	0.510711	0	0
TRINITY_DN10076_c0_g1_i2	0.152097	0.109953	0.137618	0.068463	0.174139	0
TRINITY_DN10076_c0_g1_i3	0.186829	0.152426	0.20534	0.460226	0.222367	0.474447
TRINITY_DN10076_c0_g2_i1	0.142507	0.197167	0.104727	0.175171	0.222434	0.358552
TRINITY_DN10076_c0_g3_i1	0.168965	0.245008	0	0.691386	0.332284	0.360352
TRINITY_DN10077_c0_g1_i1	1.09893	1.14586	1.27238	2.37894	2.61142	2.06801
TRINITY_DN10078_c0_g1_i1	0.524748	0.612761	0.787758	1.47927	1.38693	0.800457
TRINITY_DN10079_c0_g1_i1	3.2516	3.60907	4.01157	4.29493	3.75079	5.24578
TRINITY_DN1007_c0_g1_i1	0	0.101177	0.100879	0.227152	0	0.566153
TRINITY_DN10080_c0_g1_i1	0.761557	0.449259	1.12122	0.412971	0.929647	1.79136
TRINITY_DN10080_c0_g1_i2	21.5504	31.2029	24.6532	34.6214	60.0243	57.9182
TRINITY_DN10080_c0_g1_i3	0	0.198635	0	0.176564	0.191777	0.536254
TRINITY_DN10080_c0_g1_i4	0.765057	0.513081	0.882575	1.051	2.02571	1.61903
TRINITY_DN10081_c0_g1_i1	0.133763	0.194145	0.357193	0.805229	0.369299	0.467562
TRINITY_DN10082_c0_g1_i1	0.765871	1.10492	1.12638	1.07107	0.816973	1.59393
TRINITY_DN10082_c0_g1_i2	7.29399	10.4646	9.02049	16.3987	9.1102	13.0607
TRINITY_DN10082_c0_g1_i3	3.94765	4.6771	6.3311	11.3319	10.1646	11.0093
TRINITY_DN10083_c0_g1_i1	1.76352	1.88276	1.9692	1.83592	4.52041	2.73562
TRINITY_DN10084_c0_g1_i1	1.17074	1.04727	1.67641	2.17568	2.23023	2.40577
TRINITY_DN10085_c0_g1_i1	0.601905	0	1.12076	0.0388175	0	0.062287
TRINITY_DN10085_c0_g1_i3	13.3157	4.266	10.6074	0	0.119964	0
TRINITY_DN10086_c0_g1_i1	0.320636	0.698326	0.388142	0.216447	0.973991	0.378005
TRINITY_DN10086_c0_g2_i2	0.134263	0.168101	0.202135	0.0995479	0.155642	0.133655
TRINITY_DN10086_c0_g2_i3	0.15854	0.0384341	0.175198	0.135297	0.162079	0.138158
TRINITY_DN10086_c0_g2_i4	0.232822	0.276148	0.268248	0.432918	0.337203	0.316882
TRINITY_DN10087_c0_g1_i1	0.221004	0.316232	0.115213	0.428057	0.410409	0.45467
TRINITY_DN10087_c0_g2_i1	0.245043	0.146132	0.347087	0.534515	0.65011	0.526963
TRINITY_DN10088_c0_g1_i1	0.425856	0.636855	0.910155	0.740709	0.995387	1.16045
TRINITY_DN10089_c0_g1_i1	3.29976	3.83492	4.41594	4.10459	5.93601	4.42287
TRINITY_DN10089_c0_g2_i1	1.18589	0.586406	1.34698	0.97453	1.65335	1.06813
TRINITY_DN1008_c0_g1_i1	0.241979	0.877603	0.874232	0.124307	0	0.129687
TRINITY_DN10090_c0_g1_i1	11.1579	12.0397	14.5998	19.4524	23.4861	17.4857
TRINITY_DN10090_c0_g1_i2	1.62906	4.40034	1.02444	2.29726	1.05836	1.56053
TRINITY_DN10091_c0_g1_i1	0.694911	0.88728	0.902273	1.89377	1.68755	1.61963
TRINITY_DN10092_c0_g1_i1	1.42985	1.99519	1.49477	0.572484	0.192981	0.0683418
TRINITY_DN10093_c0_g1_i1	1.1084	0.42143	0.728534	0.878176	0.818483	0.632625
TRINITY_DN10093_c0_g1_i2	0.322261	0.281544	0.511632	0.897641	0.702489	0.268885
TRINITY_DN10093_c0_g1_i4	1.06952	0.440771	0.816381	1.40031	0.810035	1.06084
TRINITY_DN10093_c0_g2_i1	0.167476	0	0	1.02803	0	0.535902
TRINITY_DN10094_c0_g1_i1	0.812374	0.486229	1.09304	0.736946	0.575205	1.24002
TRINITY_DN10095_c0_g1_i1	1.54909	2.60499	2.17932	2.57263	3.25277	3.39711
TRINITY_DN10095_c0_g1_i2	0.569803	0.220664	0.731208	1.55364	0.397413	0.496901
TRINITY_DN10096_c0_g1_i1	0	0	0	0.0980224	0.093497	0.526313
TRINITY_DN10096_c0_g2_i1	0.106461	0	0.0809748	0.385837	0.225266	0.276891
TRINITY_DN10096_c1_g1_i1	0.0993138	0	0.196648	0.291027	0.0804442	0
TRINITY_DN10096_c1_g1_i2	0.0295275	0	0.041715	0.0697554	0.174478	0.34667
TRINITY_DN10096_c1_g1_i4	0.194289	0	0	0.537203	0.169358	0.124578
TRINITY_DN10096_c1_g1_i5	0.0533869	0.160894	0.181308	0.476801	0.346159	0.939223
TRINITY_DN10096_c1_g1_i6	0	0.273033	0.460932	1.15528	0.370356	0
TRINITY_DN10096_c1_g1_i7	0.280311	0.280255	0.338902	0.221034	0.393608	0.501358
TRINITY_DN10096_c1_g2_i1	0	0.0475276	0.0763701	0.258172	0.217355	0.182425
TRINITY_DN10096_c1_g2_i2	0.0161731	0.115639	0.0741529	0.269024	0.263629	0.19965
TRINITY_DN10096_c1_g3_i1	0.286645	0.150298	0.284787	0.503271	0.704651	0.153185
TRINITY_DN10096_c1_g3_i2	0	0.244599	0.470397	0.554213	0	0.692448
TRINITY_DN10096_c1_g4_i1	0.178485	0.312548	0.161073	0.669475	0.706637	0.217225
TRINITY_DN10096_c1_g5_i1	0.122202	0	0.377457	0.63598	0.19188	0.0523919
TRINITY_DN10096_c2_g1_i1	0.108196	0.105153	0.109581	0	0.279009	0
TRINITY_DN10096_c2_g1_i2	0	0.092691	0.096976	0.563684	0.317081	0.29229
TRINITY_DN10096_c2_g1_i4	0	0	0	0.215013	0.0829942	0.0311665
TRINITY_DN10096_c2_g1_i6	0.145644	0.138834	0.0883456	0.335782	0.644064	0.593914
TRINITY_DN10096_c3_g1_i1	0.264822	0.318902	0.0813147	0.231631	0.17417	0.190789
TRINITY_DN10097_c0_g1_i1	0.361701	0.447076	0.436782	0.304129	0.519356	0.589961
TRINITY_DN10098_c0_g1_i1	1.07987	1.16343	1.24823	1.76704	1.78027	1.98272
TRINITY_DN10099_c0_g1_i1	0.799399	1.22949	1.2118	2.19175	2.45189	1.91771
TRINITY_DN1009_c0_g1_i1	0.182829	0	0.263859	0.749086	0	0.195461
TRINITY_DN1009_c0_g1_i2	0.136222	0.209054	0.427812	0	0.0654023	0.0740291
TRINITY_DN100_c0_g1_i1	0.210474	0.638943	0.541663	0.579945	0.486345	0.356202
TRINITY_DN10100_c0_g1_i1	4.33294	6.34806	5.61283	10.8504	13.2625	11.5706
TRINITY_DN10101_c0_g1_i2	0.581452	0.596812	0.621501	0.453507	0.233216	0.317538
TRINITY_DN10101_c0_g1_i3	0.64008	0.22476	1.13396	0.0609525	0.420841	0.333788
TRINITY_DN10101_c0_g1_i4	0	0.22389	0.25278	0.310453	0.219713	0
TRINITY_DN10102_c0_g1_i1	12.5621	9.59348	17.8487	23.7659	18.685	25.2504
TRINITY_DN10102_c0_g1_i2	4.6891	5.45329	5.87294	10.7671	8.38947	11.4175
TRINITY_DN10102_c0_g1_i5	0.141165	0	0.238883	0.448109	0	1.04707
TRINITY_DN10103_c0_g1_i1	1.17645	1.21922	1.35426	2.39523	2.35538	2.29644
TRINITY_DN10104_c0_g1_i1	1.0354	0.763124	1.32849	1.57426	1.35189	1.18412
TRINITY_DN10105_c0_g1_i1	0.454541	0.382205	0.385034	0.626932	0.695432	0.838273
TRINITY_DN10106_c0_g1_i1	10.7153	9.33505	15.5924	6.72421	6.63946	5.8811
TRINITY_DN10106_c0_g1_i2	0.393683	0.261285	1.04266	0.945415	0.221199	0.335919
TRINITY_DN10107_c0_g1_i2	27.379	47.6081	35.4032	46.9875	34.5294	74.722
TRINITY_DN10108_c0_g1_i1	0.325291	0.35105	1.22654	3.27596	0.449238	3.35689
TRINITY_DN10108_c0_g1_i2	1.26563	1.21053	8.00394	11.2162	1.72958	13.2443
TRINITY_DN10108_c0_g1_i3	12.8935	8.48843	27.3174	45.0763	53.6542	115.538
TRINITY_DN10108_c0_g1_i4	357.404	248.825	364.979	784.783	197.514	786.096
TRINITY_DN10108_c0_g1_i5	25.1513	14.1937	47.9063	62.7948	57.5774	137.452
TRINITY_DN10109_c0_g1_i1	2.91613	3.22981	3.34016	5.87377	6.65888	7.19764
TRINITY_DN10109_c0_g1_i2	0	0	0.000218293	0.0815972	0.259793	0.122017
TRINITY_DN10109_c0_g1_i3	0.292838	0	0.217497	0.223885	0	0.12191
TRINITY_DN10109_c0_g1_i4	0.766412	1.77455	1.11366	1.30926	1.55296	1.43455
TRINITY_DN10109_c0_g1_i5	0.146851	0.185102	1.03157e-08	0.2638	0.152244	0.52116
TRINITY_DN10109_c0_g2_i1	2.1808	1.74775	2.12037	3.95793	4.78601	4.83396
TRINITY_DN1010_c0_g1_i1	0	0.150676	0	0.548157	0.210444	0.229635
TRINITY_DN10110_c1_g1_i1	0.439984	0.48686	0.341584	1.04436	2.00076	1.8952
TRINITY_DN10110_c1_g1_i2	10.2182	8.44176	7.32121	21.419	28.4971	16.6167
TRINITY_DN10110_c1_g1_i3	0.149236	0	0	0.0798663	0.113638	0.331358
TRINITY_DN10110_c1_g1_i4	2.6276	2.91058	2.78576	1.58364	1.2629	1.08658
TRINITY_DN10110_c1_g1_i5	0.312912	0.208921	0.193892	0.328872	0.848826	0.979599
TRINITY_DN10110_c1_g2_i1	0.141705	0.836512	0.848162	0.121151	0.60159	0.0866006
TRINITY_DN10110_c1_g2_i2	12.0878	8.36285	10.476	2.82727	2.7965	3.54973
TRINITY_DN10110_c1_g3_i1	0.263191	1.26838	1.07948	0	0.432723	0
TRINITY_DN10111_c0_g1_i1	10.5403	14.86	12.5846	17.8838	15.7174	18.566
TRINITY_DN10112_c0_g1_i1	0	0	0.328498	0.282171	0	0.309471
TRINITY_DN10112_c0_g1_i2	0.588614	1.21429	1.17672	0.906637	1.45498	0.337747
TRINITY_DN10112_c0_g1_i3	0.546016	0.248239	0.169915	0.0340594	0.254363	0.0464262
TRINITY_DN10112_c0_g1_i4	0	0	0	0	0.148323	0
TRINITY_DN10112_c0_g2_i1	14.2715	18.8839	19.5566	29.0186	29.7975	26.6328
TRINITY_DN10112_c0_g3_i1	0.285085	0.19675	0.10902	0.0721884	0.200943	0.149789
TRINITY_DN10113_c0_g1_i1	0.278375	0.167439	0.277908	0.575701	0.521032	0.615412
TRINITY_DN10114_c0_g1_i1	2.35164	3.14598	3.33334	5.78565	3.98446	4.9882
TRINITY_DN10115_c0_g1_i2	69.1169	80.3295	111.014	241.854	426.228	196.879
TRINITY_DN10116_c0_g1_i1	0.558581	0.52886	0.838658	2.06722	1.90656	1.45844
TRINITY_DN10117_c0_g1_i1	0.168099	0.0760179	0.381563	0.339307	0.335942	0.486805
TRINITY_DN10117_c0_g2_i1	0.213602	0.316114	0.0780104	0.177401	0.400042	0.253276
TRINITY_DN10117_c0_g3_i1	0.120511	0.136345	0.0946797	0.192172	0.202941	0.165503
TRINITY_DN10117_c1_g1_i1	0.543476	0.777478	0.736878	1.11754	1.29424	1.208
TRINITY_DN10117_c1_g1_i2	0.0334224	0	0.069499	0.206221	0.0717463	0
TRINITY_DN10118_c0_g1_i1	5.7717	8.41023	5.38233	5.486	12.7148	17.3639
TRINITY_DN10118_c0_g1_i2	2.86039	3.02178	2.84484	3.0453	3.9421	5.38693
TRINITY_DN10119_c0_g1_i1	0.497341	0.442598	0.405686	1.76543	0.414523	0.676229
TRINITY_DN1011_c0_g1_i1	0.0929278	0.271163	0	0	0.41109	0.132465
TRINITY_DN1011_c0_g2_i1	0.172	0.249289	0.247772	0.175934	0.338039	0.183359
TRINITY_DN10120_c0_g1_i2	2.02681	2.05537	2.00213	3.74569	2.87012	3.67118
TRINITY_DN10121_c0_g1_i1	1.69138	1.1542	2.3	2.11421	2.37738	2.06178
TRINITY_DN10121_c0_g1_i3	0.25558	0.584323	0.236135	0.509705	0.793938	0.829937
TRINITY_DN10122_c0_g1_i1	2.11354	2.09972	2.2051	13.3511	3.35327	9.68452
TRINITY_DN10123_c0_g1_i1	3.88095	4.17963	4.97071	8.11943	8.02645	9.30527
TRINITY_DN10123_c0_g1_i3	0.28979	0	0	0.166534	0.147572	0.486202
TRINITY_DN10124_c0_g1_i1	0.682251	0.846196	0.87394	1.60606	1.29861	0.975865
TRINITY_DN10125_c0_g1_i1	0.238854	0.543087	0.865377	0.337687	0.0620489	0.125503
TRINITY_DN10125_c0_g1_i2	0.745453	1.32422	1.37739	2.82808	2.06475	2.65654
TRINITY_DN10125_c0_g2_i1	3.59642	5.30249	4.37785	4.44987	4.83086	3.66433
TRINITY_DN10125_c0_g3_i1	3.28053	5.30258	5.25215	6.29285	5.13296	8.96432
TRINITY_DN10125_c0_g4_i1	8.49006	12.0689	10.1196	10.5203	10.9138	10.1061
TRINITY_DN10126_c0_g1_i1	3.42279	2.28685	5.36355	12.3321	4.75754	8.69276
TRINITY_DN10126_c0_g1_i2	1.04779	0.484197	1.85872	0.959141	0.980527	0.901738
TRINITY_DN10126_c0_g1_i3	40.0821	19.7601	56.0055	60.0816	42.9256	56.5303
TRINITY_DN10127_c0_g1_i1	1.43376	1.41877	1.01858	6.79427	5.39935	4.95204
TRINITY_DN10127_c0_g1_i2	0.0851368	0.504672	0	0.586309	0.810858	0.418012
TRINITY_DN10127_c0_g1_i3	0.913024	1.3816	1.19515	2.49351	4.02179	1.81288
TRINITY_DN10127_c0_g1_i4	1.10715	0.987369	1.09696	3.47439	2.4301	2.41388
TRINITY_DN10127_c1_g1_i1	0.160507	0	0	0.328614	0.315597	0
TRINITY_DN10128_c0_g1_i1	0.517063	0.57494	0.267306	0.997071	1.09764	0.93363
TRINITY_DN10128_c0_g1_i2	1.22247	0.923848	1.52778	3.19045	2.87554	2.31533
TRINITY_DN10129_c0_g1_i1	0.444484	0.50676	0.500274	0.775115	0.927804	0.941205
TRINITY_DN10129_c0_g1_i3	0.132578	0.315289	0.284355	0.445889	0.183249	0.345365
TRINITY_DN10129_c0_g1_i4	0.839716	0.81383	0.772328	1.35699	1.0821	1.29368
TRINITY_DN10129_c0_g1_i6	0.0712663	0.201487	0.188646	0.260119	0.160659	0.256284
TRINITY_DN10130_c0_g1_i1	0	0.0748994	0	0.0597394	0.149176	0.105376
TRINITY_DN10130_c0_g1_i3	0.231446	0.101526	0.357393	0.482388	0.586207	0.397759
TRINITY_DN10131_c0_g1_i1	0.379554	0.275841	0.845868	0.750657	1.05114	0.802766
TRINITY_DN10132_c0_g1_i1	0.743331	1.29874	1.08499	0.946728	0.74333	0.579733
TRINITY_DN10133_c0_g1_i1	0.827093	0.991128	1.08543	1.98671	1.58039	1.58705
TRINITY_DN10134_c0_g1_i1	4.37835	4.51179	5.08843	8.61031	6.48143	9.4016
TRINITY_DN10135_c0_g1_i1	0.188028	0.0686729	0.406046	0.468974	0.966362	0.426262
TRINITY_DN10135_c0_g1_i2	0.0941249	1.94669	0.0576082	1.71279	0.247468	3.07869
TRINITY_DN10135_c0_g1_i3	0.0446364	0.0600988	0.0395208	0.764531	0.783943	0.451434
TRINITY_DN10135_c0_g1_i4	0.331652	0.271108	0.363515	0.775597	1.62595	1.18337
TRINITY_DN10135_c0_g1_i5	0.0685788	0.596394	0.961935	3.45197	3.94713	2.33135
TRINITY_DN10135_c0_g1_i6	4.7356	6.02872	9.15637	17.8496	21.6884	20.6401
TRINITY_DN10135_c0_g2_i1	0.127345	0.198602	0	0.457081	1.0122	0.325905
TRINITY_DN10135_c0_g3_i1	0	0.617224	1.35588	3.96027	4.37241	2.69117
TRINITY_DN10135_c0_g3_i2	0.478209	0.80892	1.04068	2.18348	1.84573	2.37282
TRINITY_DN10135_c0_g4_i1	0.234164	0.616159	1.23461	6.14391	4.20527	4.21164
TRINITY_DN10135_c0_g4_i2	0.555982	2.44129	2.302	8.5604	3.81652	7.97709
TRINITY_DN10135_c0_g4_i3	0.309628	0.234591	0	1.35824	0.248749	0.778214
TRINITY_DN10136_c0_g1_i1	5.47111	4.8953	7.51963	11.914	10.5028	9.02156
TRINITY_DN10137_c0_g1_i1	0.318374	0.368155	0.311512	0.300505	0.526919	0.426974
TRINITY_DN10137_c0_g1_i2	0.644195	0.552651	0.905391	1.27737	1.06397	1.10882
TRINITY_DN10138_c0_g1_i1	7.76649	10.2765	10.292	19.4905	28.8286	21.632
TRINITY_DN10139_c0_g1_i1	0.58105	0.880382	0.65826	0.876451	2.00168	0.917099
TRINITY_DN1013_c0_g1_i1	0.0677872	0.099462	0	0.227841	0.0678126	0.0791985
TRINITY_DN1013_c0_g2_i1	0	0	0	0.210093	0.48074	0.371957
TRINITY_DN10140_c0_g1_i1	1.48267	1.56179	1.5057	2.49972	3.31542	2.64664
TRINITY_DN10141_c0_g1_i1	3.16973	3.39882	2.70101	4.64002	4.34186	4.83003
TRINITY_DN10141_c0_g1_i2	0	0.134817	0	0.93376	0.283478	0.231255
TRINITY_DN10142_c0_g1_i1	4.85835	6.53066	7.42902	9.13198	11.171	13.7008
TRINITY_DN10143_c0_g1_i1	1.48701	1.56324	1.80599	2.61875	2.21474	2.32112
TRINITY_DN10144_c0_g1_i1	26.3343	25.9834	18.6454	14.8893	9.93695	12.3974
TRINITY_DN10145_c0_g1_i2	1.36917	1.18554	1.70676	2.11752	1.37405	1.84806
TRINITY_DN10146_c0_g1_i1	5.48404	5.24784	7.13735	9.34984	6.58358	9.55719
TRINITY_DN10146_c0_g1_i2	0.197729	0.101164	0.253664	0.198788	0.214971	0.385501
TRINITY_DN10146_c0_g1_i3	0.315881	0.246345	0.191088	0.28665	0.146155	0.128139
TRINITY_DN10146_c0_g2_i1	0.400454	0.170621	0.508597	0.536757	0.2616	0.212698
TRINITY_DN10147_c0_g1_i2	0.326489	0.362944	0	0.129258	0.488584	0.114688
TRINITY_DN10147_c0_g1_i3	0.863755	0.586256	1.39669	1.1627	1.25439	1.45435
TRINITY_DN10148_c0_g1_i1	0	0	0.249846	0.355067	0.170431	0.185014
TRINITY_DN10148_c2_g1_i1	0.356005	0	0	0.185986	0.460786	0.200172
TRINITY_DN10148_c2_g2_i1	0.0204079	0.0759326	0.0469988	0.318645	0.153402	0.26437
TRINITY_DN10148_c3_g1_i1	0.133527	0	0.166642	0.400845	0.350646	0.149091
TRINITY_DN10148_c3_g1_i2	0.0555847	0.0959793	0.0637622	0.159042	0.270018	0.291407
TRINITY_DN10148_c3_g2_i1	0.171644	0.165061	0.160641	0.20237	0.343413	0.453812
TRINITY_DN10148_c4_g1_i2	0	0	0.148577	1.13072	0.701563	1.45453
TRINITY_DN10148_c4_g1_i3	0.226919	0.52807	0.469639	0.396319	0.699553	0.980103
TRINITY_DN10148_c4_g2_i1	0.0641122	0	0	0	0.0763779	0.312888
TRINITY_DN10148_c4_g2_i2	0	0.225392	0.348974	0.585955	0.305122	0.170288
TRINITY_DN10148_c4_g2_i3	0	0	0	0	0.236546	0.383721
TRINITY_DN10148_c4_g2_i4	0.317698	0	0.276531	0	0	0.142109
TRINITY_DN10148_c4_g2_i5	0	0.118174	0.353565	0.10921	0.504693	0.180063
TRINITY_DN10148_c4_g3_i1	0.0414382	0.0745904	0.0898204	0.312495	0.15377	0.183107
TRINITY_DN10148_c4_g3_i2	0.0788988	0.0858922	0.127948	0.183352	0.19795	0
TRINITY_DN10148_c4_g4_i1	0.0299816	0.116612	0	0.288118	0.0177758	0.0411014
TRINITY_DN10148_c4_g4_i2	0.0721153	0.0560395	0.0646571	0.140594	0.279672	0.142225
TRINITY_DN10148_c4_g5_i2	0.189143	0.350932	0.0799259	0.650247	0.432805	0.59255
TRINITY_DN10148_c4_g5_i3	0.180422	0.216224	0.0949105	0.477697	0.475689	0.452159
TRINITY_DN10149_c0_g1_i1	9.26701	16.1449	15.1988	9.99245	55.7304	112.457
TRINITY_DN10149_c0_g1_i2	175.011	143.264	291.442	433.444	123.241	323.862
TRINITY_DN10149_c0_g1_i3	6.85536	5.29945	10.7233	112.811	13.2226	164.956
TRINITY_DN10149_c0_g2_i1	73.0764	101.947	254.865	32.3069	201.8	342.404
TRINITY_DN10149_c0_g2_i2	241.083	326.975	7.53939	342.415	122.13	113.215
TRINITY_DN10149_c0_g3_i1	243.848	167.553	8.54019	149.649	96.1837	35.7142
TRINITY_DN10149_c0_g4_i1	6.63144	8.28999	11.7843	5.09395	71.9057	278.937
TRINITY_DN10149_c0_g5_i1	0.103763	0.104324	0	0.325689	0.10145	0.267956
TRINITY_DN10150_c0_g1_i1	139.868	181.524	148.932	374.261	218.991	373.793
TRINITY_DN10150_c0_g1_i4	21.1853	26.8152	66.9511	52.7038	118.817	48.0329
TRINITY_DN10151_c0_g1_i1	5.87187	3.35805	4.37557	19.3379	11.5904	11.0581
TRINITY_DN10152_c0_g1_i1	1.98984	1.92146	1.96827	2.81931	2.711	3.04396
TRINITY_DN10153_c0_g1_i1	5.93587	5.84975	8.02798	9.02373	6.57495	9.65778
TRINITY_DN10153_c0_g1_i2	5.02234	5.46506	6.48109	6.58852	5.79072	8.8226
TRINITY_DN10153_c0_g1_i3	1.69207	2.34786	2.35416	2.80564	1.83406	2.58191
TRINITY_DN10154_c0_g1_i1	0.192346	0.227134	0.251818	0.317333	0.433938	0.309735
TRINITY_DN10154_c0_g2_i1	0.294057	0.217378	0.293514	0.499865	0.393835	0.359232
TRINITY_DN10155_c0_g1_i1	0.476581	0.537653	0.0815061	0.842394	0.277901	0.199843
TRINITY_DN10155_c0_g1_i2	1.08261	1.44815	1.60388	2.41315	1.84525	1.9814
TRINITY_DN10156_c0_g1_i1	1.73669	1.57111	1.7338	1.38473	1.6197	1.31382
TRINITY_DN10157_c0_g1_i1	9.94779	7.80673	9.79103	13.2758	12.3781	11.6896
TRINITY_DN10157_c0_g2_i1	2.60757	2.38196	2.58604	3.79949	2.5535	3.77993
TRINITY_DN10158_c0_g1_i1	0.546716	0.492451	0.668272	0.973922	0.959186	0.601384
TRINITY_DN10158_c0_g1_i2	0.493967	1.19953	1.01547	1.4669	0.471919	1.28474
TRINITY_DN10158_c0_g1_i3	0.195431	0	0.944506	0.121271	0.159702	0.519153
TRINITY_DN10158_c0_g2_i1	0.876778	1.11983	1.35532	1.50143	0.985149	1.43907
TRINITY_DN10158_c0_g3_i1	42.5367	31.6218	62.9198	62.5519	36.7818	48.2906
TRINITY_DN10159_c0_g1_i1	0.131812	0.152914	0.221567	0.329196	0.189969	0.40259
TRINITY_DN10159_c0_g2_i1	0.151136	0.118967	0.264073	0.280539	0.236563	0.327782
TRINITY_DN10160_c0_g1_i1	0.293625	0.343051	0.397855	0.414944	0.717536	0.636408
TRINITY_DN10161_c0_g1_i1	0.543759	0.789949	0	0.185638	0.892293	0.774437
TRINITY_DN10161_c1_g1_i1	0.144658	0.14613	0.230789	0.528494	0.436982	0.507178
TRINITY_DN10162_c0_g1_i1	0.365331	0.784654	0.607845	1.23989	1.24275	1.61709
TRINITY_DN10163_c0_g1_i1	0.0432411	0.048209	0.106878	0.368742	0.0387736	0.156787
TRINITY_DN10163_c0_g1_i2	12.0008	13.3984	21.6224	23.6785	17.3603	14.7761
TRINITY_DN10163_c0_g1_i3	45.4759	47.5598	46.047	80.0405	46.1604	75.1489
TRINITY_DN10164_c0_g1_i1	0.409914	0.360906	0.479788	0.746468	0.673543	0.837408
TRINITY_DN10165_c0_g1_i1	14.882	14.3311	16.0055	29.0549	30.7249	31.5783
TRINITY_DN10166_c0_g1_i1	0.460151	0.537499	0.683741	1.05894	1.33972	1.11814
TRINITY_DN10166_c0_g2_i1	0.278069	0.312317	0.519792	0.65551	1.21144	1.12757
TRINITY_DN10167_c0_g1_i1	0.212479	0.17676	0.298033	0.368099	0.384018	0.342372
TRINITY_DN10168_c0_g1_i1	2.33171	1.87862	2.30493	4.49539	4.12431	4.3785
TRINITY_DN10168_c0_g1_i2	0	0.30084	0.298325	0.884768	0.203686	0
TRINITY_DN10168_c0_g2_i1	13.0398	11.2101	15.4729	41.5758	35.8138	37.8658
TRINITY_DN10168_c0_g2_i3	5.84116	5.09827	9.59857	22.2089	15.422	15.8435
TRINITY_DN10168_c0_g2_i5	0.0462481	0.0718681	0.0748006	0.340042	0.526197	0.549272
TRINITY_DN10169_c0_g1_i1	7.38966	8.19078	7.72906	9.5101	7.11425	12.9354
TRINITY_DN1016_c0_g1_i1	0.11084	0.551144	0.273522	0.583691	0.747118	0.608793
TRINITY_DN10170_c0_g1_i1	8.59106	3.55618	5.63532	13.1523	6.11806	10.0054
TRINITY_DN10170_c0_g1_i2	5.98652	6.55086	7.26171	15.6184	10.0729	12.9233
TRINITY_DN10170_c0_g1_i3	0.0912841	0.0689529	0.398464	1.46473	0.0711366	0.335208
TRINITY_DN10170_c0_g1_i4	0.0629032	0.182765	0	0.081904	0.149006	0.257259
TRINITY_DN10170_c0_g1_i5	0.258433	0.289815	0.225299	0.321148	0.606052	0.680554
TRINITY_DN10171_c0_g1_i1	27.294	44.1901	27.955	14.0339	14.2839	19.4627
TRINITY_DN10171_c0_g2_i1	11.5518	11.6871	12.8126	8.58671	7.14624	9.84552
TRINITY_DN10171_c0_g3_i1	0.304072	0.60147	0.986461	0.693229	0.332437	0.558026
TRINITY_DN10172_c0_g1_i1	0.775894	0.543525	1.205	0.738757	1.25762	0.516106
TRINITY_DN10173_c0_g1_i1	0	0.234607	0.466949	0.496907	0.795698	0.518341
TRINITY_DN10173_c0_g2_i1	0.0583097	0.0268787	0.0326603	0.152866	0.162843	0.136786
TRINITY_DN10173_c0_g2_i2	0.105131	0.0397873	0.197812	0.394424	0.522733	0.229532
TRINITY_DN10173_c1_g1_i1	1.15723	2.38767	2.28609	3.53646	2.23582	2.67977
TRINITY_DN10174_c0_g1_i1	0	1.40471	0.794792	2.96892	3.52923	2.02686
TRINITY_DN10174_c0_g1_i2	1.91508	3.30606	1.96165	5.03368	6.52721	4.10065
TRINITY_DN10174_c0_g1_i3	0	1.1459	0	1.10218	0	1.54962
TRINITY_DN10174_c0_g1_i4	0.221962	0.717075	1.22115	2.62219	2.24489	2.82996
TRINITY_DN10174_c0_g1_i5	0.0738414	0.127773	0.0526786	3.17456	1.29643	0.718713
TRINITY_DN10174_c0_g1_i6	0.170894	0.476117	0.257863	1.01796	0.685603	0.491011
TRINITY_DN10174_c0_g1_i7	0.594037	0.56262	2.02	4.14925	5.91999	3.07563
TRINITY_DN10174_c0_g1_i8	0.651175	1.38117	3.45985	6.8672	7.10326	9.91673
TRINITY_DN10174_c0_g1_i9	0.188962	0.165343	0.301792	1.10729	0.721264	0.408463
TRINITY_DN10174_c0_g2_i1	3.2357	4.05145	7.82456	11.6369	15.9607	14.7474
TRINITY_DN10174_c0_g2_i2	0.26145	0	0.0981313	1.13809	0.613441	0.150476
TRINITY_DN10174_c0_g3_i1	0.621104	1.06332	1.31473	5.20586	2.05142	3.54154
TRINITY_DN10175_c0_g1_i1	1.38729	1.18809	1.39502	1.70546	1.24448	1.58802
TRINITY_DN10176_c0_g1_i1	1.46054	0.832632	2.05785	3.17271	3.61197	3.85647
TRINITY_DN10176_c0_g2_i1	1.3566	1.9791	1.70527	3.16388	3.09441	3.65151
TRINITY_DN10176_c0_g2_i2	0.690794	1.01481	1.16524	2.7643	2.24349	3.45682
TRINITY_DN10177_c0_g1_i1	0.192303	0.110995	0.229693	1.13264	0.901144	0.752964
TRINITY_DN10177_c0_g1_i2	2.87553	3.56989	3.32112	8.3672	6.40224	6.3792
TRINITY_DN10178_c0_g1_i1	4.19486	4.58676	3.29028	6.16635	4.89639	5.47461
TRINITY_DN10179_c0_g1_i1	0.324678	0.37911	0.581649	0.849201	0.707506	0.556558
TRINITY_DN1017_c0_g1_i1	0.266847	0	0.132142	0.307767	0.187457	0.432567
TRINITY_DN10180_c0_g1_i2	0.430895	0.696392	0.522447	1.23686	0.813264	0.888454
TRINITY_DN10181_c0_g1_i1	10.0211	4.38177	14.3054	11.682	1.29191	2.77173
TRINITY_DN10181_c0_g1_i2	0.463933	0.0864987	0.0799931	0.124623	0.298769	0.119925
TRINITY_DN10181_c0_g1_i3	18.7891	15.4946	18.4871	31.2843	16.1244	25.5818
TRINITY_DN10181_c0_g1_i5	5.23605	8.29852	2.40191	11.8984	12.3029	19.1698
TRINITY_DN10181_c0_g1_i6	0.191918	0.535757	0.155366	0.637388	0.491565	0.581351
TRINITY_DN10181_c0_g1_i7	6.94722	7.76372	7.1232	20.5207	7.99461	20.3115
TRINITY_DN10181_c0_g2_i1	0.0947056	0	0	0.34881	0.167605	0.363412
TRINITY_DN10181_c0_g3_i1	0.358848	0.54668	0.488396	0.443879	0.293837	0.790245
TRINITY_DN10182_c0_g1_i2	0.958406	0.807692	0.884894	1.06283	0.854668	1.58343
TRINITY_DN10183_c0_g1_i2	2.21867	2.57008	3.67948	2.79556	0.450925	1.28517
TRINITY_DN10184_c0_g1_i1	0	0	0.107731	0	0.07912	0.0831138
TRINITY_DN10184_c0_g1_i2	0.0490023	0.035082	0.0723114	0.113733	0.0534892	0.149096
TRINITY_DN10184_c0_g1_i5	0.882634	1.21526	1.55314	1.49308	2.87528	1.16204
TRINITY_DN10184_c0_g1_i6	0.211267	0.071199	0.478558	0.358986	0.5722	0.451588
TRINITY_DN10185_c0_g1_i1	1.4519	2.16462	2.05798	3.02388	3.8985	2.29199
TRINITY_DN10186_c0_g1_i1	3.2657	2.94653	3.21506	3.63807	4.02	4.20783
TRINITY_DN10187_c0_g1_i2	33.8286	39.5805	52.6824	29.2325	10.8442	24.752
TRINITY_DN10188_c0_g1_i1	1.22564	1.17605	1.01783	2.06886	1.10546	2.18954
TRINITY_DN10189_c0_g1_i1	0.35257	1.08158	1.24283	1.60104	2.29895	2.63288
TRINITY_DN1018_c0_g1_i1	0.197535	0.147065	0	0.218777	0.542335	0.119209
TRINITY_DN10190_c0_g1_i1	0.798326	1.20286	1.05539	2.09143	1.78318	1.89992
TRINITY_DN10191_c0_g1_i1	0.690968	1.08468	1.04725	0.504625	0.126211	0.0991429
TRINITY_DN10192_c0_g1_i1	2.55608	2.79996	3.36356	5.1078	6.77884	5.85584
TRINITY_DN10193_c0_g1_i1	15.0539	15.5227	18.8299	40.3513	27.915	38.6726
TRINITY_DN10194_c0_g1_i1	4.9394	5.28428	6.01393	12.8752	5.67626	17.1962
TRINITY_DN10194_c0_g1_i2	0.03921	0.218574	0.46434	0.558118	0.230341	0.0941868
TRINITY_DN10194_c0_g1_i3	2.94922	2.69591	3.46728	9.28065	3.28618	10.7503
TRINITY_DN10194_c0_g2_i1	0.105735	0.240685	0.2395	0.849576	0	0.531719
TRINITY_DN10195_c0_g1_i1	0.48102	0.687079	0	0.415483	0	0.416554
TRINITY_DN10195_c0_g1_i2	0.146553	0.0499167	0	0	0.246102	0.112476
TRINITY_DN10195_c0_g1_i4	0.896159	0.835657	0.859322	1.78058	1.51549	1.58383
TRINITY_DN10195_c0_g1_i5	0.300786	0.280925	0.533685	0.726407	0.769079	0.533374
TRINITY_DN10196_c0_g1_i2	8.97341	10.7261	9.91345	30.4227	35.4579	32.4259
TRINITY_DN10196_c0_g1_i3	0.23853	0.180488	0.298496	0.422488	0.411093	0.530638
TRINITY_DN10196_c0_g1_i4	17.1267	19.3088	20.1285	34.7417	55.5028	40.9107
TRINITY_DN10197_c0_g1_i4	27.4456	24.1055	26.6512	61.692	34.5229	74.6861
TRINITY_DN10197_c0_g1_i5	90.6519	102.146	92.1566	154.974	114.675	166.617
TRINITY_DN10198_c0_g1_i1	1.62531	2.54797	2.11274	2.99543	3.73478	2.83985
TRINITY_DN10199_c0_g1_i2	0.344505	0.298587	0.618621	0.638073	0.768853	0.729036
TRINITY_DN10199_c0_g1_i4	0.0843449	0.137543	0.443359	0.33544	0.124628	0.189648
TRINITY_DN1019_c0_g1_i1	0.171539	0.154107	0.103364	0.186487	0.212819	0.120126
TRINITY_DN10200_c0_g1_i1	116.094	89.3961	194.126	375.493	148.579	381.661
TRINITY_DN10200_c0_g2_i1	105.66	76.8779	200.557	317.186	127.226	338.223
TRINITY_DN10201_c0_g1_i1	0.751197	0.548463	0.807534	1.67564	0.826473	1.34916
TRINITY_DN10201_c0_g1_i2	0.957732	0.944125	0.728399	1.27982	1.08257	1.16084
TRINITY_DN10201_c0_g2_i1	0.610759	0.29424	0.502401	1.02481	0.686735	1.01594
TRINITY_DN10202_c0_g1_i1	1.16348	1.06743	1.04633	1.25858	1.58638	1.54614
TRINITY_DN10203_c0_g1_i1	0.411624	0.34907	0.626838	0.678049	0.998128	0.717379
TRINITY_DN10204_c0_g1_i1	0.909062	1.15501	1.11751	1.99747	2.24965	2.315
TRINITY_DN10205_c0_g1_i1	0.563412	0.548871	1.00112	1.65427	1.57543	1.76866
TRINITY_DN10206_c0_g1_i1	1.58162	2.30878	1.75737	2.06619	2.47217	2.09827
TRINITY_DN10207_c0_g1_i1	1.07251	1.24903	1.74735	2.68818	2.89564	2.83548
TRINITY_DN10208_c0_g1_i1	5.96547	6.15533	5.67012	7.45861	9.3433	9.63012
TRINITY_DN10209_c0_g1_i1	0.269836	0.156736	0.395001	0.509247	0.505543	0.495663
TRINITY_DN10209_c0_g2_i1	0.323724	0	0	0.165636	0.318279	0.17278
TRINITY_DN10210_c0_g1_i1	119.735	113.191	141.656	202.407	153.341	183.814
TRINITY_DN10210_c0_g1_i2	44.5692	46.1591	32.1711	133.191	43.0091	86.1803
TRINITY_DN10211_c1_g1_i12	0.200036	0.498136	0.116613	0.151974	0.601166	0.175233
TRINITY_DN10211_c1_g1_i2	0.158849	0.0812729	0.222142	0.214056	0.272086	0.181803
TRINITY_DN10211_c1_g1_i3	0	0.130191	0	0.0942079	0.107331	0.108005
TRINITY_DN10211_c1_g1_i4	0.0760557	0	0.136593	0.21127	0.0795687	0.417295
TRINITY_DN10211_c1_g1_i6	0.0530286	0.15169	0.0381363	0.111093	0.153085	0.226227
TRINITY_DN10211_c1_g1_i7	0.03666	0.0849066	0.107779	0.163241	0.0901144	0.0807832
TRINITY_DN10211_c1_g2_i1	0.0518073	0.0995776	0.0753676	0.190141	0.170248	0
TRINITY_DN10211_c1_g2_i2	0.101395	0.246861	0.167805	0.387974	0.712925	0.587123
TRINITY_DN10211_c2_g1_i1	0.147611	0.33484	0	0.192462	0.472502	0
TRINITY_DN10212_c0_g1_i1	4.84597	7.17962	7.12195	9.87491	14.0051	11.97
TRINITY_DN10213_c0_g1_i1	0.134803	0.0987843	0.304051	0.580213	0.28909	0.157553
TRINITY_DN10213_c0_g2_i1	0.209528	0.0860339	0.20918	0.316674	0.219337	0.0779797
TRINITY_DN10213_c0_g2_i3	0.0699585	0.0710392	0.0651978	0.155876	0.138791	0.0658031
TRINITY_DN10213_c0_g2_i4	0.718664	0	0	0.183961	0.17678	0.298162
TRINITY_DN10213_c0_g2_i6	0.123982	0.0355695	0.230838	0.296657	0.225564	0.174177
TRINITY_DN10214_c0_g1_i1	0.779583	0.659534	0.939991	1.27668	1.13444	1.39516
TRINITY_DN10215_c0_g1_i1	0.899503	0.802469	1.39115	1.70137	1.16096	1.66526
TRINITY_DN10215_c0_g1_i2	0.483366	0.784947	0.693978	0.551297	1.21338	1.34396
TRINITY_DN10216_c0_g1_i1	0.579641	0.189846	0.145697	0.697593	0.941381	0.242919
TRINITY_DN10216_c0_g1_i2	1.10583	0.794228	0.575195	2.1037	2.87777	0.834512
TRINITY_DN10216_c0_g1_i3	0.233687	0.223472	0.37497	0.0790095	0.459939	0
TRINITY_DN10217_c0_g1_i2	0.340611	0.177014	0.248345	0.114713	0.211416	0.396143
TRINITY_DN10217_c0_g1_i3	0.447467	0.775291	0.648236	0.83261	1.166	1.19337
TRINITY_DN10217_c0_g1_i4	0.388709	0.353033	0.502173	0.651868	0.979034	0.598625
TRINITY_DN10217_c0_g1_i5	0.386055	0.515075	0.377605	0.968352	0.449847	0.528425
TRINITY_DN10218_c0_g1_i1	0.898991	0.936778	1.74592	1.34372	0.91464	2.2788
TRINITY_DN10218_c0_g1_i2	0.561938	0.638049	0.251899	1.19956	1.78607	1.20295
TRINITY_DN10218_c0_g1_i3	0.145706	0.288732	0.51236	1.4743	0.69473	0.926172
TRINITY_DN10218_c0_g1_i4	0.350518	0.165103	0.0732113	0.296364	1.83927	1.14068
TRINITY_DN10218_c0_g1_i5	0.364782	0.299273	0.436862	0.783357	0.379134	0.913239
TRINITY_DN10218_c0_g1_i6	0.149969	0.0758656	0.545908	0.558128	0.184298	0.519466
TRINITY_DN10218_c0_g1_i7	3.06972	3.61365	1.3748	2.96587	4.50839	6.38451
TRINITY_DN10218_c0_g1_i8	0.156664	0.0584554	0.869298	0.197532	0.273422	0.808777
TRINITY_DN10218_c0_g2_i1	0.931486	1.62347	3.37656	2.59	2.01731	4.17883
TRINITY_DN10219_c0_g1_i1	0.394001	0.492651	0.517851	0.889059	0.62171	0.66244
TRINITY_DN10219_c0_g2_i1	0.640739	0.541607	0.717285	1.10286	1.38408	1.00227
TRINITY_DN10220_c0_g1_i1	19.4916	5.96965	27.1589	1.30717	0.546355	5.70501
TRINITY_DN10220_c0_g2_i1	0.361138	0.330638	0.17305	0	1.27134	0.955294
TRINITY_DN10220_c0_g3_i1	1.47499	1.4813	1.94854	1.86274	4.15866	2.99587
TRINITY_DN10220_c0_g3_i2	2.45748	2.03439	2.50509	2.96728	3.07454	4.963
TRINITY_DN10220_c0_g4_i1	0.972397	0.528254	1.65277	0	0.545394	0.246347
TRINITY_DN10220_c0_g4_i2	1.1168	3.52809	0.955629	0.84706	2.04603	2.60042
TRINITY_DN10221_c0_g1_i1	0.296027	0.214486	0.344166	0.699726	0.783669	0.686214
TRINITY_DN10221_c0_g1_i2	0.0342283	0.103569	0.0628369	0.114961	0.151855	0.176875
TRINITY_DN10222_c0_g1_i1	0.0740304	0.0270418	0.163788	0.022049	0.639915	0.284363
TRINITY_DN10222_c0_g2_i1	0.0631191	0.161457	0	0.250276	0.147569	0.268867
TRINITY_DN10222_c0_g2_i2	0.0569397	0	0.198017	0.144688	0.133952	0
TRINITY_DN10222_c0_g3_i1	0.101837	0.0544324	0.123935	0.0858129	0	0.0227603
TRINITY_DN10222_c0_g3_i2	0.115642	0.180707	0.0777757	0.210526	0.340345	0.167855
TRINITY_DN10222_c0_g3_i3	0.116437	0.0314176	0.132442	0.036737	0.312578	0.0517212
TRINITY_DN10222_c1_g1_i1	0.695992	0.286474	0	0.776131	0.245446	0.711894
TRINITY_DN10222_c1_g1_i2	0.0802182	0.314772	0.457686	0.283645	0.0786889	0.112028
TRINITY_DN10222_c1_g2_i1	0.421462	0.307453	0.15365	0.363458	0.0904769	0.319367
TRINITY_DN10222_c1_g2_i2	0.460247	0.366819	0.208171	0.510157	0.164321	0.188457
TRINITY_DN10222_c2_g1_i1	1.44658	1.4651	1.89054	1.86294	2.06714	2.19284
TRINITY_DN10222_c3_g1_i1	0.53429	0.434882	0.530881	0.932468	0.869007	0.771524
TRINITY_DN10222_c3_g2_i1	0.30315	0.443922	0.493851	0.887718	0.871191	0.813825
TRINITY_DN10222_c3_g2_i2	1.47359	1.23302	0	0.756965	0.401356	0.527168
TRINITY_DN10222_c3_g3_i1	0.0502544	0.191792	0.156986	0.410796	0.252596	0.136273
TRINITY_DN10222_c3_g3_i2	0.0927265	0	0.0480683	0.156376	0.278006	0.296972
TRINITY_DN10222_c3_g4_i1	0.169374	0.111084	0.0560928	0.288658	0.421474	0.329271
TRINITY_DN10223_c0_g1_i1	0.157153	0.306768	0.233338	0.43598	0.7889	0.477191
TRINITY_DN10223_c0_g1_i2	0.402141	0.539684	0.531689	1.61779	1.7436	1.33077
TRINITY_DN10223_c0_g1_i3	0.149498	0.227912	0.258875	0.245708	0.340434	0.56538
TRINITY_DN10224_c0_g1_i1	0.765171	0.847037	0.723124	0.632086	0	0.451343
TRINITY_DN10224_c0_g1_i3	74.6588	60.336	78.1474	84.1591	50.6157	84.3917
TRINITY_DN10225_c0_g1_i1	0.530171	0.424764	0.699951	1.04547	0.994433	1.23621
TRINITY_DN10226_c0_g1_i1	0	0.202566	0	7.73984	2.45453	4.32387
TRINITY_DN10226_c0_g1_i2	0	0	0	3.18927	0.708582	0.236075
TRINITY_DN10226_c0_g1_i3	0	0.0906276	0	0.579436	0.370763	0.149167
TRINITY_DN10226_c0_g1_i4	0	0	0	1.05545	0	0
TRINITY_DN10226_c0_g2_i1	0	0.378072	0	9.87433	0.90568	2.89825
TRINITY_DN10227_c0_g1_i1	1.28072	1.68384	1.46623	3.03986	1.44311	3.32633
TRINITY_DN10228_c0_g1_i1	0.581828	0.827521	0.803592	1.40909	1.44492	1.20465
TRINITY_DN10229_c0_g1_i1	0.53042	0.571439	0.6089	0.707685	0.729192	0.886784
TRINITY_DN10230_c0_g1_i1	2.17963	4.28593	0.351341	53.66	501.722	148.468
TRINITY_DN10230_c0_g1_i2	0	0	0.139475	0.881317	2.45909	1.09284
TRINITY_DN10230_c0_g1_i3	22.6033	47.3496	27.5263	798.505	4437.14	1390.52
TRINITY_DN10231_c0_g1_i1	0.0708351	0.0806392	0.0633936	0.277418	0.115686	0.255314
TRINITY_DN10231_c0_g1_i2	0.056043	0	0.0662783	0.0862534	0.0288052	0.248166
TRINITY_DN10231_c0_g1_i3	0.0745732	0	0.217328	0.190796	0.169305	0.198059
TRINITY_DN10231_c0_g1_i4	0.079947	0	0	0.444214	0.319756	0.342474
TRINITY_DN10231_c0_g1_i5	0.0966574	0.456994	0.21447	0.670741	0.758064	0.202446
TRINITY_DN10232_c0_g1_i1	0.45794	0.228983	0.780698	0.243858	0.333079	0.830562
TRINITY_DN10232_c0_g1_i2	6.38487	3.57832	6.26251	2.91025	2.80884	5.50146
TRINITY_DN10232_c0_g1_i5	0.859466	0.20571	0.0417551	0.11831	0.128755	0.440622
TRINITY_DN10233_c0_g1_i1	0.809309	0.469214	0.700424	0.331271	0.477419	0.691122
TRINITY_DN10233_c1_g1_i1	0.197883	0	0	0.368209	0.637467	0.31583
TRINITY_DN10233_c2_g1_i1	0.376353	0.684356	0.18153	0.679604	0.123449	0.461274
TRINITY_DN10233_c2_g2_i1	0.127594	0.058576	0.189881	0.331678	0.0951197	0.253671
TRINITY_DN10233_c2_g3_i1	0.30591	0.127139	0.147341	0.252006	0.0693741	0.12934
TRINITY_DN10233_c2_g3_i2	0	0.0754944	0.0561792	0	0.0959358	0.25353
TRINITY_DN10233_c2_g4_i1	0.101181	0.181645	0.126118	0.26113	0.268856	0.123792
TRINITY_DN10233_c2_g4_i3	0.085661	0	0.187092	0.0651139	0.303682	0.417924
TRINITY_DN10233_c2_g5_i1	0.282869	0.22888	0.218429	0.657995	0.210344	0.41762
TRINITY_DN10233_c2_g6_i1	0.202324	0.583569	0.150738	1.43466	0.718471	0.29936
TRINITY_DN10233_c3_g1_i12	0	0.085709	0.111678	0.257219	0.558989	0.36566
TRINITY_DN10233_c3_g1_i13	0.0655495	0.153495	0.089144	0.163228	0.192313	0.140853
TRINITY_DN10233_c3_g1_i3	0.178197	0.153458	0.105041	0.0697989	0.186836	0.199721
TRINITY_DN10233_c3_g1_i5	0.101979	0.222136	0	0	0.234651	0.121854
TRINITY_DN10233_c3_g1_i6	0	0.251643	0.249846	0.440441	0.511292	0.295397
TRINITY_DN10233_c3_g1_i7	0.0395417	0.0428723	0	0.126163	0.050318	0
TRINITY_DN10233_c3_g1_i9	0.0368604	0	0	0.0549885	0.0162107	0
TRINITY_DN10233_c4_g1_i1	0	0.272626	0.144582	0.412477	0.519852	0.326168
TRINITY_DN10234_c0_g1_i1	4.77724	10.3397	6.26621	6.9481	12.7985	5.02088
TRINITY_DN10235_c0_g1_i1	490.207	569.039	429.068	307.774	384.668	275.969
TRINITY_DN10235_c0_g1_i2	2362.13	1679.15	2090.49	416.521	409.711	494.14
TRINITY_DN10236_c0_g1_i1	4.86468	4.92238	5.24537	9.7208	8.11606	10.2884
TRINITY_DN10236_c0_g1_i2	3.95181	4.17564	5.4898	4.57834	5.31701	4.61473
TRINITY_DN10237_c0_g1_i2	4.88765	3.37427	5.59838	8.08537	3.10344	5.0484
TRINITY_DN10237_c0_g1_i3	0	0.133591	0.368515	0.885815	0.0967906	0.502271
TRINITY_DN10238_c0_g1_i3	0.157887	0.171265	0	0.0330987	0	0
TRINITY_DN10238_c0_g1_i4	0.422667	0.34788	0.471502	0.741008	0.238261	0.753381
TRINITY_DN10238_c0_g1_i5	0.326922	0.445593	0.493567	0.340222	0.616097	0.246882
TRINITY_DN10239_c0_g1_i1	1.76152	2.26565	2.41846	3.87336	4.46241	3.51504
TRINITY_DN10239_c0_g2_i1	0	0.0731984	0.148505	0.568845	0.170758	0.0601266
TRINITY_DN10239_c0_g3_i1	0.697996	0.626921	0.642104	1.21766	1.163	1.06752
TRINITY_DN1023_c0_g1_i1	0.0448729	0.183623	0.100932	0.310397	0.211678	0.159244
TRINITY_DN1023_c0_g2_i1	0.166548	0.120057	0	0.70315	0.23605	0.261582
TRINITY_DN10240_c0_g1_i1	0.466576	0.416657	0.539028	1.12935	1.04308	1.22252
TRINITY_DN10241_c0_g1_i1	1.86457	1.44016	3.49138	3.05831	11.8863	2.17608
TRINITY_DN10241_c0_g1_i2	5.05987	4.41567	7.66143	10.5441	32.8268	10.3262
TRINITY_DN10242_c0_g1_i2	1.5495	1.28274	1.31853	2.32155	1.74111	1.77786
TRINITY_DN10242_c0_g1_i3	0	0.106867	0.0405988	0.122237	0.154681	0.274971
TRINITY_DN10243_c0_g1_i1	1.45065	1.60189	1.36091	3.11717	2.67822	2.50769
TRINITY_DN10244_c0_g1_i1	0.410857	0.399841	0.520177	0.638894	0.636843	0.551698
TRINITY_DN10245_c0_g1_i1	0.416902	0.447982	0.508008	0.640512	0.786608	0.729403
TRINITY_DN10245_c0_g1_i2	0.294703	0.237811	0.239679	0.448025	0.520954	0.201361
TRINITY_DN10246_c0_g1_i1	1.30317	1.65682	1.72108	1.95063	1.77237	2.16438
TRINITY_DN10246_c0_g1_i2	3.64415	3.36656	3.41412	4.69019	4.97169	4.47543
TRINITY_DN10246_c0_g1_i3	0	0.218336	0.341622	0	0.0987053	0.104775
TRINITY_DN10247_c0_g1_i1	2200.71	1768.02	1822.44	1708.61	1219.64	1282.14
TRINITY_DN10247_c0_g1_i2	802.996	921.679	823.489	3591.14	1656.5	2945.08
TRINITY_DN10247_c0_g1_i3	56258.8	34488	47511.5	14310	12715.8	11944.2
TRINITY_DN10247_c0_g2_i1	485.187	147.552	725.534	101.645	3.34526	108.382
TRINITY_DN10247_c0_g2_i2	8160.17	2220.38	9915.16	859.232	38.2424	1001.59
TRINITY_DN10248_c0_g1_i1	4.53435	5.94451	6.63471	10.9317	12.3343	8.81603
TRINITY_DN10249_c0_g1_i1	0	0.0854931	0.175516	0.418511	0.403453	0.217764
TRINITY_DN10249_c0_g2_i1	0.286359	0.317905	0.310257	0.303636	0.963928	0.450319
TRINITY_DN1024_c0_g1_i1	0	0	0.122595	0.201835	0.0931246	0.636725
TRINITY_DN1024_c0_g1_i2	0.131421	0	0	0.235008	0	0.30155
TRINITY_DN10250_c0_g1_i1	1.34648	1.15033	0.916904	1.43164	1.51821	1.75314
TRINITY_DN10251_c0_g1_i1	1.9489	2.25558	2.82081	4.90078	3.64453	3.58997
TRINITY_DN10252_c0_g1_i1	0.148727	0.398737	0.130474	0.516895	0.387412	0.55137
TRINITY_DN10252_c0_g1_i3	0.0626842	0	0.0929851	0	0	0.112708
TRINITY_DN10252_c0_g1_i4	0.0771322	0.0465262	0.235662	0.193593	0.153636	0.320645
TRINITY_DN10253_c0_g1_i1	3.32144	2.80353	3.35072	5.79902	6.51262	4.7974
TRINITY_DN10253_c0_g2_i1	7.68076	12.2876	8.78358	14.4162	14.0814	13.7665
TRINITY_DN10254_c0_g1_i1	1.31601	1.36323	1.54287	3.07327	2.38105	3.15872
TRINITY_DN10255_c0_g1_i1	9.70764	10.7884	7.44385	10.631	20.7908	15.6794
TRINITY_DN10255_c0_g1_i2	44.1381	49.629	36.462	82.2343	86.1452	75.5992
TRINITY_DN10255_c0_g2_i1	0.159101	0.16847	0.507141	0.478043	0.209775	0.192192
TRINITY_DN10255_c0_g3_i1	0.296105	0.526301	0.542002	0.575085	0.61432	0.604064
TRINITY_DN10256_c0_g1_i1	1.06916	1.08647	1.4409	1.75165	1.7491	2.02918
TRINITY_DN10257_c0_g1_i1	1.22203	1.15701	1.14492	1.50313	1.72636	1.63534
TRINITY_DN10258_c0_g1_i1	47.4085	72.7927	61.1259	62.1663	61.1843	60.5949
TRINITY_DN10259_c0_g1_i1	0	0.061153	0	0.0701124	0.142887	0.138186
TRINITY_DN10259_c0_g1_i2	0.301192	0.201772	0.278165	0.393586	0.54122	0.447837
TRINITY_DN10260_c0_g1_i1	0.689444	0.942922	1.62735	1.78553	2.44669	1.89675
TRINITY_DN10261_c0_g1_i1	0.369621	0.412172	0.501335	0.870938	0.698306	0.832141
TRINITY_DN10261_c0_g1_i2	11.2366	10.4118	15.6174	18.6327	13.8154	12.7414
TRINITY_DN10262_c0_g1_i1	1.45633	0.986898	1.86406	1.77391	2.57072	2.16
TRINITY_DN10262_c0_g1_i2	2.21506	2.10557	2.36271	3.78386	4.76021	3.25722
TRINITY_DN10262_c0_g1_i3	0.051707	0	0.0186998	0.0147442	0.10044	0.01615
TRINITY_DN10262_c0_g1_i4	0.0840996	0.0774007	0.12418	0.105394	0.245198	0.0628383
TRINITY_DN10263_c1_g1_i1	0.195646	0	0.281425	0.200279	0.769836	0.208738
TRINITY_DN10263_c2_g1_i1	0.323789	0.205024	0.414605	0.840871	0.421578	0.796861
TRINITY_DN10263_c3_g1_i1	0.123243	0.0922032	0.366497	0.330916	0.250712	0
TRINITY_DN10263_c4_g1_i1	0.165784	0.316691	0.18644	0.83071	0.420824	0.65675
TRINITY_DN10263_c4_g1_i3	0	0.0517325	0	0.133836	0.183683	0.11303
TRINITY_DN10263_c4_g1_i5	0.117225	0.177043	0.207678	0.886025	0.702251	0.789903
TRINITY_DN10263_c4_g2_i1	1.19423	1.84442	1.34615	1.86729	2.23925	2.70824
TRINITY_DN10263_c5_g1_i1	0.616204	0.623751	0.705101	0.918366	0.745673	1.21348
TRINITY_DN10264_c0_g1_i1	0.473662	0	0	0.808059	0.310462	0.674055
TRINITY_DN10264_c10_g1_i1	0.260567	0.379838	0.758954	0.623212	0.83393	0.610891
TRINITY_DN10264_c11_g1_i1	1.43494	1.8647	1.81109	2.62327	3.45837	2.33269
TRINITY_DN10264_c11_g2_i1	1.0381	1.10241	0.196219	0.551926	0.450113	0.914899
TRINITY_DN10264_c11_g2_i2	0.164584	0.287948	0	0.505242	0.576335	0.47086
TRINITY_DN10264_c11_g3_i1	0.253936	0.259353	0.133939	0.562706	0.466573	0.451538
TRINITY_DN10264_c12_g1_i1	0.424163	0.842064	0.745764	0.942754	1.55033	0.912708
TRINITY_DN10264_c13_g1_i1	0.0666252	0	0.204618	0.117759	0.18196	0.165454
TRINITY_DN10264_c7_g1_i1	0.376157	0	0.455287	0.491718	0.152204	0.427389
TRINITY_DN10264_c7_g1_i2	0	0	0	0.460606	0	0
TRINITY_DN10264_c8_g1_i1	0.244409	0.362646	0.574992	1.3465	0.491494	0.55019
TRINITY_DN10265_c0_g1_i1	1.85884	2.82483	2.5709	5.77198	8.10228	5.63791
TRINITY_DN10266_c0_g1_i1	0.336075	0.174241	0	0.326026	0.179153	0.223094
TRINITY_DN10266_c0_g1_i3	1.14802	0.840333	1.14445	1.98475	1.83766	2.21028
TRINITY_DN10266_c0_g2_i1	0.207559	0.104965	0.0700901	0.393046	0.293696	0.465443
TRINITY_DN10266_c0_g2_i2	0.0916208	0.303393	0.147059	0.207878	0.183155	0
TRINITY_DN10266_c0_g3_i1	0	0	0	0.0867066	0.130973	0.187662
TRINITY_DN10266_c0_g3_i2	0.169366	0	0.332345	0.264836	0.352949	0
TRINITY_DN10266_c0_g4_i1	0.15274	0.154124	0	0.192909	0.0852504	0.264087
TRINITY_DN10266_c0_g4_i2	0.218775	0.217744	0.383329	0.119467	0.883782	0.352447
TRINITY_DN10266_c0_g4_i3	0.72584	0.460783	0.352614	0.85845	0.47024	0.940059
TRINITY_DN10267_c0_g1_i1	0.602293	0.775312	0.600134	0.953551	1.08721	0.709256
TRINITY_DN10268_c0_g1_i1	1.59749	1.55091	2.35036	4.58863	3.98757	4.20564
TRINITY_DN10269_c0_g1_i1	28.9477	32.0069	26.2242	39.4885	15.1211	36.7633
TRINITY_DN1026_c0_g1_i1	0.0869058	0.0893863	0.0882005	0.0988453	0.223528	0.177576
TRINITY_DN10270_c0_g1_i1	0.492017	0.805199	0.82769	1.18426	1.51032	1.45924
TRINITY_DN10271_c0_g1_i1	7.40327	9.85926	12.3099	10.5399	22.5955	9.70367
TRINITY_DN10272_c0_g1_i1	1.63941	1.57285	1.49215	2.84758	2.64898	2.96675
TRINITY_DN10273_c0_g1_i1	2.6049	2.21376	2.67762	3.5093	4.17245	3.78315
TRINITY_DN10274_c0_g1_i1	0.682117	0.911166	1.08328	1.66072	1.59961	1.74715
TRINITY_DN10275_c1_g1_i1	0.129783	0.0698898	0.125593	0.232526	0.26203	0.249351
TRINITY_DN10275_c1_g2_i1	0.189634	0.228315	0.180667	0.530334	0.473671	0.409625
TRINITY_DN10275_c1_g3_i1	0	0.537484	0.357137	0.253941	0	0
TRINITY_DN10275_c1_g4_i1	0.119212	0.0760935	0.175042	0	0.0661801	0.132388
TRINITY_DN10275_c1_g5_i1	0.354214	0.608477	0.687668	0.787465	0.495376	0.863696
TRINITY_DN10275_c1_g6_i1	0.135247	0.287809	0.170805	0.305053	0.243263	0.192922
TRINITY_DN10275_c1_g6_i2	0.0652925	0.0494565	0.0740174	0.111931	0.229237	0.122337
TRINITY_DN10275_c1_g7_i1	0.379892	0.115943	0.144888	0.494863	0.747266	0.427286
TRINITY_DN10275_c1_g8_i1	0.412818	0.206576	0.35144	0.992947	1.03302	1.22755
TRINITY_DN10275_c2_g1_i1	0.0647144	0	0.198434	0.581518	0.192663	0
TRINITY_DN10276_c0_g1_i1	0.201847	0.394348	0.792088	1.88619	0.984123	1.73256
TRINITY_DN10276_c0_g2_i1	4.77184	5.08664	6.53585	9.94302	6.71461	8.54142
TRINITY_DN10276_c0_g3_i1	0.335413	0.186711	0.31176	0.54791	0.935361	1.34298
TRINITY_DN10276_c0_g4_i1	0.945614	0.459399	0.759679	0.600779	1.28105	0.711182
TRINITY_DN10276_c0_g5_i1	0.255305	0.270333	0.573518	0.423203	0.621573	0.529413
TRINITY_DN10276_c0_g6_i1	0.0554762	1.00659	0.917658	0.873942	2.0986	0.934738
TRINITY_DN10277_c0_g1_i1	0.915252	0.874398	0.955544	1.06298	0.970794	1.11068
TRINITY_DN10278_c0_g1_i2	0.569128	0.763689	0.511576	1.11848	1.76426	1.29521
TRINITY_DN10279_c0_g1_i1	31.0618	37.5379	37.429	40.6114	63.3403	41.464
TRINITY_DN1027_c0_g1_i1	0.0968554	0	0	0.102482	0.589782	0.221478
TRINITY_DN1027_c0_g2_i1	0.0701324	0.214255	0	0	0.439142	0.244079
TRINITY_DN10280_c0_g1_i1	1.23472e-09	0	2.23842e-07	0	1.9413	0.114569
TRINITY_DN10280_c0_g1_i2	0.00973231	0.0287687	0.219586	6.69756	25.7871	4.60519
TRINITY_DN10281_c0_g1_i1	1.53071	2.1091	1.80568	2.28927	6.63705	4.33536
TRINITY_DN10281_c0_g2_i1	2.04139	2.36602	1.624	4.78649	8.12114	5.54508
TRINITY_DN10282_c0_g1_i1	57.4328	33.1837	57.9515	21.4482	6.9207	19.2333
TRINITY_DN10283_c0_g1_i1	65.051	67.7925	76.0352	97.3926	63.6432	105.135
TRINITY_DN10284_c0_g1_i2	0.432079	0.450998	0.602477	1.07802	0.752625	0.944983
TRINITY_DN10284_c0_g2_i1	0.481403	0.0972001	0.200035	0.274735	0.450911	0.364599
TRINITY_DN10285_c0_g1_i1	0	0	0.19603	0.829545	0.389104	0
TRINITY_DN10285_c1_g1_i1	0.354073	0.418759	0.384775	0.690888	0.545533	0.54245
TRINITY_DN10285_c2_g1_i1	0.201236	0	0	0.618911	0.792505	0.644695
TRINITY_DN10285_c2_g2_i1	1.41469	1.11187	0.865328	0.410574	0.533714	0.400709
TRINITY_DN10285_c3_g1_i1	0.154126	0.0437245	0.366546	0.190246	0.103826	0.0796329
TRINITY_DN10285_c3_g1_i2	0.268509	0.270664	0	0.308625	0.607131	0.194388
TRINITY_DN10285_c3_g1_i3	0.000388467	0.0881953	0.109503	0.0341194	0	0.17013
TRINITY_DN10285_c3_g1_i4	0.0961059	0	0.0933344	0.0828343	0.104943	0.128716
TRINITY_DN10285_c3_g2_i1	0.384205	0.691371	0.738798	0.831959	0.703302	0.803124
TRINITY_DN10285_c3_g2_i2	0.343174	0.304768	0	0.328808	0.251371	0.152608
TRINITY_DN10285_c3_g3_i1	0.26082	0.0604308	0.19663	0.175503	0.175799	0.184324
TRINITY_DN10285_c3_g4_i1	0.186297	0.270578	0	0.190763	0.366784	0.198992
TRINITY_DN10285_c3_g5_i1	0.210719	0	0	0.530166	0.423207	0.338445
TRINITY_DN10286_c0_g1_i1	0.740088	0.746798	0.855259	1.36014	1.04002	1.463
TRINITY_DN10287_c0_g1_i3	0	0.477817	0	0.791658	0.565488	0.253745
TRINITY_DN10287_c0_g1_i4	0.336706	0	0.562853	0.300282	0.0817687	1.37532
TRINITY_DN10288_c0_g1_i1	3.37831	4.83489	3.67698	8.12265	7.87456	9.22636
TRINITY_DN10288_c0_g1_i2	0.343367	0.247752	0.262287	0.149679	0.256712	0.564717
TRINITY_DN10289_c0_g1_i1	0.487479	0.701122	0.578976	1.25383	0.761106	0.515621
TRINITY_DN10290_c0_g1_i1	3.27273	3.63516	4.18499	5.2492	6.95588	5.84678
TRINITY_DN10291_c0_g1_i1	0.696715	0.968145	0.723237	1.14461	1.04409	0.622321
TRINITY_DN10292_c0_g1_i1	0.799645	0.400675	1.25058	3.07482	0.270375	0.41167
TRINITY_DN10292_c0_g1_i2	39.3545	45.0402	42.1499	117.916	33.7448	110.366
TRINITY_DN10292_c0_g2_i1	0.143628	0.0702883	0.0710294	0.476646	0.0528527	0.454747
TRINITY_DN10293_c0_g1_i1	14.1111	15.5386	15.5888	21.8218	16.3093	23.1641
TRINITY_DN10294_c0_g1_i1	8.35751	17.2105	12.2807	11.2177	19.7182	22.1432
TRINITY_DN10295_c0_g1_i1	0.603585	0.390942	0.494039	0.63585	0.595016	0.78391
TRINITY_DN10296_c0_g1_i1	0.115124	0.345131	0.0496471	0.518694	0.631337	0.303992
TRINITY_DN10296_c0_g1_i2	9.69755	15.6637	6.59577	22.7726	38.2621	14.6916
TRINITY_DN10296_c0_g1_i6	1.0723	1.62566	0.559657	2.99951	3.91972	1.50879
TRINITY_DN10297_c0_g1_i1	0	0.134358	0	0	0.090223	0.207381
TRINITY_DN10297_c0_g1_i2	1.68402	1.88264	1.62925	2.63043	1.66087	2.64924
TRINITY_DN10298_c0_g1_i1	3.49934	2.45548	3.40966	4.52002	3.46417	4.2835
TRINITY_DN10299_c0_g1_i1	30.3251	35.9702	41.3163	86.6396	49.6901	71.5391
TRINITY_DN10299_c0_g2_i1	0.0725855	2.82731	0.110593	0.324054	0.41824	0.434336
TRINITY_DN10300_c0_g1_i1	0.982394	1.32161	1.91289	1.38112	1.94352	2.25682
TRINITY_DN10301_c0_g1_i1	0.638223	0.423695	0.939413	1.13857	1.33118	1.48409
TRINITY_DN10301_c0_g1_i2	0	0	0.0698979	0.0472455	0.329436	0.207587
TRINITY_DN10302_c0_g1_i1	0.361286	0.570476	0	0.437217	0.747118	0.464591
TRINITY_DN10302_c0_g1_i2	0.440476	0.495681	0.586268	1.33171	0.454257	1.14075
TRINITY_DN10303_c0_g1_i1	7.48317	6.18238	10.0216	16.3085	20.6008	16.3134
TRINITY_DN10304_c0_g1_i1	0.246569	0.425634	0.310961	0.509009	0.5544	0.70249
TRINITY_DN10304_c0_g1_i2	0.119912	4.64853e-08	0.251905	0	0.224005	0.0357982
TRINITY_DN10304_c0_g1_i5	0.291972	0.26974	0.499404	0.898762	0.827616	0.521711
TRINITY_DN10304_c0_g1_i6	0.0562462	0.150035	0.165406	0.222982	0.27802	0.246161
TRINITY_DN10304_c0_g1_i7	0.421755	0.397611	0.432648	0.841172	1.61732	0.453538
TRINITY_DN10305_c0_g1_i1	3.41653	2.99764	3.972	5.04442	6.85566	4.09634
TRINITY_DN10306_c0_g1_i1	0.429323	0.579591	0.523902	0.906492	0.856037	1.07275
TRINITY_DN10307_c1_g1_i1	0.246818	0.137966	0.189972	0.143465	0.238912	0.114246
TRINITY_DN10307_c2_g1_i1	0.0925729	0.204154	0.436273	0.116624	0.343504	0.372397
TRINITY_DN10307_c3_g1_i1	0.0833598	0.136735	0.195594	0.181257	0.229908	0.269057
TRINITY_DN10307_c4_g1_i1	3.74176	5.3774	5.41103	10.0704	8.82737	10.0935
TRINITY_DN10307_c4_g1_i2	0.256236	0.232651	0	0.458606	0.0799399	0.407137
TRINITY_DN10307_c4_g1_i3	0.085233	0.138687	0.270362	0.617351	0.382656	0.636647
TRINITY_DN10307_c4_g2_i2	0.288218	0.649686	0.144371	1.71894	0.908629	0.970807
TRINITY_DN10307_c4_g2_i4	0.330807	0.744274	0.315803	1.49408	0.400747	0.259933
TRINITY_DN10307_c4_g3_i1	0.222318	0.331288	0.19175	0.490578	0.543164	0.580842
TRINITY_DN10307_c4_g4_i1	3.46398	3.76234	4.54395	4.96285	5.84005	4.73537
TRINITY_DN10307_c5_g1_i1	0	0	0	0.250318	0	0
TRINITY_DN10308_c0_g1_i1	1.34574	1.96357	1.79771	2.65881	3.89974	2.4405
TRINITY_DN10309_c1_g1_i1	0.205142	0.0748274	0.231939	0.190568	0.279372	0.448281
TRINITY_DN10309_c2_g1_i1	0.190633	0.285989	0.0723132	0.417018	0.165668	0.211821
TRINITY_DN10309_c3_g1_i1	0.165067	0.255961	0.0423012	0.530058	0.396645	0.445478
TRINITY_DN10309_c4_g1_i1	0.0336152	0.295015	0.157281	0.37117	0.11939	0.267218
TRINITY_DN10309_c4_g2_i1	0.252502	0.440109	0.237806	0.532066	0.39848	0.610466
TRINITY_DN10309_c4_g3_i1	0.221297	0.323944	0.333506	0.423469	0.393482	0.308524
TRINITY_DN10309_c4_g4_i1	0.511213	0.946144	0.245624	0.57146	1.51562	1.09024
TRINITY_DN10309_c4_g5_i1	0.107228	0.167007	0.136045	0.309208	0.566597	0.417425
TRINITY_DN10309_c5_g1_i1	0.372341	0.258519	0.440615	1.01313	0.82928	0.345842
TRINITY_DN10310_c0_g1_i1	0.154099	0.257852	0.436022	0.632245	0.151304	0.273559
TRINITY_DN10310_c0_g1_i2	0.229734	0.122907	0.169741	0.769145	0.846879	0.546966
TRINITY_DN10311_c1_g1_i1	0.0779644	0	0.233023	0.447926	0.412253	0.377634
TRINITY_DN10311_c2_g1_i1	0.251676	0.312589	0.0632286	0.274727	0.542529	0.244165
TRINITY_DN10311_c2_g1_i2	0.109935	0.216638	0.0716543	0.34558	0.467318	0.238456
TRINITY_DN10311_c3_g1_i1	0.350206	0.657797	0.300573	0.729416	0.632128	0.257017
TRINITY_DN10311_c3_g1_i2	0.0971387	0	1.35021	0.678894	0.664941	0.663187
TRINITY_DN10311_c3_g2_i1	0.66158	1.66705	2.03884	1.91252	2.86237	2.94824
TRINITY_DN10311_c3_g2_i2	0.58663	0.46842	0	0.351118	0.608347	0.113419
TRINITY_DN10311_c4_g1_i1	0.64002	0.829325	0.505014	1.93204	1.16726	1.19414
TRINITY_DN10312_c0_g1_i2	0.0896022	0.410701	0.138296	0.334376	0.407942	0.112863
TRINITY_DN10312_c0_g1_i3	0.315411	0.393669	0.275812	0.600015	0.520741	0.67866
TRINITY_DN10313_c0_g1_i2	0.996915	1.1851	1.15147	2.67739	1.89313	2.82337
TRINITY_DN10314_c0_g1_i1	9.85016	9.30836	8.11633	23.9435	6.60205	16.5498
TRINITY_DN10315_c0_g1_i1	0.362768	0.521064	0.450397	1.51238	1.18931	0.889183
TRINITY_DN10315_c0_g1_i2	0.150796	0.0921455	0.277639	0.40226	0.20396	0.0819027
TRINITY_DN10315_c0_g1_i3	1.30714	1.51416	1.39587	1.79978	1.79031	1.63282
TRINITY_DN10316_c0_g1_i1	1.75688	2.21723	1.70303	5.08869	5.71709	4.26206
TRINITY_DN10317_c0_g1_i1	1.04376	0.720713	1.11276	1.75382	1.46968	1.29205
TRINITY_DN10317_c0_g1_i2	4.60828	2.91386	5.99267	7.0121	7.27604	10.4402
TRINITY_DN10318_c0_g1_i1	1.52126	1.66534	2.71254	3.13012	2.30571	3.26633
TRINITY_DN10318_c0_g1_i2	0.803637	0.774278	1.23236	0.976605	1.08628	0.919421
TRINITY_DN10319_c0_g1_i1	0.549206	0.646299	0.596304	1.03977	0.877934	0.985758
TRINITY_DN1031_c0_g1_i1	0.0544726	0.107024	0	0.0615925	0.395378	0.0432512
TRINITY_DN10320_c0_g1_i1	7.46682	4.30522	7.15452	5.14061	4.55754	7.68731
TRINITY_DN10320_c0_g1_i2	8.11288	13.7272	12.5334	11.9912	8.42827	10.8578
TRINITY_DN10321_c0_g1_i1	0.108854	0.0875092	0	0.389859	0.134262	0.33122
TRINITY_DN10321_c0_g1_i2	0.156513	0.211495	0.334548	0.5244	0.361286	0.276295
TRINITY_DN10322_c0_g1_i1	0.185425	0.122337	0.135992	0.296807	0.294889	0.293057
TRINITY_DN10322_c0_g2_i1	0.154003	0.447067	0	0.157702	0.151321	0
TRINITY_DN10322_c0_g3_i1	0.456804	0.620458	0.790598	1.33543	1.11352	1.45367
TRINITY_DN10322_c1_g1_i1	0.342779	0.236644	0.49454	0.895259	0.70825	1.49926
TRINITY_DN10322_c1_g1_i2	0.339214	0.139947	0.669309	0.863004	0.728217	0.91672
TRINITY_DN10322_c1_g1_i4	0.131551	0.113097	0.643794	0.288281	0.503705	0.385212
TRINITY_DN10322_c2_g1_i1	1.2673	0.975534	2.02776	3.00993	4.06032	3.37452
TRINITY_DN10322_c2_g1_i2	0	0	0.365675	0	0	1.44403
TRINITY_DN10322_c2_g1_i3	0.407369	0.248648	0.423094	2.82243	0.47661	1.77906
TRINITY_DN10322_c2_g1_i4	1.74361	1.46518	0.483729	2.67103	1.17294	1.61933
TRINITY_DN10322_c2_g2_i1	0.199365	0.578201	0.57377	1.83793	1.76452	3.40285
TRINITY_DN10322_c2_g3_i1	3.85824	3.13673	4.05026	5.23614	8.65996	6.56449
TRINITY_DN10322_c2_g3_i2	0.804159	1.44654	1.305	1.40779	4.31879	2.34106
TRINITY_DN10322_c2_g3_i5	3.28385	3.25425	4.05258	4.24941	11.2968	6.78807
TRINITY_DN10323_c0_g1_i1	2.7704	2.37312	2.62733	3.41439	3.47918	3.69835
TRINITY_DN10323_c0_g1_i2	0	0	0.431769	0.790754	0.60299	0.459191
TRINITY_DN10323_c0_g1_i3	1.43877	2.03639	1.63784	1.96774	1.69746	2.38655
TRINITY_DN10323_c0_g1_i4	0.402725	0.481382	0.466322	0.281355	0.591388	0.284016
TRINITY_DN10323_c0_g1_i5	0.207162	0.283718	0.229022	0.410078	0.55524	0.968545
TRINITY_DN10324_c0_g1_i1	0	0.11858	0.251719	0.603858	0.542434	0.458936
TRINITY_DN10324_c0_g2_i1	0.129248	0	0.0954268	0.411884	0.302157	0.311486
TRINITY_DN10324_c1_g1_i1	0	0.0311318	0	0.27568	0.311333	0.0908294
TRINITY_DN10324_c1_g1_i2	0.127113	0	0.0850419	0.517409	0.0579516	0.0495661
TRINITY_DN10324_c2_g1_i2	0.300567	0.378285	0.530416	0.255819	0.147876	0.142001
TRINITY_DN10324_c3_g1_i2	0.556796	0.372885	0.321675	0.762324	0.725428	0.721471
TRINITY_DN10324_c3_g1_i3	0.0204142	0.0261746	0.13619	0.0877337	0.105201	0.0741383
TRINITY_DN10324_c3_g1_i5	0.122664	0.168245	0.207398	0.121656	0.177693	0.338626
TRINITY_DN10324_c3_g1_i6	0.628598	0.725738	0.915285	1.41476	0.984747	1.01598
TRINITY_DN10324_c3_g2_i1	0.545465	0.349339	0.711874	1.19068	1.12043	0.986039
TRINITY_DN10324_c3_g2_i3	0.343941	1.03542	0.483707	1.8598	0.495888	0.352072
TRINITY_DN10324_c3_g3_i1	0.0480738	0.148987	0.0747114	0.220218	0.361961	0.236234
TRINITY_DN10324_c4_g1_i1	0.178255	0.328185	0.208699	0.110811	0.155146	0.0599436
TRINITY_DN10324_c5_g1_i1	0.201609	0.180155	0.0378496	0.0272094	0.155653	0.202739
TRINITY_DN10325_c0_g1_i1	0.23988	0.280507	0.377779	0.516759	0.376537	0.41324
TRINITY_DN10326_c0_g1_i1	858.166	2407.72	1149.07	2658.56	485.862	1480.47
TRINITY_DN10327_c0_g1_i5	1.71693	2.94514	2.97874	4.24555	4.59015	3.999
TRINITY_DN10327_c0_g2_i1	1.13307	1.94735	1.99454	1.69322	2.63349	1.97866
TRINITY_DN10328_c0_g1_i1	0.242404	0.26298	0.423388	0.494259	0.52736	0.661593
TRINITY_DN10329_c0_g1_i1	0.271611	0.446027	0.324455	0.732935	0.612351	0.561776
TRINITY_DN10329_c0_g1_i2	0.672333	0.677819	0.804253	1.69302	1.80154	1.37155
TRINITY_DN1032_c0_g1_i1	0.127987	0.114016	0.23539	0.409156	0.391237	0.154231
TRINITY_DN10330_c0_g1_i2	7.32162	8.32189	9.99902	12.9806	14.8281	12.6182
TRINITY_DN10331_c0_g1_i1	2.63641	2.28627	2.45701	2.67871	4.4679	3.02858
TRINITY_DN10332_c0_g1_i1	24.4292	28.0383	27.8104	43.583	47.7111	44.7557
TRINITY_DN10332_c0_g1_i2	2.671	4.00709	2.91277	12.2573	7.9105	9.64465
TRINITY_DN10333_c0_g1_i1	1.26944	1.1558	1.68996	2.78595	2.67248	2.12466
TRINITY_DN10333_c0_g1_i3	0.550332	0.579878	0.696838	1.80081	1.49036	1.36144
TRINITY_DN10334_c0_g1_i1	0.879427	1.20825	1.30536	2.6901	3.1861	2.40675
TRINITY_DN10335_c0_g1_i1	6.26754	7.55864	9.28054	10.824	17.4274	14.0567
TRINITY_DN10336_c0_g1_i1	27.9158	26.2547	31.1255	48.3729	20.8043	51.3965
TRINITY_DN10337_c0_g1_i1	2.11969	1.68848	3.58042	4.7436	5.73656	10.1074
TRINITY_DN10337_c0_g1_i2	0	0	0.16622	0	0	0.117119
TRINITY_DN10337_c0_g1_i4	3.95647	4.66961	6.42949	8.78087	10.1655	13.0643
TRINITY_DN10338_c0_g1_i2	0.559551	0.491124	0.863804	0.791682	0.89957	0.8964
TRINITY_DN10339_c0_g1_i1	0.355995	0.593816	0.758877	0.165732	0.41242	0.0579923
TRINITY_DN10339_c1_g1_i1	5.60993	5.76958	5.11193	25.0522	70.4537	22.5203
TRINITY_DN10339_c1_g2_i1	1.75016	2.00153	0.628393	24.769	19.7723	14.3144
TRINITY_DN10339_c1_g3_i1	2.21347	2.22038	1.66831	7.30334	8.1513	4.70782
TRINITY_DN10339_c1_g3_i3	0.565214	0.425266	0.402677	11.9292	6.69494	6.79784
TRINITY_DN10339_c1_g4_i1	2.74179	2.79248	3.35169	2.68505	2.11798	2.21589
TRINITY_DN10339_c1_g5_i1	11.9651	5.15563	11.0459	2.13061	3.39033	1.66728
TRINITY_DN10339_c2_g1_i1	3.35882	3.28662	2.82315	5.32843	8.41738	3.0078
TRINITY_DN10339_c2_g1_i2	3.58104	2.86896	2.79459	5.95434	8.43428	2.69588
TRINITY_DN10339_c2_g1_i3	2.24583	2.05658	1.44184	8.12704	13.9475	5.46872
TRINITY_DN1033_c0_g1_i1	0.167044	0.164303	0.249545	0.0613861	0.233867	0.195865
TRINITY_DN10340_c0_g1_i1	0.38937	0.175511	0.116579	0.0427793	0.167018	0.138845
TRINITY_DN10340_c0_g2_i1	0.611522	0.534484	0.5993	0.891396	0.957978	0.57961
TRINITY_DN10341_c0_g1_i1	0.83879	1.05854	0.199278	2.44247	0.729216	1.36032
TRINITY_DN10341_c0_g1_i2	0.816568	0.675319	2.24129	2.34913	3.62257	3.54082
TRINITY_DN10342_c0_g1_i1	23.0817	24.881	29.0094	33.2309	27.1678	29.7828
TRINITY_DN10342_c0_g2_i1	0.0806252	0.183983	0.305046	0.397708	0.382728	0.339828
TRINITY_DN10343_c0_g1_i1	0.643435	0.786895	0.849257	1.85762	1.4684	1.25315
TRINITY_DN10344_c0_g1_i1	4.24121	7.15197	5.47709	8.1078	9.71934	12.6176
TRINITY_DN10344_c0_g1_i2	0.204563	0.346894	0.065544	0.492208	0.569244	0.364113
TRINITY_DN10345_c0_g1_i1	0.59483	0.639886	0.706753	0.830597	0.887225	1.11699
TRINITY_DN10346_c0_g1_i2	1.16945	2.48799	1.96596	3.80653	4.27452	2.44927
TRINITY_DN10346_c0_g1_i4	0.521263	1.24803	0.723291	2.55698	2.38277	1.25743
TRINITY_DN10347_c0_g1_i1	0.166294	0	0.182985	0	0.0616721	0.177032
TRINITY_DN10347_c0_g1_i2	0.986462	1.61892	1.52802	1.75994	1.00661	1.71738
TRINITY_DN10348_c0_g1_i2	35.2296	39.3273	35.5208	7.89162	5.64409	7.1483
TRINITY_DN10349_c0_g1_i1	0.473454	0.680831	0.618671	0.698286	1.63601	1.24
TRINITY_DN1034_c0_g1_i1	0.136279	0.199456	0.101376	0.227658	0.295224	0.518929
TRINITY_DN1034_c0_g2_i1	0.0955939	0.166583	0.168395	0.217811	0.318614	0.174361
TRINITY_DN10350_c0_g1_i1	5.40021	7.87676	7.38655	10.9353	10.3308	8.35973
TRINITY_DN10351_c0_g1_i2	2.08368	2.37667	1.84311	4.0595	3.86503	3.9027
TRINITY_DN10352_c0_g1_i1	1.75927	2.62798	2.96866	2.51397	2.27328	2.96713
TRINITY_DN10353_c0_g1_i2	3.42822	4.23909	4.58868	6.64278	8.7376	7.55058
TRINITY_DN10354_c0_g1_i1	0.404422	0.428244	0.492864	0.628919	0.814243	0.667949
TRINITY_DN10355_c0_g1_i1	0	0	0	0.448399	0.381083	0.0526215
TRINITY_DN10355_c0_g1_i11	0.0947297	0.157638	0.153408	0.536636	0.105121	0
TRINITY_DN10355_c0_g1_i12	0.501098	0.465229	0.494373	0.780618	0.774513	0.600456
TRINITY_DN10355_c0_g1_i13	0	0	0	0.164442	0.301994	0
TRINITY_DN10355_c0_g1_i3	0	0	0.0632029	0	0	0.0728203
TRINITY_DN10355_c0_g1_i4	0	0.0557308	0.0980229	0.254252	0.350301	0.210405
TRINITY_DN10355_c0_g1_i5	0.109503	0.269443	0.288375	0.634059	0.671918	0.372036
TRINITY_DN10355_c0_g1_i6	0.106565	0.214753	0	0.297297	0.978032	0.1917
TRINITY_DN10355_c0_g1_i7	0	0.367501	0.349414	0.502951	0.867078	0.565332
TRINITY_DN10355_c0_g1_i8	0.140161	0.847894	0	0.714554	0.298908	0.189093
TRINITY_DN10355_c0_g1_i9	0.959141	0.718139	1.08302	1.89067	2.42985	2.57272
TRINITY_DN10356_c0_g1_i1	2.13448	2.7873	2.24306	6.29229	5.27742	5.21902
TRINITY_DN10357_c0_g1_i1	0.212612	0.240244	0.286728	0.565162	0.453919	0.320008
TRINITY_DN10357_c0_g1_i2	0.616217	0.525167	0.634231	1.04695	1.0123	1.59684
TRINITY_DN10358_c0_g1_i1	0.275334	0.164713	0.126587	0.411193	0.477553	0.157079
TRINITY_DN10358_c0_g2_i1	0.321356	0.451465	0.337187	0.394363	0.52928	0.497776
TRINITY_DN10359_c0_g1_i1	7.89509	11.0641	9.35816	22.205	29.1068	19.916
TRINITY_DN1035_c0_g1_i1	0.324488	0.152411	0.147619	0.468135	0.448977	0.228781
TRINITY_DN10360_c0_g1_i1	1.30046	1.23017	1.04049	1.27383	1.7148	1.16017
TRINITY_DN10361_c0_g1_i1	0.0743873	0.0514887	0.103722	0.0554008	0	0
TRINITY_DN10361_c0_g1_i2	1.71224	2.16104	2.13452	3.01081	3.48835	2.5198
TRINITY_DN10361_c0_g1_i3	0.270015	0.533566	0	0.19796	0.363893	0.403118
TRINITY_DN10361_c0_g1_i4	0.889484	0.459486	0.642588	0.799958	1.1619	0.40419
TRINITY_DN10362_c1_g1_i1	0.432147	2.40906	1.11934	1.55007	0.670734	1.28967
TRINITY_DN10362_c1_g1_i2	1.15842	2.4352	2.29764	4.28622	3.9641	1.97742
TRINITY_DN10362_c3_g1_i3	0.180789	0.137924	0.170414	0.235067	0.152879	0.246449
TRINITY_DN10362_c3_g1_i5	0.0676266	0.236447	0	0.0784854	0.13295	0.0646916
TRINITY_DN10362_c4_g1_i1	0.894096	0.700197	1.37636	1.82422	1.54565	1.08911
TRINITY_DN10362_c4_g2_i1	4.43333	3.69066	4.13863	7.88847	5.28894	7.29006
TRINITY_DN10362_c5_g1_i1	0	0	0	0.276611	0.514095	0.385753
TRINITY_DN10363_c0_g1_i1	35.327	37.9771	42.8914	32.0532	30.3283	35.4133
TRINITY_DN10363_c0_g1_i2	1.93134	2.86463	1.8463	0.951612	1.36986	2.61261
TRINITY_DN10363_c0_g1_i3	0.483352	0.415454	0.142167	0.472918	0.188118	0
TRINITY_DN10363_c0_g2_i1	0.148138	0.130341	0.347598	0.392363	0.254983	0.528562
TRINITY_DN10364_c0_g1_i1	0	0.203929	0.0675979	0.403706	0.437194	0.211844
TRINITY_DN10364_c1_g1_i1	0.171046	0.306886	0.31026	0.286863	0.345881	0.302387
TRINITY_DN10364_c1_g2_i1	0.128	0.17045	0.241768	0.300047	0.348188	0.520057
TRINITY_DN10364_c2_g1_i1	6.11551	5.3241	7.05035	15.8865	7.21586	12.7118
TRINITY_DN10365_c0_g1_i1	0.908605	0.842814	0.923801	1.32878	1.17656	1.39707
TRINITY_DN10366_c0_g1_i2	30.5026	27.6522	13.4594	29.7146	24.416	26.4591
TRINITY_DN10366_c0_g1_i3	29.2916	29.2478	16.3275	27.9383	25.4375	28.0961
TRINITY_DN10366_c0_g1_i5	42.7599	46.244	24.7401	46.8659	38.6295	39.9052
TRINITY_DN10366_c0_g2_i1	86.4933	114.487	93.7304	159.095	151.305	164.112
TRINITY_DN10366_c0_g2_i2	37.1387	53.8776	55.7096	66.9181	69.7756	39.9474
TRINITY_DN10366_c0_g2_i6	340.387	510.973	418.037	715.65	706.1	644.176
TRINITY_DN10366_c0_g2_i7	15.3955	11.9775	24.3747	55.4967	43.3506	57.8747
TRINITY_DN10366_c0_g3_i1	16.5712	17.8002	28.7935	79.6067	52.656	72.2592
TRINITY_DN10366_c0_g4_i1	324.371	424.668	361.289	459.654	466.26	495.373
TRINITY_DN10367_c0_g1_i1	0.67833	1.10678	0.764232	1.18556	1.00676	1.42086
TRINITY_DN10368_c0_g1_i4	4.81253	4.95146	5.61982	6.13748	6.68825	6.41161
TRINITY_DN10369_c0_g1_i1	0.32715	0.493128	0.366376	0.521023	0.633333	0.735018
TRINITY_DN10369_c0_g2_i2	0.293606	0.417586	0.418996	0.59541	0.698824	0.539879
TRINITY_DN10370_c0_g1_i1	30.1687	37.2403	43.441	36.0226	95.7796	35.5913
TRINITY_DN10371_c0_g1_i1	0.24868	0.0306229	0.281953	2.0001	0.0428198	0.967053
TRINITY_DN10371_c0_g2_i1	13.8755	16.6888	16.3668	23.07	16.7684	21.9983
TRINITY_DN10371_c0_g2_i2	0.860768	0.682454	2.13503	3.43093	2.30352	3.48938
TRINITY_DN10371_c0_g3_i1	0.0726193	0.214267	0.335928	0.604811	0.230477	0.368675
TRINITY_DN10372_c0_g1_i1	0.0379506	0.0809125	0	0.260893	0.158802	0.086126
TRINITY_DN10372_c0_g1_i3	0.270058	0.300467	0.657873	0.803669	0.419762	0.648637
TRINITY_DN10372_c0_g2_i1	0.395042	0	0	0.404536	0	0
TRINITY_DN10373_c0_g1_i1	4.14387	5.9168	4.4194	6.68351	7.01979	9.82853
TRINITY_DN10373_c0_g1_i3	0.643392	0.798312	0.826544	1.04996	0.791059	1.63137
TRINITY_DN10374_c0_g1_i1	1.38291	1.49711	1.51966	1.97824	1.84003	1.91539
TRINITY_DN10375_c0_g1_i1	0.312993	0.069804	0.352561	0.497764	0	0.230261
TRINITY_DN10375_c0_g1_i2	5.34109	3.90951	4.67148	9.30928	3.28985	6.80962
TRINITY_DN10376_c0_g1_i1	0.168147	0.355865	0.27723	6.7759	6.53178	9.4587
TRINITY_DN10376_c0_g2_i1	0.0884183	0.132776	0.131551	1.04639	0.669229	0.580626
TRINITY_DN10377_c0_g1_i1	0.22074	0.0637502	0.195828	0.0465373	0.139053	0.0498338
TRINITY_DN10377_c1_g1_i1	0.286393	0	0.141394	0.48949	0.330116	0.104312
TRINITY_DN10377_c2_g1_i1	0.984706	1.75991	1.53959	0.0623002	0.196643	0.0188891
TRINITY_DN10377_c2_g1_i3	0.360569	1.00576	0.638398	0.460807	0	0
TRINITY_DN10377_c2_g1_i4	1.83939	2.14329	1.23427	0.642363	0.263911	0
TRINITY_DN10377_c3_g1_i1	0.201755	0	0.286868	0.721615	0.510206	0.316723
TRINITY_DN10377_c3_g1_i4	0	0.204729	1.20297e-08	0.397734	0.0815613	0.154107
TRINITY_DN10377_c4_g1_i1	0.0556847	0.109118	0.749354	0.383901	0.332451	0.0684939
TRINITY_DN10377_c4_g2_i2	0.0307875	0.199039	0.082703	0.208111	0.120884	0.111234
TRINITY_DN10377_c4_g2_i3	0.0943824	0	0.0859942	0	0.0844651	0.0775828
TRINITY_DN10377_c4_g3_i1	0.315775	0	0.455289	0.226165	0.310462	0.219999
TRINITY_DN10377_c4_g3_i3	0	0.30084	0	0.340053	0.203686	0
TRINITY_DN10377_c4_g3_i4	0	0.214779	0	0.415092	0.518664	0.450384
TRINITY_DN10377_c4_g3_i5	0.155535	0.154641	0.252166	0.238369	0.647489	0.500071
TRINITY_DN10377_c4_g4_i1	0.282642	0	0.143022	0.246844	0.118341	0.257639
TRINITY_DN10377_c4_g5_i1	0.365289	0.538837	0.394978	0.871312	0.62073	0.665692
TRINITY_DN10377_c4_g6_i1	0.114425	0.298544	0.99407	0.310287	1.40218	0.538803
TRINITY_DN10377_c4_g7_i1	0.462009	0.223533	0.252764	0.788512	1.05056	0.493438
TRINITY_DN10377_c5_g1_i1	0.109339	0.323943	0.418428	0.24442	0.121443	0.200332
TRINITY_DN10378_c0_g1_i1	0.824491	0.648935	1.43925	2.25771	1.49323	1.60227
TRINITY_DN10378_c0_g2_i1	0.803322	0.953278	1.14341	1.83904	1.59546	1.35406
TRINITY_DN10378_c0_g3_i1	0.518957	0.364243	1.1396	1.22552	1.48743	1.00274
TRINITY_DN10379_c0_g1_i1	0.851306	0.857015	1.37169	2.12927	2.25154	2.22974
TRINITY_DN1037_c0_g1_i1	0.0909126	0.132121	1.06668	0.416927	0	0
TRINITY_DN10380_c0_g1_i1	1.45629	2.04596	2.1727	3.28468	4.02767	4.16595
TRINITY_DN10381_c0_g1_i1	0.871313	0.792868	1.0031	1.19111	1.50749	1.2471
TRINITY_DN10382_c0_g1_i1	16.3858	14.2211	8.87076	37.1959	27.1698	27.3152
TRINITY_DN10383_c0_g1_i1	12.4802	6.60994	6.49535	20.9049	25.5196	17.1021
TRINITY_DN10384_c0_g1_i1	0.945652	1.34226	1.33335	2.03054	2.1161	1.94486
TRINITY_DN10384_c0_g1_i2	0.12165	0.3125	0.921136	0.607812	0.35028	0.488259
TRINITY_DN10385_c0_g1_i1	0.278747	0	0	0.320291	0.335211	0.21958
TRINITY_DN10385_c0_g1_i2	0.298518	0.332001	0.461906	0.852091	0.3993	0.833893
TRINITY_DN10385_c0_g1_i3	0.00560257	0	0	0.332034	0	0.269974
TRINITY_DN10385_c0_g1_i4	0.0692961	0.11173	0.331476	0.199322	0.138514	0.226318
TRINITY_DN10385_c0_g2_i1	0.775329	0	0.557248	0.793427	0.761975	0.206786
TRINITY_DN10385_c0_g3_i1	0.786681	1.65733	1.81109	3.49271	2.65556	1.9149
TRINITY_DN10385_c0_g3_i2	0.186297	0.811733	0.537219	0.190763	0.183392	0.397984
TRINITY_DN10385_c0_g3_i3	0.279385	0.158319	0.186487	0.415238	0.431948	0.118648
TRINITY_DN10385_c0_g4_i1	0.291003	0.211229	0	0.298377	0.286194	0.311179
TRINITY_DN10385_c0_g5_i1	0.799001	0.636201	0.587384	0.446555	0.750514	0.653783
TRINITY_DN10385_c0_g6_i1	0	0	0.169909	0.238446	0.164462	0
TRINITY_DN10385_c0_g6_i2	0.370071	0.402369	0.46451	1.28365	0.53416	0.564499
TRINITY_DN10385_c0_g6_i4	0.0855681	0	0.143915	0.0200077	0.0506173	0.297075
TRINITY_DN10385_c0_g7_i1	20.478	17.2247	25.8299	18.6448	11.5492	16.4906
TRINITY_DN10385_c0_g7_i2	0.506358	0.199037	0	0.602256	0.306869	0.67327
TRINITY_DN10385_c0_g8_i1	0.914465	0.549791	1.14396	1.52079	5.12143	2.49844
TRINITY_DN10385_c0_g9_i1	1.30764	2.06855	1.54653	2.84881	3.0584	4.00627
TRINITY_DN10386_c0_g1_i1	21.7405	21.1238	22.8864	51.2827	54.2829	62.9152
TRINITY_DN10386_c0_g2_i1	0.399262	0.230636	0.280766	1.52203	0.90063	1.35677
TRINITY_DN10386_c0_g3_i1	52.4063	58.6422	66.0585	90.0996	87.2894	106.454
TRINITY_DN10387_c0_g1_i1	2.2124	2.93823	2.69535	2.81398	3.94652	3.31987
TRINITY_DN10388_c0_g1_i1	0.0800324	0.341577	0.236779	0.335798	0.507288	0.27286
TRINITY_DN10388_c1_g1_i1	0.359791	0.212743	0.24499	0.356355	0.251279	0.255308
TRINITY_DN10388_c2_g1_i1	0.386836	0.375348	0.188012	0.457459	0.864042	0.528666
TRINITY_DN10388_c3_g1_i1	0.0296667	0	0	0.0419055	0.0330113	0
TRINITY_DN10388_c3_g1_i2	0.0667457	0.168966	0.251943	0.560467	0.393815	0.63035
TRINITY_DN10388_c3_g1_i3	0.0950572	0.0692854	0.030002	0.101161	0.28518	0.0295457
TRINITY_DN10388_c3_g1_i4	0.0271488	0.0838314	0.166277	0.391106	0.246239	0.220986
TRINITY_DN10388_c3_g1_i5	0.0203683	0.0735059	0.031941	0	0.165967	0.0974563
TRINITY_DN10388_c3_g2_i1	0	0	0	0.823566	0	0
TRINITY_DN10388_c3_g2_i2	0.429967	0.831349	0.413601	1.00545	0.14093	0.612739
TRINITY_DN10388_c3_g3_i1	0.205644	0.114237	0.228376	0.333879	0.481446	0.44581
TRINITY_DN10388_c4_g1_i1	0.386412	1.00408	0.228534	1.11233	0.676718	0.993973
TRINITY_DN10389_c0_g1_i1	0.844539	0.902814	0.523988	1.22324	2.73183	1.79291
TRINITY_DN1038_c0_g1_i1	0.313156	0	0.225813	0.641344	0.76946	0.334235
TRINITY_DN10390_c0_g1_i1	0.48338	0.687969	0.611096	1.12004	1.00052	1.05508
TRINITY_DN10390_c0_g1_i2	0.0639864	0.179814	0	5.74652e-05	0.10505	0.111999
TRINITY_DN10391_c0_g1_i1	0.41246	0.72751	0.691762	0.527527	0.360093	0.410543
TRINITY_DN10391_c0_g1_i2	19.9828	20.2208	24.3702	25.8221	22.1131	24.6253
TRINITY_DN10392_c4_g1_i1	1.06519	0.921205	1.22973	3.75011	1.87947	2.96244
TRINITY_DN10392_c4_g2_i1	0.529842	0	1.01699	1.00717	0.173456	1.31858
TRINITY_DN10392_c4_g3_i1	18.0409	3.15896	13.5405	1.55211	0.898439	0.676884
TRINITY_DN10392_c4_g4_i1	0.365792	0.421057	0.360342	0.760755	0.723295	0.936097
TRINITY_DN10392_c4_g5_i1	0.4198	0.0887144	0.100394	0.575274	0.305836	0.601864
TRINITY_DN10392_c4_g5_i3	1.37281	2.16721	1.28042	0.958545	3.08206	3.45891
TRINITY_DN10392_c4_g6_i1	0.311483	0.34444	0.515637	1.05519	0.617565	1.06073
TRINITY_DN10392_c4_g7_i1	0.0798804	0.468247	0.429203	0.313986	0.644288	0.287207
TRINITY_DN10392_c5_g1_i1	0	0.439901	0.218718	1.39629	0.744331	1.13284
TRINITY_DN10392_c6_g1_i1	0.173522	0.128187	0.207407	0.241213	0.387736	0.318559
TRINITY_DN10393_c0_g1_i1	1.86253	2.78931	1.59051	2.64132	5.14275	3.51381
TRINITY_DN10394_c0_g1_i1	2.41159	2.08154	3.03272	2.67634	1.56884	2.86276
TRINITY_DN10395_c0_g1_i1	0.0680001	0	0	0.241489	0.255104	0.795037
TRINITY_DN10395_c0_g1_i2	3.27204	2.36271	1.84981	4.56992	7.38975	5.16365
TRINITY_DN10395_c0_g1_i3	1.14508	3.02247	1.32338	3.49191	2.68847	2.87298
TRINITY_DN10396_c0_g1_i1	1.97181	4.40747	3.99691	9.49117	8.08897	7.85281
TRINITY_DN10397_c0_g1_i1	2.062	2.38323	2.67846	3.69225	3.46826	3.8523
TRINITY_DN10398_c0_g1_i1	0.348759	0.274538	0.313611	0.381339	0.602017	0.419847
TRINITY_DN10398_c0_g2_i1	0.425851	0.172008	0.177853	0.323775	0.629995	0.444873
TRINITY_DN10399_c0_g1_i1	1.99378	2.77916	2.05361	4.31226	4.82588	3.88841
TRINITY_DN1039_c0_g1_i1	0.107914	0.0538308	0.0542202	0.338051	0.0929735	0.232522
TRINITY_DN10400_c0_g1_i1	0.909123	0.796134	1.06328	1.72636	1.01473	1.1121
TRINITY_DN10401_c0_g1_i1	0.638707	0.604157	0.820698	1.21927	1.17829	1.26514
TRINITY_DN10402_c0_g1_i1	1.58228	1.74577	1.69559	2.35783	2.59352	2.3695
TRINITY_DN10403_c0_g1_i1	0.772188	0.885531	0.966502	1.43059	1.99849	1.2567
TRINITY_DN10404_c0_g1_i1	26.31	32.874	31.9897	38.6349	71.5323	35.9621
TRINITY_DN10405_c0_g1_i1	0.0347146	1.96967	0.0708395	1.80771	4.51036	2.23289
TRINITY_DN10405_c1_g1_i1	9.59941	13.3879	14.6951	19.2027	25.3484	28.0657
TRINITY_DN10405_c1_g1_i2	0.557352	0.927761	0.440621	1.6156	3.76823	3.91178
TRINITY_DN10405_c1_g1_i3	1.69976	2.10869	1.88195	4.19071	4.26929	5.21934
TRINITY_DN10405_c2_g1_i1	0.0945185	0.0741716	0.0933372	0.140334	0.110932	0.109727
TRINITY_DN10405_c2_g1_i2	0	0.14397	0	0	0	6.55708e-11
TRINITY_DN10405_c2_g1_i3	0	0	0	0.0882965	0.198181	0.16067
TRINITY_DN10406_c0_g1_i1	3.05934	3.80359	3.72049	5.32459	5.47469	6.85361
TRINITY_DN10406_c0_g1_i2	0.471443	1.8379	1.05036	1.25372	1.2623	1.24468
TRINITY_DN10406_c0_g1_i3	0.617104	0.6467	0.292198	0.949059	0.949879	1.01011
TRINITY_DN10407_c0_g1_i2	0.346553	0.185519	0.529891	2.56899	3.53788	1.55275
TRINITY_DN10407_c1_g1_i1	0.469967	0.616882	0.351229	0	0.0536318	0
TRINITY_DN10407_c1_g1_i2	0.439487	0.886896	0	0.738075	0.0700528	0.154968
TRINITY_DN10407_c2_g1_i1	0.181371	0.0971486	0.0584292	0.156669	0.202784	0.362575
TRINITY_DN10407_c2_g1_i3	0	0.221406	0	0.227182	0.33256	0.268969
TRINITY_DN10407_c2_g1_i5	0.135256	0	0.162008	0.328665	0.167976	0.132557
TRINITY_DN10407_c2_g2_i1	0.967315	0.238545	0.913528	1.01048	0.809122	0.175722
TRINITY_DN10407_c3_g1_i1	0.704194	0.338821	0.346046	1.25994	0.792043	0.607661
TRINITY_DN10407_c4_g1_i1	0.458086	0.221757	0.34059	0.625803	0.150146	0.60183
TRINITY_DN10407_c4_g1_i2	0.0668935	0.0957287	0.0789288	0.467717	0.032364	0.0798717
TRINITY_DN10407_c4_g1_i3	0.0735254	0.0528686	0.283669	0.373531	0.743632	0.224755
TRINITY_DN10407_c4_g1_i4	0.207579	0	0.0718063	0.126507	0.145012	0.186175
TRINITY_DN10407_c4_g1_i5	0.0539139	0.0573706	0.13931	0.0634245	0.107227	0.151366
TRINITY_DN10407_c4_g1_i6	0	0	0	0	0	0.0469973
TRINITY_DN10407_c4_g2_i1	0.417974	1.4049	0.751137	1.26677	1.21544	2.02777
TRINITY_DN10407_c4_g3_i1	0.185004	0.0424287	0.564371	0.632156	0.338363	0.593404
TRINITY_DN10407_c4_g4_i1	0.423291	0	0	0.213182	0.103732	0.171317
TRINITY_DN10407_c4_g5_i1	0.390229	0.432843	0.532228	0.65969	0.561346	0.797185
TRINITY_DN10407_c5_g1_i1	0.242639	0.324291	1.0011	0.0390234	0.0564259	0.251177
TRINITY_DN10408_c0_g1_i1	2.09996	1.09931	1.61604	2.32656	2.63609	2.09806
TRINITY_DN10409_c0_g1_i1	0.499397	0.532407	0.530943	0.564625	0.912748	0.868456
TRINITY_DN1040_c0_g1_i1	0	0	0.499692	0.177533	0.681722	0
TRINITY_DN1040_c0_g1_i2	0	0.221757	0	0.156451	0.300291	0.32629
TRINITY_DN10410_c0_g1_i1	0.527688	0.754033	0.558292	0.247726	0.20957	0.338049
TRINITY_DN10411_c0_g1_i1	0.275221	0.35205	0.323155	0.658773	0.541091	0.541057
TRINITY_DN10411_c0_g1_i2	0.12771	0.174483	0.238639	0.446138	0.374039	0.425335
TRINITY_DN10411_c0_g2_i1	0.256931	0.272373	0.295672	0.526325	0.848773	0.711802
TRINITY_DN10411_c0_g3_i1	0.19566	0.268477	0.519495	0.429691	0.404472	0.662048
TRINITY_DN10412_c0_g1_i1	1.12127	1.04809	0.903097	1.45816	1.69481	1.40154
TRINITY_DN10413_c0_g1_i1	0	0	0.470679	1.00193	1.12348	1.39394
TRINITY_DN10413_c0_g2_i1	0.266969	0.357214	0.323878	0.769176	0.654569	0.778862
TRINITY_DN10414_c0_g1_i4	3.96961	4.68482	4.47745	8.81475	8.2583	8.18036
TRINITY_DN10414_c0_g1_i9	0.560343	0.615943	0.996888	1.4749	1.35568	1.03217
TRINITY_DN10415_c0_g1_i1	2.62363	2.67995	2.03734	6.21973	5.92943	7.61563
TRINITY_DN10416_c0_g1_i1	1.50855	1.3857	1.64061	3.76942	3.51077	3.535
TRINITY_DN10416_c0_g1_i2	0.00502703	0.0805264	0.794055	0.805427	0.689008	0.874539
TRINITY_DN10416_c0_g1_i3	0.925526	0.527984	0.915108	1.24622	0.91687	1.99458
TRINITY_DN10416_c0_g2_i1	0.191412	0	0.195517	0.313049	0.148818	0.251789
TRINITY_DN10417_c0_g1_i1	0.805262	0.794056	0.909867	1.81321	1.65351	1.70243
TRINITY_DN10418_c0_g1_i1	0.146533	0.131044	0.094685	0.129309	0.270335	0.185139
TRINITY_DN10418_c0_g1_i2	0.246567	0.146329	0.139419	0.192872	0.312156	0.0661316
TRINITY_DN10419_c0_g1_i1	0.675411	0.658274	1.04886	1.51391	1.1717	1.60105
TRINITY_DN1041_c0_g1_i1	0.178048	0.258535	0.512952	0	0	0.760759
TRINITY_DN10420_c0_g1_i2	1.95797	1.77436	2.38876	4.25603	4.58674	3.28191
TRINITY_DN10421_c0_g1_i4	0.335297	0.484127	0.95047	0.504748	0.9956	0.509164
TRINITY_DN10421_c0_g1_i5	0.716524	0.387937	0.429134	1.7015	2.07351	2.02263
TRINITY_DN10422_c0_g1_i1	0.57783	0.710913	1.04033	2.48816	1.18902	1.27699
TRINITY_DN10422_c0_g1_i2	2.2235	1.79705	3.31174	6.47803	4.68447	3.71152
TRINITY_DN10422_c0_g1_i3	0.352292	0.155167	0.303135	0.524011	0.669957	0.284533
TRINITY_DN10423_c0_g1_i2	0.673741	0.625668	0.75029	0.966983	0.744235	0.791316
TRINITY_DN10424_c0_g1_i1	0.0717899	0	0	0.0847556	0.16819	0.0884486
TRINITY_DN10424_c0_g1_i2	0.0372574	0	0	0.246238	0.145035	0.179247
TRINITY_DN10424_c0_g1_i3	1.48699	1.42196	1.88914	4.687	4.34038	4.48279
TRINITY_DN10424_c0_g1_i4	0.25911	0.631873	0.15942	3.89779	3.08995	1.88635
TRINITY_DN10425_c0_g1_i1	5.47578	3.4852	5.9167	11.7787	5.2778	9.08239
TRINITY_DN10425_c0_g1_i2	0.765686	0.837283	1.50433	0.781174	0.255792	0.488707
TRINITY_DN10426_c0_g1_i1	0.0480957	0	0.21639	0.225989	0.622926	0.15955
TRINITY_DN10426_c0_g1_i2	0.0766998	0.210059	0.233173	0.206376	0.152031	0
TRINITY_DN10426_c1_g1_i1	0	0	0	0	0.757119	0.29815
TRINITY_DN10426_c1_g1_i2	0.440723	1.5799	2.09322	2.36095	0.948326	1.4498
TRINITY_DN10426_c2_g1_i1	2.96746	4.19721	3.15662	6.78834	5.72237	5.66809
TRINITY_DN10426_c2_g2_i1	3.17994	3.36604	3.02132	5.34571	3.95021	4.98164
TRINITY_DN10427_c0_g1_i1	2.53295	3.24655	2.46482	3.87846	2.70008	4.09405
TRINITY_DN10428_c0_g1_i1	1.54274	1.90244	2.22749	3.43396	3.9092	2.8679
TRINITY_DN10428_c0_g2_i1	0.0524957	0.382334	0.872293	0.778935	0.054849	0.124426
TRINITY_DN10428_c0_g2_i2	0.576984	0.195396	0.176909	0.0702602	0.44787	0.143742
TRINITY_DN10428_c0_g2_i3	1.67623	2.38015	1.79936	3.72932	4.58003	3.44737
TRINITY_DN10428_c0_g3_i1	0.298525	0.144022	0	0.581328	0.334614	0.115463
TRINITY_DN10429_c0_g1_i1	0.0428745	0.122784	0.0641107	0.490279	0.0413697	0.0935196
TRINITY_DN10429_c1_g1_i1	5.23369	8.38362	4.80614	7.78063	8.25621	10.9872
TRINITY_DN10429_c1_g1_i2	2.15612	2.95986	2.43892	4.40265	4.78521	3.42493
TRINITY_DN10429_c1_g2_i1	0.0893338	0.29751	0.160735	0.325906	1.0882	0.973093
TRINITY_DN10429_c1_g3_i1	0.259029	0.0556383	0.291644	0.0934692	0.0900091	0.0984951
TRINITY_DN10430_c0_g1_i1	0.140724	0.161747	0.178234	0.56338	0.661306	0.507302
TRINITY_DN10431_c0_g1_i1	11.6463	13.2198	17.487	31.6482	24.506	32.6578
TRINITY_DN10431_c0_g1_i2	1.79232	1.14326	1.67151	2.96288	1.70327	2.74275
TRINITY_DN10432_c0_g1_i1	3.53319	3.3832	3.88839	7.05875	6.00732	5.71753
TRINITY_DN10433_c0_g1_i2	2.50231	3.4469	3.30169	7.74938	9.49472	8.44479
TRINITY_DN10433_c0_g1_i4	0.144099	0.298547	0.0516511	0.273876	0.81933	0.530287
TRINITY_DN10434_c0_g1_i1	0.455316	0.356994	0.391008	0.567888	0.665546	0.691289
TRINITY_DN10435_c0_g1_i1	11.7096	12.3231	11.4887	29.0579	25.9002	36.0739
TRINITY_DN10435_c0_g2_i1	0.978656	1.35475	0.930007	3.80262	2.21012	3.72086
TRINITY_DN10435_c0_g2_i2	0.0322383	0	0	0.167338	0.19008	0.0904554
TRINITY_DN10435_c0_g2_i3	0.181578	0.323601	0.0903193	0.247229	0.351752	0.426629
TRINITY_DN10436_c0_g1_i1	5.60065	8.12352	8.7661	15.9311	15.1887	14.2216
TRINITY_DN10437_c0_g1_i1	1.741	3.78963	1.48873	4.62461	7.13603	7.47977
TRINITY_DN10437_c0_g1_i2	0.079807	0.0832093	0.121071	0.229994	0.445339	0.336714
TRINITY_DN10437_c0_g1_i3	0.42529	0.522561	0.425437	1.18107	1.62137	1.04297
TRINITY_DN10438_c0_g1_i1	2.5715	2.73833	2.4766	2.53346	2.518	2.78408
TRINITY_DN10439_c0_g1_i1	2.46223	3.55013	3.36677	5.29431	4.84825	4.65533
TRINITY_DN10440_c0_g1_i1	2.00072	2.497	1.56451	1.48476	0.835877	2.34482
TRINITY_DN10440_c0_g1_i2	0.235872	0.599645	0	0.170573	0.22353	0.142465
TRINITY_DN10441_c0_g1_i3	3.53298	2.25735	3.3955	3.45995	3.44647	3.89402
TRINITY_DN10442_c0_g1_i1	7.85216e-09	0.0335841	1.03143e-08	0.176404	0.271177	0.174625
TRINITY_DN10442_c0_g1_i2	0.117614	0.160296	0.0910171	0.333229	0.420816	0.552376
TRINITY_DN10442_c0_g1_i3	0.000185589	0.172966	0	0.458461	0.00174717	0.344034
TRINITY_DN10442_c0_g1_i4	0.123784	0.0804032	0.132625	0.0954662	0.175903	0.359457
TRINITY_DN10442_c0_g1_i5	0.991744	0.596428	1.46703	2.09629	1.39616	1.57785
TRINITY_DN10442_c0_g1_i6	0.0285761	0.0435335	0.0540706	0	0.20643	0.0933739
TRINITY_DN10442_c0_g1_i7	0.0726638	0.0732368	0.0438092	0.0610095	0.0472416	0.0363312
TRINITY_DN10443_c0_g1_i1	0.76148	0.90118	1.91031	6.01132	9.7704	4.15704
TRINITY_DN10443_c0_g1_i2	0.149559	0.327621	0.532968	1.40996	0.788333	1.25367
TRINITY_DN10443_c0_g1_i3	0.534162	0.988568	1.32211	3.99875	3.27398	4.0972
TRINITY_DN10443_c0_g1_i4	0.0805415	0	0.167452	0.272045	1.70258	0.678214
TRINITY_DN10443_c0_g1_i5	9.20846	7.37941	15.0051	19.3607	35.6518	31.3158
TRINITY_DN10443_c0_g1_i6	0.358654	1.01038	1.02752	5.57408	1.90479	3.79598
TRINITY_DN10443_c0_g1_i7	0.0490022	1.16592	2.23285	8.95744	6.09709	6.33493
TRINITY_DN10443_c0_g2_i1	0.0552285	1.45677	1.2535	6.04844	3.10816	4.05789
TRINITY_DN10443_c0_g2_i2	0.277341	0.198093	0.275264	1.2723	0.57781	0.498471
TRINITY_DN10443_c0_g2_i3	1.26666	1.2042	1.02541	4.3918	1.05979	2.57474
TRINITY_DN10444_c0_g1_i1	16.0726	17.1068	19.7553	37.0055	42.6632	27.7232
TRINITY_DN10445_c0_g1_i1	2.05607	2.47336	2.31219	3.39532	5.80788	4.08427
TRINITY_DN10445_c0_g1_i3	0	0.183682	0.131644	0.274499	0.455157	0.387924
TRINITY_DN10446_c0_g1_i1	0.51494	0.508134	0.649952	0.729023	0.473721	0.700154
TRINITY_DN10447_c0_g1_i1	0.778187	0.70955	0.875498	1.6787	2.84426	1.79279
TRINITY_DN10448_c0_g1_i1	2.98168	3.29374	2.96658	5.32322	7.52043	4.97793
TRINITY_DN10449_c0_g1_i1	5.42804	5.50221	6.44976	10.9737	10.0595	8.55597
TRINITY_DN10449_c0_g1_i3	9.0219	10.7187	10.9255	15.1724	14.5823	14.0745
TRINITY_DN10449_c0_g2_i1	0.530213	0.628948	0.523651	0.683832	0.704222	1.10248
TRINITY_DN10449_c0_g2_i2	0.121617	0.140447	0.0422235	0.116478	0.307971	0.136797
TRINITY_DN10449_c0_g2_i3	3.19726	2.5873	3.70639	5.1872	4.31966	4.60201
TRINITY_DN10449_c0_g2_i4	0.0812216	0.16341	0.1483	0.068703	0.0410325	0.21976
TRINITY_DN10449_c0_g2_i5	0	0	0	0.0518093	0.0966585	0
TRINITY_DN10449_c0_g3_i1	3.71993	4.98173	4.74417	8.11048	8.61533	6.87026
TRINITY_DN1044_c0_g1_i1	0.193007	0.156938	0.198623	0.332641	0.296666	0.271402
TRINITY_DN10450_c0_g1_i1	30.5054	32.6397	28.9425	38.0846	33.3356	34.3044
TRINITY_DN10451_c0_g1_i1	31.905	38.7928	23.6704	25.6872	38.4208	25.4875
TRINITY_DN10452_c0_g1_i2	0.191788	0.167365	0.115486	0.286573	0.185663	0.156667
TRINITY_DN10452_c0_g1_i3	0.257512	0.458326	0.393016	0.679484	0.283496	0.357927
TRINITY_DN10452_c0_g1_i4	1.1957	1.15086	1.14518	1.57652	1.53521	2.00142
TRINITY_DN10452_c0_g1_i5	1.02433	0.971324	1.29868	1.55172	1.60172	1.91786
TRINITY_DN10452_c0_g1_i7	0	0	0	0.0996636	0	0
TRINITY_DN10453_c0_g1_i1	0.941006	0.934903	1.44592	1.95801	1.61016	1.96752
TRINITY_DN10454_c0_g1_i1	0.23686	0	0.180645	0.322033	0.720498	0.314294
TRINITY_DN10454_c0_g1_i2	0	0.226901	0	0.597941	0	0.312916
TRINITY_DN10454_c0_g1_i3	0	0.136186	0.0796728	0.255053	0.349768	0
TRINITY_DN10454_c0_g1_i4	0.230608	0	0	0.113043	0.117277	0.241217
TRINITY_DN10454_c0_g2_i1	0.175432	0.218135	0.252662	1.13885	0.738232	0.988355
TRINITY_DN10454_c0_g2_i2	0.0734381	0.20525	0.0522208	0.0735713	0.131437	0.128011
TRINITY_DN10455_c0_g1_i1	2.47613	2.88536	3.0253	6.72025	8.28365	5.89195
TRINITY_DN10456_c0_g1_i1	0.358481	0.398688	0.492787	0.653721	0.688064	0.64342
TRINITY_DN10457_c0_g1_i2	41.5035	112.986	46.9539	62.0792	68.5918	152.255
TRINITY_DN10457_c0_g2_i1	0	0	0	0.597054	0.457933	0.498696
TRINITY_DN10458_c0_g1_i1	2.16979	0.0924149	0.13702	0.420607	6.18498	1.83395
TRINITY_DN10459_c0_g1_i1	0.247384	0.102088	0.133822	0.197083	0.613066	0.730393
TRINITY_DN10459_c0_g1_i2	0.521526	0.516271	0.713847	1.06575	0.95898	0.725422
TRINITY_DN10459_c0_g1_i3	0.263597	0.437819	0.148438	0.216311	0.261816	0.216059
TRINITY_DN10459_c0_g1_i4	0.116301	0.533905	0.760911	0.977131	0.742828	0.255905
TRINITY_DN10459_c0_g1_i6	0.235601	0.217337	0.243884	0.351176	0.446079	0.484779
TRINITY_DN10460_c0_g1_i1	16.6286	23.2151	22.612	35.8003	30.4976	14.2704
TRINITY_DN10460_c0_g1_i3	79.4364	115.908	84.915	187.017	262.837	140.093
TRINITY_DN10461_c0_g1_i1	1.39172	1.6973	2.1595	3.25639	5.80415	3.29627
TRINITY_DN10462_c0_g1_i1	63.6457	85.382	61.8667	89.1044	103.198	105.841
TRINITY_DN10463_c0_g1_i1	2.55427	1.35387	2.45791	2.48025	3.09897	4.26301
TRINITY_DN10463_c0_g1_i2	0.0559376	0	0.0752708	0.0603315	0	0
TRINITY_DN10463_c0_g1_i3	0.483688	0.860192	1.34348	1.3758	0.61672	0.342921
TRINITY_DN10463_c0_g1_i4	1.02732	2.56748	0.847641	1.66421	2.15052	1.37552
TRINITY_DN10464_c0_g1_i1	4.77453	8.09017	7.73151	28.4895	26.9449	19.3337
TRINITY_DN10465_c0_g1_i1	0.209124	0.280532	0	0.648245	0.384222	0.287824
TRINITY_DN10465_c0_g1_i2	1.46498	0.919368	1.98859	3.67024	2.61463	2.93282
TRINITY_DN10466_c0_g1_i1	3.63058	3.90851	3.48453	4.15042	6.34207	6.07901
TRINITY_DN10467_c0_g1_i1	146.472	106.536	159.392	143.468	131.969	144.735
TRINITY_DN10468_c0_g1_i1	0.962889	0.983287	1.50376	2.78913	2.76617	2.53076
TRINITY_DN10468_c0_g1_i3	0.458114	0.0641751	0.210959	1.05332	0.707786	0.73827
TRINITY_DN10469_c0_g1_i1	0.636488	0.728262	1.10949	1.34887	1.57337	1.48212
TRINITY_DN1046_c0_g1_i1	0	0.264799	0.276114	0.317735	0.338988	0
TRINITY_DN10470_c0_g1_i1	0.180541	0.286087	0	1.30313	0.281613	0.558535
TRINITY_DN10470_c0_g1_i2	0.327491	0.64681	0.466391	0.956878	0.595487	0.82545
TRINITY_DN10471_c0_g1_i1	3.89118	5.17548	3.16998	3.20245	1.84454	3.84536
TRINITY_DN10471_c1_g1_i1	0.548054	0.772603	0.633408	1.53922	0.763012	1.26669
TRINITY_DN10472_c0_g1_i1	0.31222	0.370454	0.359242	0.63881	0.566829	0.611729
TRINITY_DN10473_c0_g1_i1	1.25579	0.903186	1.40896	1.85612	1.00221	2.2248
TRINITY_DN10474_c0_g1_i1	3.39327	4.03009	6.89849	4.35311	2.51199	3.15432
TRINITY_DN10474_c0_g1_i2	3.82537	2.31839	14.5028	2.29887	2.11437	2.70089
TRINITY_DN10475_c0_g1_i1	0.426258	0.442155	0.60593	1.04215	1.32728	0.814222
TRINITY_DN10476_c0_g1_i1	0	0.283566	0.281425	0.200279	0	0.208738
TRINITY_DN10476_c0_g2_i1	0.483186	0.489199	0.635126	1.3016	1.0542	1.07969
TRINITY_DN10477_c0_g1_i1	0.30601	0.361208	0.431091	0.750607	0.639974	0.71323
TRINITY_DN10478_c0_g1_i1	0.182806	0.29389	0.1479	2.73686	5.95355	2.85337
TRINITY_DN10478_c0_g1_i2	5.83554	6.01683	7.6968	11.5865	10.7607	13.139
TRINITY_DN10479_c0_g1_i1	0.941097	0.655982	0.745639	0.938005	1.00541	0.809617
TRINITY_DN1047_c0_g1_i1	0.243012	0	0	0.580994	0.46101	0.512156
TRINITY_DN10480_c0_g1_i10	0.173416	0.13965	0.0399305	0.052768	0.114266	0.0381516
TRINITY_DN10480_c0_g1_i11	0.0913788	0.0606253	0.114435	0.187038	0	0.0547834
TRINITY_DN10480_c0_g1_i3	0.0172045	0.0410604	0.0140325	0.0101298	0.250479	0.0527352
TRINITY_DN10480_c0_g1_i4	0	0.101932	0.0171523	0.0453692	0.129946	0.0329513
TRINITY_DN10480_c0_g1_i5	0.17839	0.0921753	0.144819	0.13306	0.175953	0.149708
TRINITY_DN10480_c0_g1_i7	0	0.0245427	0	0.0233948	0.066908	0.023016
TRINITY_DN10480_c0_g1_i8	0.0271604	0	0.0292357	0	0	0.0465151
TRINITY_DN10480_c0_g1_i9	0.0854071	0	0.308645	0.114796	0.108766	0
TRINITY_DN10480_c0_g2_i1	0.316174	0.205922	0.273852	0.204737	0.205012	0.0550795
TRINITY_DN10481_c0_g1_i1	0.253735	0.320943	0.366625	0.665197	0.620269	0.741673
TRINITY_DN10482_c0_g1_i2	11.3175	10.9034	12.2002	16.6897	15.8984	16.1123
TRINITY_DN10482_c0_g1_i4	0.519438	0.297471	0.837444	1.14993	1.31007	1.83638
TRINITY_DN10483_c0_g1_i5	0.830834	0.687043	0.639781	1.91091	1.55561	1.98792
TRINITY_DN10483_c0_g1_i6	3.12929	4.09629	3.90808	7.50884	7.36289	8.87597
TRINITY_DN10484_c1_g1_i1	0.227007	0.319298	0.293888	0.529886	0.763803	0.405577
TRINITY_DN10484_c1_g1_i5	1.86669	2.18941	2.15406	3.62498	2.44101	2.98631
TRINITY_DN10484_c1_g1_i6	0	0.706093	0.302034	0.221844	0	0.385483
TRINITY_DN10484_c1_g2_i1	1.24362	0.405067	0.626827	0.951165	2.09283	1.24505
TRINITY_DN10484_c1_g3_i1	0.238131	0.0491483	0.335341	0.410844	0.503185	0.468599
TRINITY_DN10484_c1_g3_i2	0.236875	0.313952	0.150878	0.176073	0.153681	0.188669
TRINITY_DN10485_c0_g1_i1	5.20321	5.92659	6.57882	18.7875	8.82062	16.9027
TRINITY_DN10486_c0_g1_i1	0.198443	0.219893	0.277141	0.491161	0.501578	0.514794
TRINITY_DN10487_c0_g1_i1	0.206002	0.390387	0.270431	0.681433	0.601629	0.55185
TRINITY_DN10488_c0_g1_i1	0.403717	0.322705	0.54839	1.01661	0.866627	0.872639
TRINITY_DN10489_c0_g1_i1	12.3166	9.78841	29.077	24.8495	37.5941	105.285
TRINITY_DN10490_c0_g1_i1	2.52689	3.19594	3.09692	5.55172	7.63556	5.31831
TRINITY_DN10491_c0_g1_i1	5.04681	0.496728	33.3662	1.63242	1.22908	0.779324
TRINITY_DN10492_c0_g1_i2	0.307523	0.263363	0.336537	0.559815	0.613907	0.546371
TRINITY_DN10493_c0_g1_i1	20.2957	25.8819	24.3687	99.6843	59.0473	74.4895
TRINITY_DN10493_c0_g1_i2	0	0.274834	0.273559	0.975655	0.183209	1.00675
TRINITY_DN10494_c0_g1_i1	0.431039	0.849839	0.622491	1.96841	1.6063	1.82639
TRINITY_DN10494_c0_g1_i2	1.06291	1.33152	1.38859	2.69473	2.54219	1.78229
TRINITY_DN10495_c0_g1_i1	8.85694	10.3657	10.8894	11.2602	8.77273	10.6022
TRINITY_DN10495_c0_g1_i2	1.3791	1.65022	1.72994	1.65717	1.82995	1.95227
TRINITY_DN10496_c0_g1_i3	30.3638	30.5729	37.6239	61.6841	57.1267	101.111
TRINITY_DN10496_c0_g1_i5	0.0388804	0.00947635	0.0386501	0.0658409	0.0278932	0.102749
TRINITY_DN10496_c0_g1_i6	97.7607	94.8881	136.141	212.305	201.423	339.171
TRINITY_DN10497_c0_g1_i1	1.38377	0.506812	0.327777	1.19083	1.20514	1.61818
TRINITY_DN10497_c0_g2_i1	0.0901302	0.20326	0.0682065	0.421913	0.726708	0.260314
TRINITY_DN10497_c0_g3_i1	0	0.295149	0	0.503543	1.68326	0.433687
TRINITY_DN10497_c1_g1_i1	0.102922	0.122354	0.259318	0.521507	0.796923	0.742436
TRINITY_DN10497_c1_g2_i1	0.241733	0	0.215368	0.109401	0.247345	0.144855
TRINITY_DN10497_c1_g2_i2	0	0.137583	0.326076	0.198817	0.0913134	0.13095
TRINITY_DN10497_c1_g3_i1	0.111846	0	0	0.149775	0.432335	0.0802933
TRINITY_DN10497_c1_g4_i1	1.34991	1.74366	1.62398	2.43548	2.19152	2.43137
TRINITY_DN10497_c1_g5_i1	0.26871	0	0.197251	0.296435	0.653741	0.56848
TRINITY_DN10498_c0_g1_i2	12.0714	15.9527	14.3495	35.5634	31.2925	28.9761
TRINITY_DN10499_c0_g1_i2	2.02759	1.24432	2.19491	5.41243	3.28035	4.43779
TRINITY_DN1049_c0_g1_i1	0.246198	0.379383	0.275106	0.0714042	0.27265	0.0755947
TRINITY_DN104_c0_g1_i1	0.679559	0	0.588655	0.557419	0.267201	1.01678
TRINITY_DN10500_c0_g1_i1	1.04981	1.13274	1.3228	1.7394	1.55109	1.4561
TRINITY_DN10501_c0_g1_i1	245.02	302.968	233.971	261.367	309.564	332.886
TRINITY_DN10501_c0_g1_i2	136.72	216.481	149.568	190.449	196.388	192.828
TRINITY_DN10501_c0_g1_i3	0.867181	0.302718	0.496415	1.20177	0.902506	1.4556
TRINITY_DN10501_c0_g2_i1	0.274791	0	0.136169	0.663475	0.0950406	0.692409
TRINITY_DN10502_c0_g1_i1	3.18776	3.20708	3.77577	5.36303	4.78466	4.75956
TRINITY_DN10503_c0_g1_i1	0.143706	0.194025	0.141073	0.516168	0.145878	0.161689
TRINITY_DN10503_c0_g2_i1	0.0385511	0.137644	0.20526	0.264472	0.128779	0.182225
TRINITY_DN10503_c0_g2_i2	4.67833	6.07844	3.67823	4.62973	8.65604	5.29675
TRINITY_DN10503_c0_g2_i3	0.324754	0.173207	0.375868	0.824114	0.613851	0.226699
TRINITY_DN10503_c0_g2_i4	0.272161	0.145556	0.18753	0.595784	0.393826	0.35663
TRINITY_DN10504_c0_g1_i1	3.13297	3.89688	3.39446	3.55174	3.63902	3.38777
TRINITY_DN10505_c0_g1_i1	0.152695	0	1.10181	0.469352	0.900874	0.32629
TRINITY_DN10505_c0_g2_i1	0.477475	1.3847	0.575246	0.488759	0	0.339833
TRINITY_DN10505_c1_g1_i1	0	0	0	0.179165	0	0.373403
TRINITY_DN10505_c1_g1_i2	0.307284	0.447593	0.149216	0.753287	0.309733	0
TRINITY_DN10505_c1_g2_i3	0.131364	0.161755	0.234285	0.285904	0.417563	0.264551
TRINITY_DN10505_c1_g2_i6	0.216834	0.31265	0.49859	0.728475	0.500578	0.42773
TRINITY_DN10505_c1_g3_i1	0.495837	0.545636	0.797523	1.89306	2.06571	1.75109
TRINITY_DN10506_c0_g1_i3	0.0614396	0.094667	0.0759237	0.179645	0.263655	0.137956
TRINITY_DN10506_c0_g1_i4	0.326744	0.350956	0.4991	0.893	1.106	0.891445
TRINITY_DN10507_c0_g1_i1	0.569403	0.693483	0.897083	1.77317	1.35341	1.25763
TRINITY_DN10508_c0_g1_i2	26.4896	25.1949	25.6848	38.7148	29.7888	33.2837
TRINITY_DN10509_c0_g1_i1	0.134499	0.0819415	0	0.58062	0.0913744	0.183063
TRINITY_DN10509_c0_g1_i2	0.207576	0.22702	0.669828	1.75397	3.0893	1.47613
TRINITY_DN10509_c0_g1_i3	0	1.17303	0	0.506986	0	0.632484
TRINITY_DN10509_c0_g1_i4	0	0.417294	0	0.413422	0	0.859084
TRINITY_DN10509_c0_g1_i5	0.518965	1.65393	2.60934	6.71721	5.26638	5.99377
TRINITY_DN10509_c0_g1_i6	0	0	0.7185	0.33983	0.81621	0.619414
TRINITY_DN10509_c0_g1_i7	0.636988	0.80708	1.83397	3.56941	5.17626	2.57892
TRINITY_DN10509_c0_g1_i8	0.0682028	0.0433164	0.136603	0.993522	0.595733	0.892813
TRINITY_DN10509_c0_g1_i9	9.66543	7.79904	14.566	16.1566	33.5291	26.453
TRINITY_DN10509_c0_g2_i1	0.267429	0.0626535	0.169004	1.70485	0.470151	0.284487
TRINITY_DN10509_c0_g3_i1	0.571684	0.792693	0.481402	2.28574	1.89266	2.41286
TRINITY_DN10509_c0_g3_i2	0	0.501934	0.183987	1.92882	0.72985	1.20512
TRINITY_DN10509_c0_g4_i1	0.412837	0.724698	0.842913	4.92193	1.17539	3.18544
TRINITY_DN10509_c0_g5_i1	0.151969	0.889012	1.51626	5.08185	5.03135	4.27495
TRINITY_DN10510_c0_g1_i1	7.54452	7.61208	7.82995	12.6625	10.1875	11.3667
TRINITY_DN10511_c0_g1_i1	3.52942	3.0735	4.87689	5.89557	5.88053	6.47132
TRINITY_DN10511_c0_g1_i3	1.20598	1.33943	1.05328	2.29612	1.65285	1.90728
TRINITY_DN10511_c0_g1_i5	0.0431145	0.062278	0.202925	0.0508593	0.096414	0.175034
TRINITY_DN10512_c0_g1_i1	2.11411	1.54589	2.71911	2.48586	2.27456	7.76756
TRINITY_DN10512_c0_g1_i3	1.75795	1.64476	1.52035	3.94292	1.91261	5.0771
TRINITY_DN10513_c0_g1_i1	43.2379	51.0435	39.1242	69.717	22.7758	71.2732
TRINITY_DN10514_c0_g1_i1	3.37546	5.61457	5.11938	14.1242	14.1679	12.0231
TRINITY_DN10514_c0_g1_i3	1.42348	1.85768	2.17812	6.77684	5.17956	4.47351
TRINITY_DN10514_c0_g2_i1	0.331827	0.367797	0.623899	0.448874	0.898166	0.864047
TRINITY_DN10515_c0_g1_i1	11.6248	10.7728	13.7348	18.1432	17.4391	14.5938
TRINITY_DN10516_c0_g1_i1	26.6601	19.4203	32.1081	27.6302	26.7797	42.4723
TRINITY_DN10517_c0_g1_i1	3.70371	3.15024	2.20682	2.80046	2.40091	3.11163
TRINITY_DN10518_c0_g1_i1	66.787	153.745	121.958	348.384	365.6	464.596
TRINITY_DN10518_c0_g1_i2	25.1269	120.035	2.41918	135.561	19.1393	68.2353
TRINITY_DN10519_c0_g1_i1	0.363698	0.337595	0.485286	0.484186	0.599719	0.559946
TRINITY_DN1051_c0_g1_i1	0.285865	0.785925	0.297034	0.110363	0.0867583	0.0431209
TRINITY_DN10520_c0_g1_i1	0.365141	0.92062	0.424737	1.31291	1.36095	1.98122
TRINITY_DN10521_c0_g1_i1	1.24513	1.15218	1.39337	1.29718	1.97945	1.66108
TRINITY_DN10522_c0_g1_i1	0.156578	0.442654	0	0	0.461676	0.501352
TRINITY_DN10522_c0_g1_i3	0.229547	0.288444	0.209369	0.267085	0.209761	0.166749
TRINITY_DN10522_c0_g1_i5	0.748651	0.957008	0.945321	1.78513	1.99817	2.09556
TRINITY_DN10522_c0_g2_i1	0.103929	0.147534	0	0.237607	0.224499	0.375041
TRINITY_DN10523_c0_g1_i1	0.519112	0.647471	0.658138	1.74671	1.32713	1.2018
TRINITY_DN10524_c0_g1_i2	0.911838	0.744475	1.03806	1.98746	2.2203	1.79941
TRINITY_DN10525_c0_g1_i1	4.80081	5.50042	5.20864	10.8634	11.4817	11.2125
TRINITY_DN10525_c0_g2_i1	0.0768241	0.0883336	0.0293945	0.210708	0.246383	0.4745
TRINITY_DN10526_c0_g1_i1	0.105323	0.152	0.0389948	0.200735	0.26212	0.258599
TRINITY_DN10526_c0_g1_i2	0.19897	0.355688	0.132487	0.95148	0.442251	0.330387
TRINITY_DN10526_c0_g1_i4	0.208213	0.47893	0.14742	0.754554	0.405198	0.549116
TRINITY_DN10527_c0_g1_i1	0.631456	0.517453	0.844531	1.23163	1.0813	1.25267
TRINITY_DN10528_c0_g1_i1	10.5971	7.47015	11.6086	11.84	9.90016	14.253
TRINITY_DN10529_c0_g1_i1	0.272353	0.281215	0.480742	1.16333	1.14453	0.615429
TRINITY_DN1052_c0_g1_i1	0.175015	0	0	0	1.71908	0.373403
TRINITY_DN10530_c0_g1_i1	1.81807	1.42075	1.81678	2.50067	1.91038	2.46973
TRINITY_DN10531_c0_g1_i1	0.209566	1.21537	0.602226	0.643933	0.205588	0.670591
TRINITY_DN10531_c1_g1_i1	0.183855	0.668095	0.267395	0.585703	0.0917333	0.105248
TRINITY_DN10531_c2_g1_i1	1.13304	0.984133	2.20185	2.98719	2.84907	2.81962
TRINITY_DN10532_c0_g1_i1	0	0.379089	0	0.136122	0.445329	0.164747
TRINITY_DN10532_c0_g1_i2	0.453547	0.814935	0.627502	0.516595	0.520506	0.623758
TRINITY_DN10532_c0_g1_i3	0.120295	0	0.197433	1.04658	1.33104	0.572763
TRINITY_DN10532_c0_g1_i4	0.154951	0	0.154129	0.339601	0.215561	0.275917
TRINITY_DN10533_c0_g1_i1	1.03449	1.02789	1.2934	0.996899	1.05228	0.843712
TRINITY_DN10533_c0_g1_i2	0.215848	0.310098	0.112331	0.400469	0.550909	0.217966
TRINITY_DN10534_c0_g1_i1	0	0.242811	0	0	0.494118	0.178634
TRINITY_DN10534_c0_g1_i2	0	0	0	0	0.365309	0
TRINITY_DN10534_c1_g1_i1	1.75147	1.86593	1.72805	3.12882	2.73216	2.83287
TRINITY_DN10535_c0_g1_i1	11.1161	14.0142	16.4585	15.6038	16.7439	16.3469
TRINITY_DN10535_c0_g2_i1	0.473662	0	2.07428	0.484836	1.55231	0.842568
TRINITY_DN10536_c0_g1_i1	0.107355	0	0.227644	0.323224	0.155231	0.674055
TRINITY_DN10536_c0_g2_i1	0.0955869	0.0479212	0.192043	0.654578	0.65725	0.617952
TRINITY_DN10536_c0_g3_i1	3.43019	5.35154	3.98875	6.40344	6.57406	6.82238
TRINITY_DN10537_c0_g1_i1	0.845412	1.86081	1.29538	5.04135	4.4127	6.47138
TRINITY_DN10537_c0_g1_i2	0.0694721	0.292005	0.225464	2.39152	0.773446	1.70247
TRINITY_DN10538_c0_g1_i1	2.22309	2.19003	1.51955	1.62613	0.963645	2.71698
TRINITY_DN10538_c0_g1_i2	1.74644	1.29804	1.46951	1.72289	1.072	1.56918
TRINITY_DN10538_c0_g1_i4	0.2225	0.122507	0.427989	0.20337	0.262169	0.222476
TRINITY_DN10539_c0_g1_i1	0.426973	0.295819	0.464445	0.764493	0.548585	0.837463
TRINITY_DN1053_c0_g1_i1	0.558892	0	0	0.953814	0.550176	0.397984
TRINITY_DN10540_c0_g1_i1	0.0668273	0	0.299129	0.388368	0.287317	0.0822845
TRINITY_DN10540_c0_g2_i1	1.10829	1.19616	1.7721	2.7065	2.6562	1.68761
TRINITY_DN10540_c0_g2_i3	1.7507	2.34339	2.65236	4.06314	3.95206	3.65323
TRINITY_DN10540_c0_g3_i1	2.24371	1.2391	2.16291	4.85812	4.19223	4.22967
TRINITY_DN10540_c0_g4_i1	1.28708	0.125572	1.56803	2.59451	2.3724	2.3558
TRINITY_DN10541_c0_g1_i1	0.728358	0.615961	0.826163	0.746813	0.735489	0.572521
TRINITY_DN10542_c0_g1_i2	3.25292	3.91893	2.94779	5.10961	4.97491	5.12057
TRINITY_DN10542_c0_g2_i1	4.67649	7.42588	4.01097	7.93423	7.89154	7.68777
TRINITY_DN10543_c0_g1_i1	3.43141	3.27225	4.55183	6.59188	5.24229	4.8283
TRINITY_DN10544_c0_g1_i1	50.6697	86.899	55.9913	57.1202	53.2599	92.2494
TRINITY_DN10544_c0_g2_i1	0.250646	0.213696	0.162336	0.0783184	0.133495	0.104315
TRINITY_DN10545_c0_g1_i1	3.29952	2.52529	3.89527	2.93486	2.45671	2.36236
TRINITY_DN10546_c0_g1_i1	2.3194	2.48119	2.69936	3.1468	1.88126	3.25314
TRINITY_DN10547_c0_g1_i1	4.61634	4.88134	7.01308	16.3471	18.2597	11.3948
TRINITY_DN10547_c0_g1_i2	7.27558	6.7817	9.4673	21.5328	28.3002	15.6139
TRINITY_DN10548_c0_g1_i1	0.0871313	0.20188	0.141274	0.874295	0.266148	0.362739
TRINITY_DN10548_c0_g1_i2	1.22311	1.21763	1.32793	1.88505	2.3705	1.99884
TRINITY_DN10549_c0_g1_i2	2.07378	2.61529	2.47175	3.28026	4.06877	2.83243
TRINITY_DN1054_c0_g1_i1	0.144407	0	0.208385	0.592128	0.425943	0.15439
TRINITY_DN10550_c0_g1_i1	0	0	0.00172964	0	0	0.085367
TRINITY_DN10550_c0_g1_i2	0.539642	0.479073	0.488278	0.727103	1.1347	0.628571
TRINITY_DN10550_c0_g2_i1	0.383462	0.386016	0.290414	0.793781	1.11491	0.903499
TRINITY_DN10551_c0_g1_i1	0.422256	0.535968	0.504197	0.59488	0.67087	0.570587
TRINITY_DN10552_c0_g1_i1	1.15621	1.8584	1.29584	2.41181	2.87897	2.45965
TRINITY_DN10552_c0_g1_i3	0.371732	0.447835	0.388906	1.47884	1.55899	0.556638
TRINITY_DN10552_c0_g2_i1	0.0313658	0.18824	0.0473222	0.418082	0.424718	0.211207
TRINITY_DN10552_c0_g2_i2	0.356037	0.273588	0.366976	1.21301	1.27239	0.971255
TRINITY_DN10553_c0_g1_i1	0.664015	0.4583	0.679476	1.42068	1.283	1.38517
TRINITY_DN10554_c0_g1_i1	6.04308	6.22194	7.01737	11.5405	11.794	10.6488
TRINITY_DN10555_c0_g1_i1	0.395838	0.601998	0.391903	0.268795	0.323759	0.541329
TRINITY_DN10555_c0_g2_i1	0.708469	0.839602	1.56248	1.25975	2.62709	1.56822
TRINITY_DN10555_c0_g2_i3	11.4019	10.0689	13.3135	21.9909	15.443	20.3406
TRINITY_DN10555_c0_g2_i4	0	0	0	0	0	0
TRINITY_DN10555_c0_g2_i5	1.09504	1.55866	1.30455	1.41171	1.88749	2.49934
TRINITY_DN10556_c0_g1_i1	5.21953	8.0851	5.68332	1.88202	24.3375	5.24717
TRINITY_DN10556_c0_g1_i11	0.695231	1.86602	1.61615	1.00904	1.3863	0.796781
TRINITY_DN10556_c0_g1_i14	7.04873	7.83108	6.03885	5.26449	12.6107	5.83595
TRINITY_DN10556_c0_g1_i15	3.31886	4.82737	4.41966	3.7348	13.2916	4.77422
TRINITY_DN10556_c0_g1_i16	0.958274	2.82596	1.7214	0.849907	3.5217	1.42926
TRINITY_DN10556_c0_g1_i17	4.32098	5.72183	6.66784	5.14853	7.6114	3.72438
TRINITY_DN10556_c0_g1_i3	6.22574	16.8211	12.2728	5.36435	21.4941	8.51906
TRINITY_DN10556_c0_g1_i6	1.6506	2.74504	2.14945	0.634055	8.13286	2.18087
TRINITY_DN10556_c0_g1_i7	3.8986	2.5649	2.41907	3.16503	4.38475	2.78357
TRINITY_DN10557_c0_g1_i1	2.67904	2.15309	2.76129	3.56575	2.17179	3.25044
TRINITY_DN10558_c0_g1_i2	15.5435	14.4272	12.085	11.6907	7.1651	13.5553
TRINITY_DN10558_c0_g2_i1	12.1297	4.3505	8.92487	8.63979	4.59685	7.14122
TRINITY_DN10558_c0_g2_i2	3.14831	2.11398	3.97514	2.48788	1.41646	2.78819
TRINITY_DN10558_c0_g2_i3	0.966542	0.231318	0.171712	0.50148	0.306845	0.531479
TRINITY_DN10558_c0_g2_i4	36.7949	24.6616	39.55	18.6748	9.72711	17.6986
TRINITY_DN10558_c0_g2_i5	0	0	0	0.0524799	0.145922	0.0535744
TRINITY_DN10559_c0_g1_i2	0.876634	1.79097	1.28947	0.748499	1.55977	0.854794
TRINITY_DN10559_c0_g1_i3	0.314434	0.25043	0.350759	0.886275	0.620222	0.42278
TRINITY_DN10559_c1_g1_i1	0.416656	0.455732	0.294936	0.153277	0.846824	0.362392
TRINITY_DN10559_c1_g1_i2	0.158178	0	0.356599	0.548118	0.105411	0.225852
TRINITY_DN1055_c0_g1_i1	0.516	0	0.247772	0.703735	0.169019	0.183359
TRINITY_DN10560_c0_g1_i2	1.08536	1.61732	1.43141	3.5041	1.32579	4.23216
TRINITY_DN10560_c0_g1_i3	0.166002	0.269852	0.496667	0.345799	0.268026	0.592667
TRINITY_DN10560_c0_g1_i4	0.372995	0.418695	0.261539	0.751545	0.194042	1.48593
TRINITY_DN10560_c0_g2_i1	0.196583	0.141262	0.142379	0	0	0.440746
TRINITY_DN10561_c0_g1_i1	1.30763	1.05797	1.3472	1.89389	2.2399	1.61483
TRINITY_DN10562_c0_g1_i1	0.513829	0.662374	0.426202	1.29388	1.07399	1.41254
TRINITY_DN10562_c0_g1_i2	0.0790734	0.0996221	0.188327	0.186243	0.241299	0.422567
TRINITY_DN10563_c0_g1_i2	1.43975	0.262847	1.36604	1.2323	2.49178	2.78324
TRINITY_DN10563_c0_g1_i3	0.443369	0.283988	0.477639	0.217131	0.934458	1.05075
TRINITY_DN10563_c0_g1_i4	0.652421	0.636735	1.64215	1.29716	0.658031	1.0393
TRINITY_DN10563_c0_g1_i5	0.362711	0.300583	0.330836	0.530458	0.437605	0
TRINITY_DN10564_c0_g1_i1	2.8792	2.72611	3.85896	6.24083	3.70606	8.16418
TRINITY_DN10565_c0_g1_i1	0.458086	0.66527	0.440725	6.88383	2.25218	2.61032
TRINITY_DN10565_c0_g2_i1	0.288678	0.637598	0.279528	5.89801	2.24904	1.63502
TRINITY_DN10565_c0_g2_i2	0	0.0607787	0	0.616836	0.0973716	0.108229
TRINITY_DN10566_c0_g1_i1	1.66391	1.20575	2.30903	2.78905	0.697451	2.90452
TRINITY_DN10566_c0_g1_i2	0.985684	0	1.0822	0.725772	0.430263	0.407762
TRINITY_DN10566_c0_g1_i3	0.423108	1.0178	0	1.33065	0.531261	1.05894
TRINITY_DN10566_c0_g1_i4	2.78482	2.34876	2.30268	5.45848	2.09238	4.33613
TRINITY_DN10566_c0_g1_i5	0.27257	1.33295	0	0.764529	0.215694	1.33599
TRINITY_DN10567_c0_g1_i1	18.7067	22.6028	22.9485	31.6578	34.2426	31.7352
TRINITY_DN10568_c0_g1_i1	1.50739	1.07898	1.30947	1.98276	1.062	1.70419
TRINITY_DN10569_c0_g1_i1	0.745616	0.943555	0.797998	1.24962	1.48369	1.64763
TRINITY_DN1056_c0_g1_i1	0	0.118729	0.114025	0.0868078	0.157026	0
TRINITY_DN1056_c0_g1_i2	0.141203	0.148376	0	0.144212	0.0952786	0.647269
TRINITY_DN10570_c0_g1_i1	0.428011	0.518303	0.491864	1.56794	1.23841	1.46559
TRINITY_DN10571_c0_g1_i1	19.1545	16.2051	15.8428	34.7684	6.31834	52.6038
TRINITY_DN10572_c0_g1_i1	1.59181	1.54738	1.59462	2.48967	1.94198	1.99302
TRINITY_DN10573_c0_g1_i1	0.177762	0.401725	0.21171	0.499469	0.427115	0.549684
TRINITY_DN10574_c0_g1_i1	0.254156	0.293895	0.360757	0.679001	0.711267	0.576987
TRINITY_DN10575_c0_g1_i1	0.308006	0	0	0	0.907929	0.164479
TRINITY_DN10575_c0_g2_i1	10.7511	9.44521	12.0951	25.1219	20.6837	23.436
TRINITY_DN10576_c0_g1_i1	11.5773	9.31858	14.2978	18.4972	9.9895	10.8136
TRINITY_DN10577_c0_g1_i1	8.19613	9.83227	5.52082	8.37674	10.0125	10.5629
TRINITY_DN10578_c0_g1_i2	2.0239	1.86653	2.35492	4.1436	3.00191	3.73369
TRINITY_DN10579_c0_g1_i1	0.358125	0.333473	0.451418	1.26238	0.981573	1.00005
TRINITY_DN1057_c0_g1_i1	0.157688	0	0.566023	0.0531059	0.190219	0.165207
TRINITY_DN10580_c0_g1_i1	0.54336	0.428368	0.401193	1.1163	0.466069	0.629792
TRINITY_DN10580_c0_g1_i2	0.308365	0.388775	1.06316	1.23301	1.12973	1.07427
TRINITY_DN10581_c0_g1_i2	0.191403	0.337601	0.317	0.531077	0.391412	0.529708
TRINITY_DN10582_c0_g1_i1	0.843201	0.693655	1.31801	1.70827	1.63473	1.55438
TRINITY_DN10582_c0_g2_i1	0.82208	0.884526	1.34903	1.88616	1.69345	1.25224
TRINITY_DN10583_c0_g1_i1	1.32732	1.50934	1.84618	2.86164	2.52508	2.50402
TRINITY_DN10584_c0_g1_i1	0.402472	0.292055	0	0	0	0.429797
TRINITY_DN10584_c0_g1_i2	4.23947	3.07384	6.69044	8.49141	4.25961	6.9744
TRINITY_DN10585_c0_g1_i1	1.46771	1.35713	1.73017	3.2182	1.94738	2.32734
TRINITY_DN10586_c0_g1_i1	7.46529	11.3178	11.0912	8.76574	11.7976	11.2633
TRINITY_DN10586_c0_g1_i2	1.91046	1.55027	0.792569	1.73047	3.55938	2.28339
TRINITY_DN10587_c0_g1_i1	3.66779	2.96731	2.8715	6.5456	1.74242	5.34342
TRINITY_DN10587_c0_g2_i1	1.49111	1.44027	1.85854	2.92074	1.00215	2.75078
TRINITY_DN10587_c0_g3_i1	1.49804	2.13243	3.12877	1.21731	0.662388	1.45306
TRINITY_DN10587_c0_g4_i1	17.015	16.5466	9.91032	1.2449	2.41464	3.35705
TRINITY_DN10587_c0_g5_i1	31.5019	50.9674	36.8801	22.4447	20.7378	29.7868
TRINITY_DN10588_c0_g1_i1	3.54236	26.1634	14.7534	98.0072	259.077	107.845
TRINITY_DN10589_c0_g1_i1	1.80088	1.83472	1.63162	3.06232	1.89498	2.23649
TRINITY_DN10589_c0_g1_i2	0.141508	0.426883	0.170483	0.0847684	0.331516	0.432875
TRINITY_DN1058_c0_g1_i1	0.0848288	0	0	0	0.325935	0.376613
TRINITY_DN1058_c0_g2_i1	0.142667	0	0.075026	0.226323	0	0.0598536
TRINITY_DN10590_c0_g1_i1	0.783529	0.710198	1.06305	0.567499	2.27132	1.39523
TRINITY_DN10590_c0_g1_i2	0.0640799	0.0831301	0.0572027	0	0.299383	0.138661
TRINITY_DN10590_c0_g1_i3	1.4341	2.01391	2.33615	4.05918	4.05823	3.09228
TRINITY_DN10591_c0_g1_i1	6.46437	7.72397	8.63652	7.30661	5.10763	7.13451
TRINITY_DN10592_c0_g1_i1	7.58328	7.22857	7.6011	6.58417	13.518	7.13283
TRINITY_DN10593_c0_g1_i1	9.07935	9.11881	9.91536	14.4041	8.24077	14.288
TRINITY_DN10593_c0_g1_i2	0.913937	0.715737	1.67047	1.54024	1.13787	1.09127
TRINITY_DN10594_c0_g1_i1	21.5301	9.68282	2.78755	914.342	13.3829	297.267
TRINITY_DN10594_c0_g1_i2	12.0247	7.1571	1.53699	998.638	6.7159	256.637
TRINITY_DN10595_c0_g1_i1	0.0897958	1.5029	2.22293	5.93149	5.16688	4.15313
TRINITY_DN10595_c0_g1_i2	0.821681	1.628	1.65436	5.95773	5.3555	5.33016
TRINITY_DN10595_c0_g2_i1	0	0	0.298325	3.39932	0	0
TRINITY_DN10595_c0_g3_i1	0.364445	1.47331	0.992691	11.8099	8.97845	11.1086
TRINITY_DN10595_c0_g3_i2	1.39235	1.87805	3.31413	7.20594	7.01606	6.31387
TRINITY_DN10595_c0_g3_i3	4.52574	4.60741	7.78021	5.32989	12.3191	8.9411
TRINITY_DN10595_c0_g4_i1	0.184915	0.610796	1.48834	2.17922	1.83566	2.03467
TRINITY_DN10595_c0_g4_i2	0.685318	1.01025	2.06455	4.16724	4.98986	3.48911
TRINITY_DN10595_c0_g5_i1	0	0.761525	2.26921	6.27078	4.29771	4.15729
TRINITY_DN10596_c0_g1_i1	5.34259	5.73068	6.41016	8.26872	9.3047	9.57681
TRINITY_DN10597_c0_g1_i1	2.34301	0.891402	3.13674	2.83985	3.99153	2.86817
TRINITY_DN10597_c0_g2_i1	2.26635	1.47177	2.17796	2.03226	3.96704	2.42803
TRINITY_DN10597_c0_g2_i2	1.78153	1.89446	1.66454	2.59435	2.73246	3.14391
TRINITY_DN10597_c0_g3_i1	0.720868	0.174302	1.21556	1.23422	0.828384	1.54583
TRINITY_DN10597_c0_g4_i1	2.65214	1.36702	2.57653	2.46709	4.34419	3.31924
TRINITY_DN10597_c1_g1_i1	0	0.394044	0.196218	0	0.1336	0.435761
TRINITY_DN10598_c0_g1_i2	1.85519	2.4553	2.33888	3.29876	3.78487	4.04658
TRINITY_DN10598_c0_g1_i3	0.275954	0.336378	0.211357	0.322135	0.550635	0.383525
TRINITY_DN10598_c0_g1_i4	0.052296	0.165309	0.467496	0.176838	0.177385	0.323724
TRINITY_DN10599_c0_g1_i1	11.5244	7.77588	11.7108	11.9975	7.47995	10.7054
TRINITY_DN1059_c0_g1_i1	0.499637	0.315603	1.60933	0.243326	0.402365	0.302149
TRINITY_DN10600_c0_g1_i1	2.22383	2.85084	3.08308	4.83417	3.9428	4.34264
TRINITY_DN10601_c0_g1_i1	5.32197	5.52918	6.26753	7.67967	6.09164	7.4653
TRINITY_DN10602_c0_g1_i1	0.691453	0.760817	0.675791	1.03674	1.22042	1.26638
TRINITY_DN10603_c0_g1_i1	3.4508	2.07218	4.42147	4.68301	3.45262	4.57364
TRINITY_DN10603_c0_g1_i2	13.053	14.5278	14.3345	19.5309	11.3283	18.3782
TRINITY_DN10604_c0_g1_i2	3.45681	5.57235	3.50424	35.3037	27.5838	42.2245
TRINITY_DN10604_c0_g1_i3	1.82639	4.33126	2.83584	27.4525	40.4032	59.0616
TRINITY_DN10605_c0_g1_i1	0.792524	0.9957	0.876248	1.65908	2.15506	1.68531
TRINITY_DN10606_c0_g1_i1	0.575431	0.744313	0.681145	0.652716	1.00792	0.707374
TRINITY_DN10606_c0_g1_i2	0.355233	0.359225	0.591898	0.729796	0.945543	1.25692
TRINITY_DN10607_c0_g1_i1	4.25512	4.08075	5.382	9.3017	9.25009	7.1827
TRINITY_DN10607_c0_g2_i1	0	0.27089	0	0.110315	0	0.229222
TRINITY_DN10607_c0_g3_i1	0.109609	0.556699	0.305619	0.149816	0.198193	0.265966
TRINITY_DN10607_c0_g4_i1	4.92525	4.99948	6.32557	5.95086	6.71417	5.73252
TRINITY_DN10607_c0_g5_i1	1.6785	1.35006	1.12366	0.243824	0	0.0867381
TRINITY_DN10607_c0_g6_i1	0.103231	0.0470685	0.0446518	0.338826	0.289574	0.209293
TRINITY_DN10607_c0_g7_i1	2.13061	1.7269	2.16216	1.14432	1.14486	1.31936
TRINITY_DN10607_c0_g7_i2	10.3935	12.5151	18.4512	14.3154	14.1867	13.8294
TRINITY_DN10607_c0_g8_i1	13.5187	10.3558	9.92276	7.50991	15.6504	7.31379
TRINITY_DN10607_c0_g9_i1	1.52731	2.16628	1.41065	0.32184	1.06841	0.561181
TRINITY_DN10608_c0_g1_i2	1.50761	3.17596	2.32688	3.74019	3.71172	3.37091
TRINITY_DN10609_c0_g1_i1	0.927344	0.902323	0.583591	1.32523	1.2808	1.22779
TRINITY_DN10609_c0_g1_i2	0	0.337641	1.04322	0.0922655	0.614285	0.727336
TRINITY_DN10609_c0_g1_i3	0.925136	0.709868	0.777635	2.219	1.32483	1.50705
TRINITY_DN10610_c0_g1_i1	0.317905	0.288015	0	0.0736663	0.216767	0
TRINITY_DN10610_c0_g2_i1	0.105929	0.0805264	0.331036	0.128601	0.255419	0.274043
TRINITY_DN10610_c1_g1_i1	7.27915e-07	0.0912587	0.270436	0.0908352	0.229327	0.0698348
TRINITY_DN10610_c1_g1_i2	0.186064	0	0.127936	0.217634	0.279495	0.252561
TRINITY_DN10610_c1_g2_i1	0.326541	0.473288	0.706018	0.834942	0.962981	0.696971
TRINITY_DN10610_c1_g2_i2	0.346894	0.128876	0.489711	0.246561	0.539454	0.229332
TRINITY_DN10611_c0_g1_i1	0.0431052	0.130442	0.0656749	0.235893	0.217003	0.0992671
TRINITY_DN10611_c0_g2_i1	0	0	0	0.302951	0.145346	0.158025
TRINITY_DN10611_c0_g3_i1	0.250878	0	0	0.386305	0.24689	0
TRINITY_DN10611_c1_g1_i1	0.65214	0.922287	0.182157	1.74576	1.1323	3.70734
TRINITY_DN10611_c1_g1_i2	8.73294	10.1835	8.37154	8.88966	8.46412	19.9329
TRINITY_DN10611_c1_g1_i3	2.13629	2.30976	1.57877	2.5728	1.95686	10.2394
TRINITY_DN10612_c0_g1_i1	6.14265	5.72012	6.49625	8.19603	8.58241	8.28737
TRINITY_DN10613_c0_g1_i2	10.4649	12.1181	13.6239	33.2552	58.952	31.0747
TRINITY_DN10614_c0_g1_i1	0.0203351	0.0369068	0.0546162	0.0427311	0.0626599	0
TRINITY_DN10614_c0_g1_i2	0.391405	0.155983	0.304424	0.374353	0.431616	0.423081
TRINITY_DN10614_c0_g1_i4	0.0571468	0.173036	0.0900378	0.609771	0.0647605	0.214383
TRINITY_DN10614_c0_g1_i5	0	0	0.0508342	0.226041	0.0294532	0.049089
TRINITY_DN10614_c0_g1_i6	0	0.0977514	0.195408	0.249833	0	0
TRINITY_DN10615_c0_g1_i11	0.06746	0.0683417	0.133731	0.466132	0.158553	0.247611
TRINITY_DN10615_c0_g1_i2	0.0724776	0	0	0.0809186	0	0.120146
TRINITY_DN10615_c0_g1_i6	0.219754	0.657301	0.414681	0.937955	0.766238	1.2041
TRINITY_DN10615_c0_g1_i7	0.46158	0.223268	0.0156496	0.375675	0.430894	0.0569182
TRINITY_DN10615_c0_g1_i9	0.25186	0.478605	0.674403	1.02416	1.11606	1.41059
TRINITY_DN10616_c0_g1_i1	0.329332	0.522672	0.475338	14.0223	2.77838	3.79188
TRINITY_DN10617_c0_g1_i1	3.20878	2.28541	4.69401	0.52966	0.226943	0.354064
TRINITY_DN10617_c0_g2_i1	0.284966	1.01064	0.40032	0.234785	0.0916458	0.113069
TRINITY_DN10617_c0_g2_i2	3265.98	1496.6	4598.66	51.0814	28.8614	18.6935
TRINITY_DN10617_c0_g2_i3	0.664189	0.0930411	2.35923	0.130569	0	0.0921441
TRINITY_DN10618_c0_g1_i2	0.415297	0.22622	0.472103	0.628948	0.738158	0.722854
TRINITY_DN10618_c0_g1_i4	0.281404	0.101555	0.381078	0.27139	0.329279	0.248455
TRINITY_DN10618_c0_g1_i5	0.533084	0.759966	0.650144	0.748352	0.945526	0.871199
TRINITY_DN10619_c0_g1_i1	0.155309	0.450784	1.34401	0.158976	0.305122	0.16581
TRINITY_DN10619_c0_g2_i1	0.467642	0	0	0.720695	0.691383	0.125476
TRINITY_DN10619_c1_g1_i2	0.0550293	0.163621	0.24658	0.440626	0.304055	0.357303
TRINITY_DN10619_c2_g1_i1	0.625577	0.203119	0.445085	0.596696	0.588895	0.368518
TRINITY_DN10619_c2_g1_i2	0.245198	0.104215	0.238212	0.710163	0.343218	0.710195
TRINITY_DN10619_c2_g2_i1	0.168079	0.352947	0.497288	0.0930917	0.329131	0.0959592
TRINITY_DN10619_c2_g3_i1	0.215704	0.255262	0.195082	0.250706	0.189728	0.429568
TRINITY_DN10619_c2_g4_i1	0.56446	0	0.270985	0.385092	0.370356	0.401822
TRINITY_DN10619_c2_g5_i1	0	0.652102	0.391852	0.275007	0.085431	0.0979735
TRINITY_DN10619_c3_g1_i1	0.39418	0.295221	0.558223	0	0.240364	0.486437
TRINITY_DN10619_c3_g1_i2	0.865715	0	0	0.51854	0.258061	0
TRINITY_DN10619_c3_g1_i3	0.281019	1.27548	0	0	0	0.449878
TRINITY_DN10619_c3_g2_i1	1.12931	0.977142	1.20214	2.75198	1.81003	1.51993
TRINITY_DN10619_c3_g3_i1	1.24531	0.242578	0.597341	1.40458	1.87507	0.658319
TRINITY_DN10619_c3_g4_i1	0.423796	0.571918	0.430919	0.432531	0.607817	0.458363
TRINITY_DN10619_c4_g1_i2	0.0573254	0	0.114542	0.173623	0.263437	0.581095
TRINITY_DN10619_c4_g1_i4	0.10884	0.178737	0.19907	0.414135	0.251526	0.47025
TRINITY_DN10619_c4_g2_i1	0.0425957	0	0.0321275	0.193146	0.301998	0.535911
TRINITY_DN10619_c4_g2_i2	0.394143	0	1.42811	1.19691	1.53625	1.48875
TRINITY_DN10619_c4_g3_i1	0.0564109	0	0	0	0.526918	0.578367
TRINITY_DN1061_c0_g1_i1	0	0	0	0.408429	0.980289	0
TRINITY_DN10620_c0_g1_i1	0.861706	1.09891	0.792396	1.31748	1.64178	1.6273
TRINITY_DN10621_c0_g1_i2	2003.54	3615.09	1427.68	2101.13	1877.97	1282.72
TRINITY_DN10622_c0_g1_i1	0.246916	0.255516	0.130278	0.491102	0.570522	0.260404
TRINITY_DN10622_c0_g1_i2	2.78371	2.99379	3.03581	6.23353	5.69435	6.31397
TRINITY_DN10622_c0_g1_i3	0.861802	1.67503	1.53089	1.66102	1.65439	1.80559
TRINITY_DN10623_c0_g1_i1	48.9906	40.0337	52.2472	57.8665	51.3352	68.3183
TRINITY_DN10624_c1_g1_i1	0.0269135	0.268467	0.661996	2.21342	1.55722	1.29232
TRINITY_DN10624_c1_g1_i3	0.422312	0.715985	0.842453	4.45048	2.19716	3.72902
TRINITY_DN10624_c1_g1_i4	4.64092	3.89224	7.64204	7.37821	17.5588	13.3556
TRINITY_DN10624_c1_g1_i5	1.36502	0.646825	1.40795	3.79634	2.69752	2.28998
TRINITY_DN10625_c0_g1_i1	3.73711	4.66995	4.54169	5.59532	5.89318	5.9377
TRINITY_DN10626_c0_g1_i2	0.307227	0.0977564	0.194987	0.755008	0.486093	0.578836
TRINITY_DN10626_c0_g1_i3	0.222866	0.158106	0.487196	0.812247	0.71202	0.543179
TRINITY_DN10627_c0_g1_i1	0.782138	1.0761	0.794591	1.34665	1.45507	1.08078
TRINITY_DN10628_c0_g1_i1	1.50786	2.20969	2.09228	2.19998	0.635648	1.20953
TRINITY_DN10629_c0_g1_i1	0.999563	1.89443	1.21046	4.09472	3.32804	2.57224
TRINITY_DN10629_c0_g1_i4	0.967191	1.47382	1.52401	3.20319	3.5779	2.92107
TRINITY_DN1062_c0_g1_i1	0.155517	0.0565169	0.402355	0.123428	0.194903	0.174369
TRINITY_DN10630_c0_g1_i1	0.173409	0.165892	0.326124	0	0.222791	0.220662
TRINITY_DN10630_c0_g1_i2	1.84739	1.67712	2.7989	3.16869	4.56083	3.15586
TRINITY_DN10630_c0_g1_i3	0	0	0	0.456515	0.0242631	0.00209187
TRINITY_DN10630_c0_g1_i4	0.213267	0.111414	0.131084	0.370925	1.07653	0.231816
TRINITY_DN10631_c0_g1_i1	1.73589	2.07558	1.90378	3.10974	3.51706	3.0921
TRINITY_DN10631_c0_g1_i2	0.357172	0.127082	0.283012	0.201209	0.0996052	0.212371
TRINITY_DN10632_c0_g1_i1	9.35831	8.44952	9.81715	13.0347	9.30775	13.1977
TRINITY_DN10633_c0_g1_i2	19.478	26.0384	13.3313	44.3222	13.194	66.1697
TRINITY_DN10634_c0_g1_i2	0.18019	0.591925	0.211843	0.389938	0.283488	0.338018
TRINITY_DN10634_c0_g1_i4	0.745237	1.84863	0.588623	2.36526	1.58262	0.95779
TRINITY_DN10634_c0_g1_i6	1.22333	1.79005	0.942892	2.69978	1.9271	1.6836
TRINITY_DN10634_c0_g1_i8	1.08123	0.944905	0.588958	1.09303	0.311315	0.806895
TRINITY_DN10634_c0_g2_i1	0.28948	0.283701	0.21874	0.505068	0.291084	0.48871
TRINITY_DN10635_c0_g1_i1	3.74566	4.37448	4.37659	7.12138	8.06274	9.31573
TRINITY_DN10636_c0_g1_i1	0.352342	0.144718	0.143818	0.380493	0.460161	0.346704
TRINITY_DN10636_c0_g2_i1	0.186521	0.160633	0.285562	0.393807	0.488048	0.444541
TRINITY_DN10636_c0_g3_i1	0.228673	0.173106	0.172961	0.415305	0.439604	0.286981
TRINITY_DN10637_c0_g1_i1	0.0946589	0.253164	0.126823	0.125204	0.104378	0.115227
TRINITY_DN10637_c0_g1_i2	4.79568	6.99833	6.12389	10.8773	16.2377	12.601
TRINITY_DN10638_c0_g1_i1	0.664073	0.97003	0.896119	1.75856	1.59783	1.5399
TRINITY_DN10639_c0_g1_i1	0.666318	0.453488	1.2892	1.13233	0.932988	1.85563
TRINITY_DN1063_c0_g1_i1	0.340809	0.247163	0.245624	0.34881	0.167605	0.545118
TRINITY_DN10640_c0_g1_i2	0.415812	0.221355	0.156835	0.12829	0.0835467	0.295252
TRINITY_DN10640_c0_g1_i3	1.19793	0.874669	0.983158	1.32089	1.85177	1.60465
TRINITY_DN10641_c0_g1_i1	0.192318	0.0379856	0.160066	0	0.130702	0.0481228
TRINITY_DN10641_c0_g1_i2	0.580582	1.15847	1.36091	1.52726	1.17824	1.1793
TRINITY_DN10641_c0_g1_i3	0.496731	0.51254	0.181054	0.792522	0.887312	0.41144
TRINITY_DN10641_c0_g1_i4	0.0755205	0.185521	0.404399	0.633	0.452704	0.26231
TRINITY_DN10641_c0_g1_i5	0.892258	0.193865	0.287794	0.00118911	1.84732	0.663921
TRINITY_DN10641_c0_g1_i6	0	0.0692766	0	0.267432	0	0
TRINITY_DN10641_c0_g1_i7	0.359107	0.137668	0.506545	0.96615	0.722357	0.296842
TRINITY_DN10642_c0_g1_i2	1.10417	1.38239	1.3963	3.25945	2.01081	2.34614
TRINITY_DN10643_c0_g1_i1	0.402584	0.510162	0.297325	0.627293	0.568669	0.417532
TRINITY_DN10644_c0_g1_i1	0.873302	0.708184	1.04203	1.48357	1.3932	1.20072
TRINITY_DN10645_c0_g1_i1	1.01898	1.50191	1.34046	1.97174	1.5954	2.13719
TRINITY_DN10646_c0_g1_i1	0.374667	0.461083	0.499213	0.651271	0.578997	0.751523
TRINITY_DN10647_c1_g1_i1	27.1994	54.0793	32.7651	66.8182	42.6355	80.6904
TRINITY_DN10648_c0_g1_i1	2.77313	3.04128	2.88304	4.39156	6.53671	5.95049
TRINITY_DN10649_c0_g1_i1	18.9674	27.4452	14.7241	19.7072	14.0546	16.7702
TRINITY_DN10650_c0_g1_i1	1.76708	1.73414	1.09492	1.96271	2.66611	2.11791
TRINITY_DN10651_c0_g1_i1	2.37071	2.88394	3.54489	4.56572	1.75946	4.07761
TRINITY_DN10652_c0_g1_i1	0.510383	0.477676	0.505836	1.1486	1.34974	1.06992
TRINITY_DN10653_c0_g1_i1	0.081415	0.0924113	0.182194	0.117866	0.422603	0.157342
TRINITY_DN10653_c0_g1_i2	1.86852	2.61938	2.54269	2.32982	2.86623	2.39709
TRINITY_DN10653_c0_g1_i3	0.53713	0.904966	0.449527	0.686868	1.03844	1.02416
TRINITY_DN10654_c0_g1_i2	13.4069	12.2609	14.2891	14.9111	12.2787	22.3525
TRINITY_DN10655_c0_g1_i1	0.404783	0.35372	0.491503	0.850021	0.746251	1.03164
TRINITY_DN10656_c0_g1_i2	1.489	1.36514	1.90145	3.06514	1.61095	2.99685
TRINITY_DN10657_c0_g1_i1	0.209566	0	0	0.214644	0.411177	0.670591
TRINITY_DN10657_c1_g1_i1	0.369242	0.536311	0.532406	0	0.908748	0.394453
TRINITY_DN10657_c1_g2_i1	0.353816	0.624422	0.177144	0.325735	0	0
TRINITY_DN10657_c2_g1_i1	0.0612244	0.259035	0.181667	0.358501	0.338304	0.302968
TRINITY_DN10657_c2_g2_i1	0	0.0543335	0	1.12408	0.206574	0.985879
TRINITY_DN10657_c2_g2_i5	0.461105	0.134168	0.57536	0.000533272	0.583249	0.519827
TRINITY_DN10657_c2_g2_i6	0	0.200706	0	0.000611894	0.427899	0.000208843
TRINITY_DN10657_c2_g2_i7	0.290747	0.481692	0.48873	0.597087	0.428408	0.334175
TRINITY_DN10657_c3_g1_i1	150.111	82.7605	185.538	163.967	61.9552	254.903
TRINITY_DN10657_c3_g1_i2	3.70922	3.33358	11.0656	14.1198	4.33005	12.5998
TRINITY_DN10657_c3_g1_i3	387.711	421.781	450.646	506.746	120.867	504.359
TRINITY_DN10657_c3_g1_i4	366.807	446.193	499.357	567.023	140.991	600.587
TRINITY_DN10657_c3_g1_i6	0.0812	0.120921	0.2721	0.365314	0.117222	0.354394
TRINITY_DN10658_c0_g1_i4	0.424242	0	0	0.584305	0.429356	0.000880941
TRINITY_DN10658_c0_g1_i5	1.14186	0.777507	1.21333	1.55607	2.24932	1.65
TRINITY_DN10658_c0_g1_i6	0.134278	0.41053	0.309919	0.148369	0.0186191	0.725735
TRINITY_DN10658_c0_g1_i7	0.297487	0.0173578	0.477518	0.395656	0.169752	3.13432e-09
TRINITY_DN10658_c0_g1_i8	0.0802479	0.278536	0.612263	0.282828	0.287803	0.45937
TRINITY_DN10658_c0_g1_i9	0.00258437	0.209169	0	7.98955e-05	3.93118e-07	0.250129
TRINITY_DN10658_c0_g2_i1	0.272293	0.296216	0.438817	0.540822	0.353076	0.626874
TRINITY_DN10659_c0_g1_i1	51.2599	50.1915	74.2556	97.1955	86.6668	101.417
TRINITY_DN10659_c0_g1_i2	29.2258	15.2143	24.8523	34.4363	30.928	25.319
TRINITY_DN10659_c0_g2_i1	15.9364	0.536199	5.00255	6.79285	0.183211	0
TRINITY_DN10660_c0_g1_i1	0.850511	1.30281	1.28969	2.27391	1.94869	2.19563
TRINITY_DN10661_c0_g1_i1	1.85494	4.01616	2.92175	6.28072	5.5646	4.54256
TRINITY_DN10662_c0_g1_i1	0	0.355899	0.115324	0.0831786	0.40941	0.0901879
TRINITY_DN10662_c0_g2_i1	0	0.215012	0	0.166145	0	0.279009
TRINITY_DN10662_c0_g2_i2	0.151492	0.291809	0.268484	0.571559	0.729883	0.891286
TRINITY_DN10662_c0_g3_i1	0	0.0645427	0.0638823	0.0414981	0.139356	0.138242
TRINITY_DN10662_c0_g3_i2	0.123626	0.0594076	0.0305335	0.150464	0.178461	0.179198
TRINITY_DN10662_c1_g1_i2	0.215658	0.384133	0.137538	0.50497	0.936747	0.519602
TRINITY_DN10662_c1_g1_i3	0.168965	0	0	0	0.166142	0.360352
TRINITY_DN10662_c1_g2_i4	0.136774	0.0936614	0.103606	0.488815	0.4992	0.382286
TRINITY_DN10662_c1_g3_i1	0.251579	0	0.179041	0.162636	0.727202	0.417454
TRINITY_DN10662_c1_g3_i2	0.248352	0.319901	0.432642	0.493135	0.811205	0.824131
TRINITY_DN10662_c1_g4_i1	0.10297	0.308307	0.159028	0.338151	0.338039	0.117168
TRINITY_DN10662_c1_g5_i1	0.044226	0.10041	0.0676916	0.127201	0.0714312	0.133478
TRINITY_DN10662_c2_g1_i1	0.106558	0	0.659983	0.770184	0.740712	0
TRINITY_DN10663_c0_g1_i1	20.4887	14.624	19.5223	62.098	18.8889	36.2596
TRINITY_DN10664_c0_g1_i1	59.9495	59.7081	99.3405	71.2838	65.5905	65.055
TRINITY_DN10665_c0_g1_i1	11.2636	13.595	13.1723	29.7888	43.56	32.8606
TRINITY_DN10666_c0_g1_i1	3.81593	4.27133	4.25381	9.58794	4.51629	9.32401
TRINITY_DN10667_c0_g1_i1	1.27471	1.36872	1.19482	1.59172	1.64642	1.4117
TRINITY_DN10668_c0_g1_i1	1.18336	3.97896	1.40408	0	4.06434	2.78484
TRINITY_DN10668_c0_g1_i2	3.39839	4.49272	5.15258	11.0063	5.30124	4.94011
TRINITY_DN10669_c0_g1_i1	0.694107	0.770641	0.913412	1.12388	2.18586	1.66244
TRINITY_DN10670_c0_g1_i1	5.82497	4.29908	9.74884	16.5046	16.5729	14.7374
TRINITY_DN10671_c0_g1_i1	0.284214	0.484048	0.610974	0.917579	0.810186	0.813746
TRINITY_DN10672_c0_g1_i1	0.221802	0.182017	0.111713	0.314012	0.416629	0.422282
TRINITY_DN10672_c0_g2_i1	0.267394	0.29549	0.0833501	0.443421	0.532874	0.254458
TRINITY_DN10672_c0_g3_i1	0.143322	0.207837	0	0.293646	0.422791	0.153185
TRINITY_DN10672_c0_g4_i1	1.12922	0.204615	0	0.289075	0.554913	0.301718
TRINITY_DN10673_c0_g1_i3	1.15609	3.20371	1.23316	8.15184	4.35861	3.8872
TRINITY_DN10673_c0_g1_i6	0.261629	0.256992	0.126933	0.481758	0	0.100416
TRINITY_DN10673_c0_g1_i7	0.723056	1.55628	0.595742	5.58357	2.81998	1.77121
TRINITY_DN10674_c0_g1_i1	1.38514	1.06373	1.14	1.43649	1.4562	1.71248
TRINITY_DN10675_c0_g1_i1	5.71628	7.89654	5.40827	8.32541	5.51646	8.26846
TRINITY_DN10676_c0_g1_i1	1.83336	2.04381	1.63208	2.38024	1.94187	3.26528
TRINITY_DN10677_c0_g1_i1	0.501904	1.0847	0.337008	0.592896	0.413317	0.639585
TRINITY_DN10677_c0_g2_i1	0.351482	0.484645	0.247258	0.305571	0.228377	0.443495
TRINITY_DN10678_c0_g1_i1	0.410145	0.598643	0	0.137925	0.525296	0.564342
TRINITY_DN10678_c0_g1_i2	1.65621	1.31424	1.9682	3.66875	4.91627	3.93079
TRINITY_DN10678_c0_g1_i4	1.72006	2.74106	2.67899	3.55687	5.05507	5.18815
TRINITY_DN10678_c0_g2_i1	3.50133	4.99364	3.62729	3.97711	4.63054	5.11845
TRINITY_DN10679_c0_g1_i1	1.1733	1.45062	1.22344	2.03428	1.98648	2.04833
TRINITY_DN1067_c0_g1_i1	0.286051	0.296162	0.36497	0.473316	0.418235	0.67115
TRINITY_DN10680_c0_g1_i1	7.21424	2.77627	12.581	5.25674	3.18224	3.76171
TRINITY_DN10681_c0_g1_i1	0.256113	0.247586	0.425342	0.783649	0.549757	0.674388
TRINITY_DN10681_c0_g2_i1	0.837083	0.738355	0.726598	1.46896	1.57225	1.48025
TRINITY_DN10681_c0_g2_i2	4.29809e-11	0.189696	0.198592	0.490455	0.212357	0.45714
TRINITY_DN10682_c0_g1_i1	0	0.0709829	0.177616	0.473997	0.332095	0.21708
TRINITY_DN10682_c0_g1_i3	0.166186	0.0906368	0.112701	0.411552	0.389675	0.361967
TRINITY_DN10682_c0_g2_i1	0	0	0.455289	0.161612	0.465693	0.168514
TRINITY_DN10682_c0_g3_i1	0.280757	0.196202	0.222856	0.61091	0.569407	0.446791
TRINITY_DN10683_c0_g1_i1	0.164117	0.112655	0.252603	0.884748	0.485914	0.383333
TRINITY_DN10683_c0_g1_i2	1.5357	2.35465	2.10324	4.33699	4.08478	3.32344
TRINITY_DN10684_c0_g1_i1	0.341682	0.492772	0.318337	1.03633	0.955361	0.906507
TRINITY_DN10685_c0_g1_i1	0.570749	0.77901	0.868431	1.11437	1.60764	1.57086
TRINITY_DN10686_c0_g1_i1	1.63135	8.22678	6.75437	8.59593	1.6018	2.42953
TRINITY_DN10686_c0_g1_i2	0.455947	0.818128	1.09554	2.38688	0.904064	1.49305
TRINITY_DN10686_c0_g2_i1	0.547235	0.205944	1.40339	1.11289	0.928723	3.90046
TRINITY_DN10686_c0_g2_i2	3.48667	7.53621	13.3894	7.07362	2.8165	3.07691
TRINITY_DN10686_c0_g3_i1	74.9202	67.6958	41.1218	47.366	30.0436	41.5855
TRINITY_DN10687_c0_g1_i1	250.439	275.995	283.396	226.279	213.836	263.674
TRINITY_DN10687_c0_g1_i2	0.33226	0.329792	0.326084	0.244177	0.556905	0.658265
TRINITY_DN10687_c0_g1_i3	43.8606	49.8712	62.3641	46.7391	77.7756	80.5877
TRINITY_DN10688_c0_g1_i1	0.900196	0.948011	0.997006	1.55426	1.31164	1.98263
TRINITY_DN10689_c0_g1_i1	1.32978	0.546939	1.81426	2.94274	0.802106	1.18467
TRINITY_DN10689_c0_g1_i2	1.06026	2.27143	0.575421	1.29445	3.02214	3.48646
TRINITY_DN10689_c0_g1_i3	0.420299	0.246004	0.283144	0.437787	0.740179	0.948771
TRINITY_DN10689_c0_g1_i4	2.23835	1.97154	1.14312	2.59126	2.10195	2.39879
TRINITY_DN1068_c0_g1_i1	0	0	0	0.39469	0.504447	0.588588
TRINITY_DN1068_c0_g2_i1	0.124935	0	0.0944702	0.194756	0.132048	0.422181
TRINITY_DN10690_c0_g1_i1	4.21013	4.43573	4.3322	5.47679	6.08352	5.51606
TRINITY_DN10691_c0_g1_i1	13.4874	19.7251	10.123	21.2341	17.5778	19.5664
TRINITY_DN10691_c0_g2_i1	47.8085	85.752	57.5171	121.068	111.75	98.337
TRINITY_DN10691_c0_g3_i1	15.6627	37.0464	22.6933	42.5921	40.3781	33.5749
TRINITY_DN10691_c0_g4_i1	148.371	88.1658	65.8383	71.6279	44.9368	53.0017
TRINITY_DN10692_c0_g1_i1	0.425508	0.634408	0.565733	0.844121	1.50718	1.18109
TRINITY_DN10693_c0_g1_i2	0.666923	0.812351	0.772242	1.18302	0.916018	1.51362
TRINITY_DN10694_c0_g1_i1	0.494083	0.539526	0.717004	0.987396	0.83543	0.96728
TRINITY_DN10694_c1_g1_i1	0	0	0.218718	0.310287	0.446598	0.485503
TRINITY_DN10695_c0_g1_i1	20.2122	8.01409	11.9471	1.53782	0.778997	0.912154
TRINITY_DN10695_c1_g1_i1	0.831339	0.784611	1.07113	0	0	0
TRINITY_DN10695_c1_g1_i2	12.8459	5.96051	12.4543	3.57394	1.0495	4.89061
TRINITY_DN10695_c1_g2_i1	7.70632	6.83068	10.2271	9.36316	6.27227	9.95829
TRINITY_DN10695_c1_g3_i1	3.74181	2.61873	2.60264	4.19673	2.15127	3.37172
TRINITY_DN10695_c1_g3_i2	6.39055	6.64995	9.13873	12.0669	12.9266	10.0334
TRINITY_DN10696_c0_g1_i1	1.34303	2.05065	1.64329	2.85706	2.35682	2.5198
TRINITY_DN10697_c0_g1_i1	0.751691	0.64211	1.04309	1.06485	1.13393	1.0447
TRINITY_DN10698_c0_g1_i1	0.260916	0.243931	0.34668	0.658769	0.608017	0.551604
TRINITY_DN10699_c0_g1_i1	104.925	110.162	135.961	132.898	134.327	139.73
TRINITY_DN1069_c0_g1_i1	0.140387	0.205661	0.142156	0.358274	0.354345	0.497395
TRINITY_DN106_c0_g1_i1	0	0.654599	0.217005	0.307754	0.44305	0.642465
TRINITY_DN10700_c0_g1_i1	2.16633	1.49295	2.43873	6.78586	8.17705	6.40214
TRINITY_DN10700_c0_g1_i2	3.01249	1.27385	1.92418	5.90329	14.2189	14.5987
TRINITY_DN10700_c0_g2_i1	12.4804	15.6723	17.4354	20.9808	14.7374	18.7269
TRINITY_DN10701_c0_g1_i1	0.922804	1.06369	1.10253	1.71104	1.89232	1.78005
TRINITY_DN10702_c0_g1_i1	0.327342	0.372835	0.409798	0.679092	0.75154	0.435547
TRINITY_DN10703_c0_g1_i1	1.7167	2.61423	2.68897	5.36116	4.15289	2.85763
TRINITY_DN10703_c0_g1_i2	0.0515789	0	0.146605	0.726652	0	0
TRINITY_DN10703_c0_g1_i3	1.51786	1.69843	2.31667	4.17144	3.35151	1.89398
TRINITY_DN10704_c0_g1_i3	0.29261	0.372286	0.0613924	0.251558	0.214182	0.297717
TRINITY_DN10704_c0_g1_i4	0	0.0866563	0.253425	0.393376	0.208704	0.274677
TRINITY_DN10705_c0_g1_i1	0.463096	0.491293	0.628769	1.03696	0.979927	1.12058
TRINITY_DN10706_c0_g1_i2	13.038	20.3199	16.0655	26.4567	36.1831	23.4643
TRINITY_DN10707_c0_g1_i1	0.243747	0.17672	0.352156	0.625931	0.480168	0.522462
TRINITY_DN10707_c0_g2_i1	0.375949	0.241492	0.0790017	0.610932	0.232353	0.205306
TRINITY_DN10707_c1_g1_i1	0.607376	0.586422	0.672905	1.14325	1.05253	1.04896
TRINITY_DN10708_c0_g1_i1	0.287707	0.271316	0.378423	0.506004	0.52657	0.457273
TRINITY_DN10709_c0_g1_i1	1.25798	3.10169	1.44896	2.92512	2.62628	2.26641
TRINITY_DN10709_c0_g1_i2	0.643343	0.691426	0.907984	0.835125	1.00046	1.69813
TRINITY_DN1070_c0_g1_i1	0	0.211229	0	1.04432	0	0.466768
TRINITY_DN10710_c0_g1_i1	1.08204	0.545199	0.265125	1.39432	1.3116	2.2596
TRINITY_DN10710_c0_g1_i2	13.2512	18.8478	9.68275	39.884	15.0074	42.4849
TRINITY_DN10710_c0_g1_i3	11.0868	13.0739	3.41364	22.4534	19.6046	37.8928
TRINITY_DN10710_c0_g2_i1	10.5377	27.1292	7.93335	29.0885	23.0804	50.3034
TRINITY_DN10711_c0_g1_i1	9.53194e-08	0	5.55521e-05	0.548512	0.673597	0.901658
TRINITY_DN10711_c0_g1_i2	3.99968	3.50459	4.58126	5.36436	5.83592	4.91096
TRINITY_DN10712_c0_g1_i1	0.112476	0.181861	0.299939	1.50654	0.386464	0.57608
TRINITY_DN10712_c0_g1_i3	0.200899	0.145152	0.124551	0	0.766618	0.264027
TRINITY_DN10712_c0_g1_i4	0	0.138681	0	0.0808867	0.676601	0.137402
TRINITY_DN10713_c0_g1_i2	1.61876	1.79249	1.82029	3.09332	3.28313	2.98131
TRINITY_DN10713_c1_g1_i1	0.266275	0.216862	0.40418	0.312782	0.451175	0.308631
TRINITY_DN10713_c1_g2_i1	0.244569	0.270975	0.383001	0.354956	0.44827	0.455213
TRINITY_DN10713_c1_g3_i1	0.400086	0.37594	0.33664	0.425726	0.375365	0.257501
TRINITY_DN10714_c0_g1_i1	17.1194	18.9397	20.4585	30.8194	21.7271	24.7603
TRINITY_DN10715_c0_g1_i1	1.74623	3.12768	2.23782	5.13	2.60501	3.38711
TRINITY_DN10716_c0_g1_i1	1.6217	1.47081	1.8912	2.66799	2.59452	2.35298
TRINITY_DN10716_c0_g2_i1	0.771221	0.923447	0.559314	1.78767	1.23413	1.12237
TRINITY_DN10717_c0_g1_i1	2.18051	3.59678	2.59151	4.29115	5.38829	3.7436
TRINITY_DN10718_c0_g1_i1	1.7118	1.22313	1.49086	1.42275	2.13995	1.7418
TRINITY_DN10719_c0_g1_i1	0.290671	0.283673	0	0.91214	0.546899	0.462815
TRINITY_DN10719_c1_g1_i1	0.288256	0.541503	0	0.152288	0.7359	0.799807
TRINITY_DN10719_c2_g1_i1	0.207364	0	0	0.575358	0.611058	0.885199
TRINITY_DN10719_c2_g2_i1	0.658895	0.404839	0.672559	0.237167	0.163026	0.0804105
TRINITY_DN10719_c3_g1_i1	1.23903	0.736068	0.551338	2.08099	1.44209	0.552217
TRINITY_DN10719_c4_g1_i2	0.33403	0.0784849	0.342106	0.210417	0.407887	0.405339
TRINITY_DN10719_c4_g1_i4	0.0336671	0.175954	0.0530337	0	0	0.0869086
TRINITY_DN10719_c4_g1_i5	0.194655	0.184791	0.755079	0.56353	0.427242	0.428922
TRINITY_DN10719_c5_g1_i1	0.258228	0.294336	0.293791	0.201561	0.273991	0.504823
TRINITY_DN10719_c5_g2_i1	0.114994	0.0325864	0.0768865	0.0753736	0.0277305	0.110453
TRINITY_DN10719_c5_g2_i3	0	0.0450516	0.0487411	0.0676722	0.354215	0.164884
TRINITY_DN10719_c5_g2_i5	0.414622	0.237864	0	0.993395	0.721117	0.641585
TRINITY_DN10719_c5_g2_i6	0.04454	0.0314242	0.10987	0.0582258	0.0181963	0.0751227
TRINITY_DN10719_c5_g2_i7	9.92242e-09	0.0432249	0.0730397	0.0516593	0.232693	0.110973
TRINITY_DN1071_c0_g1_i1	0.263901	0	0.951414	0.270778	0.129701	0.141086
TRINITY_DN10720_c0_g1_i1	0.422366	0.328281	0.402967	0.675487	0.509098	0.611446
TRINITY_DN10721_c0_g1_i2	6.50527	7.23138	7.76582	13.6582	15.2111	11.771
TRINITY_DN10721_c0_g1_i3	0.115149	0.139499	0.0524069	0.129869	0.221565	0
TRINITY_DN10722_c0_g1_i2	0.876804	1.19232	1.1179	1.68538	1.67882	1.95909
TRINITY_DN10723_c0_g1_i1	0.377036	0.398183	0.755014	0.988752	0.747451	0.665125
TRINITY_DN10723_c0_g1_i2	0.183948	0.176561	0.0923166	0.259758	0.123714	0.0824653
TRINITY_DN10723_c0_g1_i3	126.589	148.386	154.638	201.438	126.584	198.797
TRINITY_DN10723_c0_g1_i4	0	0	0	0.520312	0.667165	0.324742
TRINITY_DN10724_c0_g1_i1	115.868	125.558	73.5884	787.871	1754.66	863.888
TRINITY_DN10724_c0_g1_i2	10.515	12.6859	4.65061	67.3861	163.253	90.887
TRINITY_DN10724_c0_g1_i3	0	0	0	0.471891	2.70299	2.54013
TRINITY_DN10724_c0_g2_i1	294.237	170.597	134.157	1348.74	4293.34	2567.1
TRINITY_DN10724_c0_g2_i2	0.190233	0.136705	0	0.988782	3.44657	1.73155
TRINITY_DN10725_c1_g1_i1	0	0	0.193192	0	0.195582	0
TRINITY_DN10725_c1_g1_i2	0	0	0	0.142497	0.0492725	0.754114
TRINITY_DN10725_c1_g1_i3	0	0.192069	0.0937802	0.0726785	0.157573	0.226484
TRINITY_DN10725_c2_g1_i1	0.0535451	0.10351	0.183745	0.303672	0.279612	0.295859
TRINITY_DN10725_c2_g1_i2	0.751903	0	0	0	0.329412	0.357268
TRINITY_DN10725_c2_g1_i3	0.0546838	0.255678	0.548548	0.424945	0.295564	0.304169
TRINITY_DN10725_c2_g1_i4	0.0623009	0.139828	0.124252	0.302609	0.296907	0.106722
TRINITY_DN10725_c2_g1_i5	0.157736	0.0436618	0.191988	0.00136647	0.13356	0.117911
TRINITY_DN10725_c3_g1_i1	0	0	0.340444	0.322745	0.302759	0.114691
TRINITY_DN10726_c0_g1_i1	2.14749	2.21561	3.10856	7.06121	6.24165	7.7171
TRINITY_DN10727_c0_g1_i1	0.6066	1.0177	1.29491	2.4694	1.36969	1.68961
TRINITY_DN10728_c0_g1_i1	45.3653	62.3769	65.2094	115.084	71.1722	110.914
TRINITY_DN10728_c0_g1_i2	1.41276	2.16769	1.67964	7.78044	5.52506	7.76032
TRINITY_DN10729_c0_g1_i1	0.830635	0.767486	1.21621	1.29189	0.715221	1.16879
TRINITY_DN10730_c0_g1_i1	2.22923	2.97722	2.39789	5.91279	0.791474	7.23218
TRINITY_DN10731_c0_g1_i1	20.9916	30.8304	21.7167	50.1559	62.7219	53.2085
TRINITY_DN10731_c0_g2_i1	0.830035	0.962739	0	0.679661	1.30594	0.533479
TRINITY_DN10732_c0_g1_i1	2.17829	2.00093	1.87999	3.80003	2.79554	3.62481
TRINITY_DN10733_c0_g1_i1	0.452668	0.517852	0.749826	0.80039	0.65854	0.798197
TRINITY_DN10733_c0_g1_i3	0.293705	0.165625	0.30193	0.280641	0.911572	0.736721
TRINITY_DN10734_c0_g1_i2	0.0673016	0	0	0.218116	0.194826	0.0508251
TRINITY_DN10734_c0_g1_i3	1.21483	2.14754	1.76303	1.51248	2.65469	1.48194
TRINITY_DN10735_c0_g1_i1	1.22219	1.52928	1.4327	2.75921	3.28633	2.8476
TRINITY_DN10736_c0_g1_i1	0.374628	0.605374	0.854313	0.796304	1.04856	1.82857
TRINITY_DN10736_c0_g2_i1	0.26074	0.0977716	0.200278	0.164751	0.20131	0.174428
TRINITY_DN10737_c0_g1_i1	0.227269	0.36424	0.168125	0.559438	0.448711	0.329652
TRINITY_DN10738_c0_g1_i1	0.0475355	0.141682	0.0710005	0.21348	0.311987	0.0582472
TRINITY_DN10738_c0_g2_i1	0.30526	0.279071	0.168414	0.199733	0.433276	0.259116
TRINITY_DN10738_c0_g3_i1	0	0.105769	0	0.108569	0.258474	0.585479
TRINITY_DN10738_c0_g3_i2	0.146109	0	0.216337	0.195455	0.375759	0.0619383
TRINITY_DN10738_c1_g1_i2	0.149674	0.245072	0.31166	0.731517	0.944991	0.936383
TRINITY_DN10738_c1_g1_i4	0.490794	0.500119	0.720813	0.981284	1.08035	0.688316
TRINITY_DN10738_c1_g1_i6	0	0.114487	0	0.386673	0.2376	0.236435
TRINITY_DN10739_c0_g1_i1	0.517305	0.647508	0.602417	1.04952	0.832033	0.85832
TRINITY_DN1073_c0_g1_i1	186.898	58.2335	107.767	188.736	124.986	181.317
TRINITY_DN10740_c1_g1_i1	0.0628348	0.0944925	0	0.760348	0.426455	0.880384
TRINITY_DN10740_c2_g1_i1	7.05862	3.26812	4.99688	32.1653	28.5144	47.7007
TRINITY_DN10740_c2_g1_i2	39.6104	49.3739	52.6438	292.016	190.839	247.251
TRINITY_DN10740_c2_g1_i3	8.24522	19.1962	8.45024	178.101	60.7335	104.688
TRINITY_DN10740_c2_g1_i4	0	0.0423427	0.0889282	2.00602	0	0.80945
TRINITY_DN10740_c2_g2_i1	156.853	206.733	235.425	1140.54	237.032	588.981
TRINITY_DN10740_c2_g3_i1	179.148	130.987	153.803	48.7021	26.604	45.5825
TRINITY_DN10740_c2_g3_i2	214.994	119.266	142.36	26.1652	31.8708	48.737
TRINITY_DN10740_c2_g4_i1	5.98808	9.20615	11.1056	160.255	128.577	120.119
TRINITY_DN10741_c0_g1_i2	5.57708	7.62717	7.64503	10.0799	19.604	12.8474
TRINITY_DN10742_c0_g1_i1	0.0272908	0	0.0605095	0.274202	4.86467e-09	0.100389
TRINITY_DN10742_c0_g1_i2	1.50999	0.76893	1.9774	1.86681	2.06	1.60278
TRINITY_DN10742_c0_g1_i3	0.459221	0.103604	0.550364	0	0.439958	0.434313
TRINITY_DN10742_c0_g1_i4	0	0	0	0	0	0.0161553
TRINITY_DN10742_c0_g1_i5	2.26218	0.419276	1.68497	0.870709	0.876539	1.29422
TRINITY_DN10743_c0_g1_i1	0.120475	0.11756	0	0.122646	0.270585	0.343388
TRINITY_DN10743_c0_g1_i2	0.605325	0.598126	0.960497	0.923666	1.03584	0.472119
TRINITY_DN10743_c0_g1_i3	0	0	0.260771	0.0960816	0.209204	0.0886639
TRINITY_DN10744_c0_g1_i1	0.622909	0.307711	0.927926	7.78218	0.721332	3.0036
TRINITY_DN10744_c0_g1_i2	9.78397	6.57628	9.21348	87.8353	10.7986	106.767
TRINITY_DN10744_c0_g1_i3	35.4548	69.6041	25.3038	873.538	57.1078	495.215
TRINITY_DN10745_c0_g1_i1	0.292529	0.455648	0.526979	1.01031	0.774352	1.05021
TRINITY_DN10745_c1_g1_i1	0.123162	0.0296582	0.277614	0.244493	0.432613	0.504987
TRINITY_DN10745_c1_g2_i1	0.125258	0.122277	0.395057	0.174408	0.212604	0.124258
TRINITY_DN10745_c1_g2_i2	0.195843	0.226518	0.563785	0.13026	0.370297	0.229993
TRINITY_DN10745_c1_g2_i3	0.202639	0.138699	0.110135	0.849353	1.1441	0.947516
TRINITY_DN10746_c0_g1_i2	0.713194	0.908908	0.626064	1.05889	0.688492	0.664069
TRINITY_DN10746_c0_g2_i1	0.159158	0	0	0.16292	0	0.339833
TRINITY_DN10747_c0_g1_i1	0.74131	0.46746	0.662276	0.908969	0.627208	1.04126
TRINITY_DN10747_c0_g2_i1	0.712801	0.648012	0.587686	1.05914	0.619441	1.30674
TRINITY_DN10748_c0_g1_i2	1.30282	1.6185	1.50244	2.067	1.86761	2.33684
TRINITY_DN10749_c0_g1_i1	0	0.242908	0.237341	1.51081	0.604851	0.582998
TRINITY_DN10749_c0_g1_i2	0.645003	0.617758	0.599267	1.0039	0.765953	1.11686
TRINITY_DN10749_c0_g1_i3	1.05442	1.12505	1.48014	2.5309	1.75599	2.51756
TRINITY_DN10749_c0_g1_i4	1.07534	1.02441	1.07739	0.633322	0.89276	0.853421
TRINITY_DN1074_c0_g1_i1	0.0972717	0.0736075	0	0.338102	0.267271	0.0602876
TRINITY_DN10750_c0_g1_i1	0.470298	0.592668	0.618166	1.70787	1.52414	1.59911
TRINITY_DN10751_c0_g1_i1	1.79308	1.6262	1.91096	2.08168	2.33766	2.60082
TRINITY_DN10752_c0_g1_i2	2.19244	19.5073	2.41981	43.9386	21.9134	47.7096
TRINITY_DN10752_c0_g1_i3	0	0	0	0.168004	0.187732	0.619562
TRINITY_DN10753_c0_g1_i1	13.5622	15.5803	10.3215	16.0909	14.4653	16.1775
TRINITY_DN10754_c0_g1_i1	0.426506	0.289134	0.545993	1.00407	0.516714	0.695522
TRINITY_DN10755_c0_g1_i1	0.596005	0.641277	0.688976	0.819462	0.798441	0.850739
TRINITY_DN10756_c1_g1_i1	0.0889455	0.331549	0.267256	0.147852	0.562028	0.182204
TRINITY_DN10756_c2_g1_i1	2.54619	2.2381	2.9563	4.1261	3.82439	3.65794
TRINITY_DN10756_c3_g1_i1	0.121808	0.120348	0.224985	0.328725	0.346448	0.241868
TRINITY_DN10756_c4_g1_i1	0.987452	1.00818	0.809348	1.54101	2.79743	1.00893
TRINITY_DN10756_c4_g2_i4	0.041341	0	0	0.000714408	0.21471	0.146887
TRINITY_DN10756_c4_g2_i5	0.189851	0.274531	0.333849	0.494922	0.575238	0.152156
TRINITY_DN10756_c4_g2_i8	0.058561	0.120414	0.269919	0.149733	0.529795	0.494521
TRINITY_DN10756_c4_g3_i1	0.99675	1.75233	1.51903	2.08502	2.01602	1.28804
TRINITY_DN10756_c4_g3_i2	0.924018	0.541606	0.655142	2.30785	1.9469	1.42326
TRINITY_DN10756_c4_g4_i1	0.391524	0.530427	0.323046	0.705527	1.18643	1.07786
TRINITY_DN10756_c4_g5_i1	0.203233	0	0	0.625132	0.599958	0.216844
TRINITY_DN10756_c5_g1_i1	0.341192	0.374568	0.900333	1.02427	0.84061	1.04713
TRINITY_DN10756_c6_g1_i1	0.088721	0.184816	0.202219	0.916232	0.952742	0.6738
TRINITY_DN10756_c7_g1_i1	0	1.19189	0.295452	0.210446	0.605247	0
TRINITY_DN10757_c0_g1_i1	28.5802	64.6857	22.3276	27.9337	39.0572	29.3509
TRINITY_DN10757_c0_g1_i2	4.72064	11.7435	6.81643	8.54251	6.721	5.82657
TRINITY_DN10757_c0_g1_i3	0.148407	0.107051	0.228031	0.394854	0.447466	0.0937298
TRINITY_DN10758_c0_g1_i1	0.283728	0.266396	0.459489	0.440378	0.539738	0.458977
TRINITY_DN10758_c0_g2_i1	0.886346	1.27025	1.10454	1.35151	4.64362	1.29766
TRINITY_DN10759_c0_g1_i1	0.0410848	0.116533	0.122628	0.444249	0.124605	0.188811
TRINITY_DN10759_c1_g1_i1	0.663111	1.21585	0.144339	3.02048	9.71797	2.73286
TRINITY_DN10759_c1_g2_i1	0.491562	0.588776	0.0863176	2.61387	2.67027	1.4786
TRINITY_DN10759_c2_g1_i1	0.223413	0.489703	0.343991	1.05689	0.763344	0.875086
TRINITY_DN10759_c3_g1_i1	0	0.14027	0.241158	0.139297	0.0267058	0.247603
TRINITY_DN10759_c3_g1_i2	0.552649	0.602386	0.48394	0.0557145	0.0647476	0.235075
TRINITY_DN10759_c3_g1_i3	0.3648	0.404091	0.409518	0.510616	0.142118	0.279887
TRINITY_DN10760_c0_g1_i1	0.220592	0.266729	0.270102	0.494319	0.506936	0.433761
TRINITY_DN10761_c0_g1_i1	0.107297	0.07731	0.094737	0.480281	1.05936	10.0142
TRINITY_DN10761_c0_g1_i2	0.021168	0	0	0.16199	0.104917	1.11974
TRINITY_DN10761_c0_g1_i3	0	0.099155	0.0558184	0.0127144	0.131812	2.60714
TRINITY_DN10761_c0_g2_i1	0	0	0	0.114059	0.073596	1.55701
TRINITY_DN10762_c0_g1_i1	3.04757	2.54877	3.47347	4.12765	2.09089	4.49034
TRINITY_DN10763_c0_g1_i2	1.06391	0.837687	0.999323	2.04377	1.92885	1.89927
TRINITY_DN10764_c0_g1_i1	0.348431	0.589529	0.627171	1.16024	1.18488	1.18178
TRINITY_DN10765_c0_g1_i1	0.321029	0	0.0992093	0.33446	0.320611	0.733216
TRINITY_DN10765_c0_g2_i1	0.102962	0.13127	0.189892	0.389728	0.509744	0.499988
TRINITY_DN10765_c0_g3_i1	0.152164	0.0436746	0.407983	0.330818	0.452686	0.232981
TRINITY_DN10766_c0_g1_i2	0.238921	0.13366	0.245039	0.23629	0.291482	0.135746
TRINITY_DN10766_c0_g1_i3	0	1.4769e-05	0.244085	1.74674	1.43601	0.622464
TRINITY_DN10766_c0_g1_i4	2.39513	2.64719	2.60698	3.58582	3.32394	3.35702
[truncated: 25,991 more rows]

## Sheet: Table S5. Differential_expr
Table S5. Differential expression analysis. SD mean and VMD mean are the mean expession level in counts (FC: fold change; FDR: false discovery rate)
Transcript	SD mean	VMD mean	log2 FC	FDR	Descriptions
TRINITY_DN7758_c0_g2_i1	0.37	2540.52	12.74	0	Peritrophin-44
TRINITY_DN11739_c1_g4_i1	2.99	1707.56	9.16	4.55e-15	Chymotrypsin
TRINITY_DN10085_c0_g1_i3	1.93	624.33	8.34	1.78e-15	Cytochrome b561 domain-containing protein 2
TRINITY_DN12541_c0_g1_i4	0.37	107.76	8.18	8.88e-16	Chymotrypsin-like serine protease
TRINITY_DN12541_c0_g1_i2	1318.16	261291	7.63	4.44e-16	Chymotrypsin
TRINITY_DN10695_c1_g1_i1	0.37	69.1	7.54	4.66e-15	Dehydrogenase/reductase SDR family member 11
TRINITY_DN11081_c0_g1_i2	450.09	75837.9	7.4	1.11e-15	Trypsin-like serine protease
TRINITY_DN10617_c0_g2_i2	1855.64	279894	7.24	3.33e-16	Lysosomal aspartic protease
TRINITY_DN9798_c0_g2_i1	302.53	44443.2	7.2	2.66e-15	Peptidoglycan-recognition protein
TRINITY_DN6254_c0_g1_i1	2.36	312.21	7.05	0	Unknown protein
TRINITY_DN12485_c0_g1_i6	0.37	36.3	6.61	1.11e-15	Cuticular protein analogous to peritrophins 3-C5
TRINITY_DN12245_c0_g1_i9	0.69	63.54	6.53	2.66e-15	Zinc finger matrin-type protein
TRINITY_DN9829_c0_g1_i1	155.83	14182	6.51	0	Lysosomal aspartic protease
TRINITY_DN12099_c0_g1_i3	1.1	90.76	6.37	5.4e-11	UDP-glucuronosyltransferase
TRINITY_DN15459_c0_g1_i1	0.5	39.18	6.29	0	Odorant binding protein
TRINITY_DN11739_c1_g3_i1	47.22	3513.52	6.22	0	Serine proteases 1/2
TRINITY_DN12824_c0_g2_i2	2.53	178.55	6.14	0.000242	Transporter
TRINITY_DN11081_c0_g1_i1	75.58	5038.94	6.06	1.11e-16	Trypsin-like serine protease
TRINITY_DN9539_c0_g3_i1	1267.3	82457	6.02	7.77e-15	Unknown protein
TRINITY_DN9539_c0_g2_i1	422.13	24058.1	5.83	5e-15	Unknown protein
TRINITY_DN9539_c0_g2_i2	1175.6	61411.4	5.71	3.9e-14	Unknown protein
TRINITY_DN12541_c0_g1_i1	11298	572118	5.66	1.67e-15	Chymotrypsin-like serine protease
TRINITY_DN7732_c0_g1_i1	163.15	8093.65	5.63	1.55e-15	Unknown protein
TRINITY_DN9539_c0_g2_i3	801.88	39475	5.62	0	Unknown protein
TRINITY_DN12542_c0_g1_i1	694.92	33082.7	5.57	2.66e-15	Lysosomal aspartic protease
TRINITY_DN13252_c1_g2_i3	114.06	5323.23	5.54	0	Trypsin-like protease
TRINITY_DN12181_c0_g1_i2	13.65	628.19	5.52	2e-15	Cytochrome P450
TRINITY_DN11036_c0_g1_i3	1.19	50.44	5.41	1.04e-09	Unknown protein
TRINITY_DN8225_c0_g1_i3	2.28	95.07	5.38	1.56e-12	Unknown protein
TRINITY_DN11081_c0_g1_i3	3027.59	125093	5.37	6.55e-15	Trypsin-like serine protease
TRINITY_DN13300_c0_g3_i2	13068.9	478755	5.2	0	Trypsin-like serine protease
TRINITY_DN8742_c0_g1_i1	6055.3	207968	5.1	2.89e-15	Serine protease SP24D
TRINITY_DN13252_c1_g2_i2	8080.23	275645	5.09	9.66e-15	Trypsin-like serine protease
TRINITY_DN5608_c0_g1_i1	179.37	5864.42	5.03	0	Unknown protein
TRINITY_DN12418_c0_g1_i1	4761.58	148589	4.96	0	Trypsin-like serine protease
TRINITY_DN11739_c1_g2_i2	1989.64	61686.9	4.95	0	Chymotrypsin-like serine protease
TRINITY_DN12418_c0_g2_i1	2416.52	74348.5	4.94	0	Trypsin-like serine protease
TRINITY_DN11739_c1_g2_i1	9093.39	273791	4.91	0	Chymotrypsin-like serine protease
TRINITY_DN13300_c0_g2_i1	25.08	755.06	4.91	2.22e-16	Unknown protein
TRINITY_DN7732_c0_g1_i3	197.97	5959.44	4.91	6.66e-16	Unknown protein
TRINITY_DN12541_c0_g1_i3	10807.6	315642	4.87	0	Chymotrypsin-like protease
TRINITY_DN12181_c0_g1_i1	19.01	549.81	4.85	0	Cytochrome P450
TRINITY_DN11739_c1_g3_i2	98.51	2775.69	4.82	0	Serine proteases 1/2
TRINITY_DN14493_c0_g1_i1	1.57	43.73	4.8	0.00212	Unknown protein
TRINITY_DN13300_c0_g1_i1	130.28	3613.88	4.79	1.11e-16	Unknown protein
TRINITY_DN9247_c0_g1_i3	12.94	355.69	4.78	0.00823	Ecdysteroid kinase
TRINITY_DN13300_c1_g4_i1	9858.6	268260	4.77	0	Serine protease SP24D
TRINITY_DN9816_c0_g2_i1	1000.19	26080.4	4.7	5.55e-16	Unknown protein
TRINITY_DN13252_c1_g2_i1	5200.42	133465	4.68	2.95e-14	Trypsin-like serine protease
TRINITY_DN10085_c0_g1_i1	1.38	35.03	4.66	0.00468	Cytochrome b561 domain-containing protein 2
TRINITY_DN10377_c2_g1_i1	3.98	97.54	4.61	0.00454	Protein C19orf12
TRINITY_DN7732_c0_g1_i4	960.57	22910.3	4.58	1.11e-15	Unknown protein
TRINITY_DN10952_c0_g1_i2	18.58	438.63	4.56	1.11e-16	Neuroblastoma suppressor of tumorigenicity 1
TRINITY_DN9247_c0_g1_i16	49.13	1152.83	4.55	0	Ecdysteroid kinase
TRINITY_DN13527_c1_g1_i1	6.04	141.28	4.55	2.27e-07	Ecdysteroid kinase
TRINITY_DN9816_c0_g4_i1	884.28	20674.4	4.55	2.74e-14	Unknown protein
TRINITY_DN9857_c0_g1_i2	83.27	1937.89	4.54	0	S-(hydroxymethyl)glutathione dehydrogenase
TRINITY_DN11026_c1_g2_i1	1012.42	23355.8	4.53	4.11e-15	Trypsin-like serine protease
TRINITY_DN9539_c0_g3_i2	2.77	63.55	4.52	0.00172	Unknown protein
TRINITY_DN11717_c2_g1_i1	3.75	79.19	4.4	2.3e-07	Cytochrome P450
TRINITY_DN9816_c0_g1_i3	7.76	162.95	4.39	0.00452	Unknown protein
TRINITY_DN11683_c2_g6_i1	10.62	222.7	4.39	0	Dehydrogenase/reductase SDR family member 11
TRINITY_DN12541_c0_g1_i5	405.52	8451.93	4.38	0	Chymotrypsin-like serine protease
TRINITY_DN9539_c0_g1_i1	1022.36	21008.3	4.36	1.11e-16	Unknown protein
TRINITY_DN10695_c0_g1_i1	28.74	584.54	4.35	3.33e-16	Dehydrogenase/reductase SDR family member 11
TRINITY_DN9816_c0_g3_i1	401.57	8042.87	4.32	0	Unknown protein
TRINITY_DN22_c0_g1_i1	2.17	42.61	4.3	0.0007	Unknown protein
TRINITY_DN7655_c0_g1_i1	24.17	473.53	4.29	1.98e-06	Trypsin
TRINITY_DN7323_c0_g1_i3	22.47	429.19	4.26	0.00287	AGAP001006-PA
TRINITY_DN10607_c0_g5_i1	2.08	39.02	4.23	0.00603	Cytochrome P450
TRINITY_DN7593_c0_g1_i1	2.48	45.63	4.2	0.0122	IP21601p
TRINITY_DN13300_c0_g3_i1	647.34	11842.6	4.19	1.55e-15	AAEL009244-PA
TRINITY_DN10392_c4_g3_i1	17.8	318.51	4.16	0.00158	Endonuclease-reverse transcriptase
TRINITY_DN9399_c0_g1_i1	14.02	250.69	4.16	0.00196	Ultraspiracle
TRINITY_DN12990_c0_g1_i5	133.81	2192.92	4.03	3e-15	Cytochrome P450
TRINITY_DN9816_c0_g1_i1	323.62	5298.36	4.03	7.99e-15	Unknown protein
TRINITY_DN10491_c0_g1_i1	125.74	2007.44	4	0.00525	Polypeptide N-acetylgalactosaminyltransferase 6
TRINITY_DN9342_c0_g1_i1	353.85	5511.83	3.96	0.00666	Asparagine-synthetase
TRINITY_DN8808_c0_g1_i1	44.92	691.72	3.94	0.00594	Deoxyribonuclease I
TRINITY_DN10247_c0_g2_i2	27207.7	414543	3.93	1.44e-15	Chymotrypsin
TRINITY_DN12344_c1_g1_i3	2.66	39.66	3.9	7.63e-05	Pre-mRNA-splicing factor ATP-dependent RNA helicase PRP16
TRINITY_DN4508_c0_g1_i2	5004.53	73922.4	3.88	3.33e-16	Unknown protein
TRINITY_DN10617_c0_g1_i1	8.13	119.42	3.88	0.00207	Lysosomal aspartic protease
TRINITY_DN11845_c0_g2_i2	11.62	170.36	3.87	1.73e-07	Ribosomal RNA small subunit methyltransferase H
TRINITY_DN13037_c0_g6_i1	8530.14	121033	3.83	0	Metalloendopeptidase
TRINITY_DN12311_c0_g1_i1	24.67	348.56	3.82	0.000929	Ferric-chelate reductase
TRINITY_DN13037_c0_g4_i1	6116.03	85889.9	3.81	0	Metalloendopeptidase
TRINITY_DN10849_c1_g2_i2	61.27	833.46	3.77	0	Ecdysteroid kinase
TRINITY_DN8225_c0_g1_i2	10.67	144.94	3.76	2.04e-06	DNA polymerase III polC-type
TRINITY_DN6521_c0_g1_i1	7489.36	99805.9	3.74	6.99e-15	Trypsin-like serine protease
TRINITY_DN12541_c0_g1_i6	2.63	34.87	3.73	5.9e-09	Unknown protein
TRINITY_DN7777_c0_g1_i1	7.61	100.5	3.72	9.22e-05	Fatty acid-binding protein
TRINITY_DN9816_c0_g1_i4	438.99	5778.24	3.72	3.46e-14	Unknown protein
TRINITY_DN11395_c0_g2_i4	2.92	37.02	3.66	0.00351	Cytochrome P450
TRINITY_DN13279_c0_g2_i1	4042.85	50851.6	3.65	5.77e-15	Zinc carboxypeptidase A 1
TRINITY_DN9247_c0_g1_i13	12.04	151.18	3.65	0.00601	Ecdysteroid kinase
TRINITY_DN13252_c1_g2_i4	345.95	4332.35	3.65	2.89e-15	Trypsin-like protease
TRINITY_DN9568_c0_g1_i2	15.59	194.36	3.64	0.00852	Homocysteine S-methyltransferase
TRINITY_DN11739_c1_g1_i1	5973.67	71692	3.59	8.22e-15	Chymotrypsin BI
TRINITY_DN10946_c0_g1_i3	5.22	62.15	3.57	0.00349	Unknown protein
TRINITY_DN12575_c0_g1_i1	82.79	965.98	3.54	7.77e-16	Sodium-independent sulfate anion transporter-like Protein
TRINITY_DN6053_c0_g1_i1	18.69	212.96	3.51	0.00117	Unknown protein
TRINITY_DN11026_c1_g1_i3	14176.2	161396	3.51	2.44e-15	Trypsin-like protease
TRINITY_DN9807_c0_g3_i1	23.78	264.04	3.47	1.63e-07	GD14745
TRINITY_DN9768_c0_g2_i1	1026.57	11394	3.47	0	Unknown protein
TRINITY_DN9103_c0_g1_i2	9.23	102.22	3.47	0.00723	LIM domain-binding protein 2-like Protein
TRINITY_DN12682_c0_g2_i2	13054.5	142124	3.44	2.89e-15	Metalloendopeptidase
TRINITY_DN10220_c0_g1_i1	75.76	801.17	3.4	0.00307	Lysosomal acid phosphatase
TRINITY_DN11008_c2_g1_i4	5.01	52.87	3.4	0.0021	Cytochrome P450
TRINITY_DN10587_c0_g4_i1	78.42	810.72	3.37	0	UDP-glucuronosyltransferase
TRINITY_DN9451_c0_g1_i2	5.15	53.1	3.37	0.00554	Dehydrogenase/reductase SDR family member 11
TRINITY_DN13300_c1_g1_i4	11100.5	114215	3.36	0	Serine protease SP24D
TRINITY_DN12441_c0_g3_i1	52.32	535.79	3.36	0.00295	Ribosomal RNA large subunit methyltransferase L
TRINITY_DN11026_c1_g1_i1	31686.7	322883	3.35	6.77e-15	Trypsin-like protease
TRINITY_DN6170_c0_g1_i2	5957.9	60540.5	3.35	7.77e-16	Unknown protein
TRINITY_DN4958_c1_g1_i1	5186.65	51721.2	3.32	1.33e-15	Unknown protein
TRINITY_DN7323_c0_g1_i4	14.75	146.02	3.31	0.00347	AGAP001006-PA
TRINITY_DN8613_c1_g1_i1	8.94	87.8	3.3	0.00278	Down syndrome cell adhesion molecule
TRINITY_DN12221_c0_g1_i1	17.86	175.29	3.3	0.00548	Ankyrin-2
TRINITY_DN10092_c0_g1_i1	15.94	155.08	3.28	2.53e-06	GL11768
TRINITY_DN10377_c2_g1_i4	8.03	77.45	3.27	0.00522	Protein C19orf12
TRINITY_DN10247_c0_g2_i1	3716.91	34944.7	3.23	1.67e-15	Chymotrypsin
TRINITY_DN13279_c0_g3_i1	998.58	9373.63	3.23	1.55e-15	Zinc carboxypeptidase A 1
TRINITY_DN8352_c0_g1_i1	2482.7	23212.2	3.22	1.33e-15	Chymotrypsin-like serine protease
TRINITY_DN6170_c0_g1_i1	1327.27	12378.5	3.22	0	Unknown protein
TRINITY_DN5377_c0_g1_i1	4.21	39.15	3.22	0.00691	Spondin-1
TRINITY_DN1051_c0_g1_i1	5.84	53.96	3.21	4.05e-07	F-box/LRR-repeat protein 14
TRINITY_DN9620_c0_g1_i1	89.48	826.16	3.21	0.000543	Heat shock protein 23
TRINITY_DN9539_c0_g1_i2	15.76	144.46	3.2	0.0151	Unknown protein
TRINITY_DN9807_c0_g4_i1	74.93	677.66	3.18	0.00187	IP11926p
TRINITY_DN13037_c0_g2_i4	212.16	1907.98	3.17	0.00289	Metalloendopeptidase
TRINITY_DN12321_c0_g1_i1	41.6	362.49	3.12	0.000373	Apoptosis inhibitor IAP
TRINITY_DN12682_c0_g1_i1	10055.6	87468.6	3.12	3.44e-15	Metalloendopeptidase
TRINITY_DN11273_c0_g1_i3	7.97	69.3	3.12	0.0266	Peripheral plasma membrane protein CASK
TRINITY_DN9451_c0_g1_i4	96.89	839.78	3.12	0.012	Dehydrogenase/reductase SDR family member 11
TRINITY_DN12175_c0_g3_i1	23699.9	198667	3.07	5.44e-15	Lysozyme
TRINITY_DN9195_c0_g1_i1	16.02	133.44	3.06	2.28e-05	Carboxypeptidase
TRINITY_DN10348_c0_g1_i2	312.87	2603.9	3.06	2.22e-15	Cytochrome b5-like Protein
TRINITY_DN6536_c0_g1_i1	4023.62	32972.2	3.03	7.77e-16	Unknown protein
TRINITY_DN11813_c0_g2_i1	9.69	79.16	3.03	2.13e-13	Cytochrome P450
TRINITY_DN4150_c0_g1_i1	7.7	62.87	3.03	0.00069	Embryonic polarity protein dorsal
TRINITY_DN8559_c0_g1_i1	33.44	267.21	3	1.83e-12	Argininosuccinate lyase
TRINITY_DN12099_c0_g1_i2	81.23	644.06	2.99	0.00352	UDP-glucuronosyltransferase
TRINITY_DN9279_c0_g1_i1	1072.25	8476.51	2.98	1.78e-15	Gamma-interferon-inducible lysosomal thiol reductase
TRINITY_DN9247_c0_g1_i6	57.58	452.89	2.98	0.00244	Ecdysteroid kinase
TRINITY_DN11533_c0_g1_i1	6.7	51.48	2.94	0.00348	IP11926p
TRINITY_DN12922_c0_g1_i1	150.87	1143.55	2.92	0.00847	Zinc finger protein
TRINITY_DN9783_c3_g2_i4	20.21	152.87	2.92	0.00358	Pol polyprotein
TRINITY_DN12383_c0_g2_i2	111014	833635	2.91	9.99e-15	Chymotrypsin-like serine protease
TRINITY_DN9272_c0_g2_i1	19.26	143.99	2.9	0.00372	Dehydrogenase/reductase SDR family member 11
TRINITY_DN8789_c0_g3_i1	10.12	75.53	2.9	0.00338	Cytochrome P450
TRINITY_DN8742_c0_g2_i1	3336.29	24811.2	2.89	0	Trypsin-like serine protease
TRINITY_DN9435_c0_g1_i1	15.67	115.88	2.89	3.35e-09	Dehydrogenase/reductase SDR family member 11
TRINITY_DN11508_c0_g1_i1	14.74	108.85	2.89	0.0282	Protein phosphatase 1 regulatory subunit
TRINITY_DN9247_c0_g1_i8	75.75	558.55	2.88	0.00554	Ecdysteroid kinase
TRINITY_DN12242_c0_g2_i1	103.69	753.19	2.86	3.33e-16	Cytochrome P450
TRINITY_DN10235_c0_g1_i2	33833.6	244285	2.85	1.55e-15	Deoxyribonuclease I
TRINITY_DN10759_c3_g1_i2	9.43	67.62	2.84	0.00579	Unknown protein
TRINITY_DN10740_c2_g3_i2	324.22	2316.1	2.84	2.55e-15	Fatty acid binding protein
TRINITY_DN9676_c0_g1_i2	60.27	430.25	2.84	0.014	Unknown protein
TRINITY_DN11819_c0_g1_i2	44.2	314.72	2.83	0.00186	Cationic amino acid transporter
TRINITY_DN9473_c0_g2_i1	5.82	40.27	2.79	0.0141	HDC07203
TRINITY_DN11554_c0_g2_i1	76.45	526.2	2.78	1.84e-09	Cytochrome P450
TRINITY_DN12897_c0_g1_i1	16.33	111.95	2.78	0.0168	Solute carrier family 2, facilitated glucose transporter member 1
TRINITY_DN9676_c0_g1_i4	38.25	259.22	2.76	0.0167	Unknown protein
TRINITY_DN3524_c0_g1_i1	9.88	66.68	2.75	0.017	Unknown protein
TRINITY_DN12675_c0_g1_i1	14.75	99.16	2.75	0.023	GD22588
TRINITY_DN3716_c0_g1_i1	227.76	1529.18	2.75	8.55e-15	Unknown protein
TRINITY_DN10999_c2_g3_i2	36.12	241.6	2.74	0.000288	Cytochrome P450
TRINITY_DN5608_c0_g1_i2	12.75	83.67	2.71	0.0226	Unknown protein
TRINITY_DN10339_c1_g5_i1	113.24	742.17	2.71	3.61e-11	Cytochrome P450
TRINITY_DN11739_c1_g1_i2	1630.19	10665	2.71	2e-15	Chymotrypsin
TRINITY_DN12477_c0_g1_i3	35.49	231.42	2.7	0.00581	Unknown protein
TRINITY_DN11852_c0_g1_i1	9.02	58.78	2.7	0.00363	Aldo/keto reductase
TRINITY_DN10191_c0_g1_i1	28.88	186.85	2.69	0.00714	Type IV secretion system protein PtlH
TRINITY_DN13066_c0_g1_i2	721.14	4665.1	2.69	2.11e-15	UDP-glucuronosyltransferase
TRINITY_DN12181_c0_g1_i6	7.04	45.51	2.69	0.00935	Cytochrome P450
TRINITY_DN8730_c0_g1_i1	648.72	4191.33	2.69	0	Zinc finger protein
TRINITY_DN10740_c2_g3_i1	877.48	5654.25	2.69	0	Fatty acid-binding protein
TRINITY_DN6552_c0_g1_i2	42.3	271.33	2.68	0.0166	Peritrophin-44
TRINITY_DN5767_c0_g1_i2	9.83	62.95	2.68	0.00653	Sodium/potassium-transporting ATPase subunit beta-2
TRINITY_DN12203_c0_g1_i2	412.17	2637.7	2.68	0	Acyl-coenzyme A oxidase
TRINITY_DN12971_c0_g3_i1	192.46	1227.9	2.67	2.33e-15	Ecdysteroid kinase
TRINITY_DN11845_c0_g2_i1	233.9	1471.17	2.65	0.00209	Ribosomal RNA small subunit methyltransferase H
TRINITY_DN9998_c1_g1_i1	10.15	63.25	2.64	3.72e-09	Regucalcin
TRINITY_DN10999_c2_g4_i1	7.98	49.51	2.63	0.00515	Cytochrome P450
TRINITY_DN11008_c1_g3_i1	18.53	114.79	2.63	0.00931	Cytochrome P450
TRINITY_DN13527_c1_g3_i2	59.07	364.84	2.63	3e-05	Ribosomal RNA small subunit methyltransferase H
TRINITY_DN13143_c0_g1_i1	514.54	3168.27	2.62	0.00181	Sodium/solute symporter
TRINITY_DN8282_c0_g1_i5	10.57	65.02	2.62	0.0172	Rho guanine nucleotide exchange factor 7
TRINITY_DN8552_c0_g1_i2	601.02	3653.26	2.6	0.00317	Chymotrypsin-like serine protease
TRINITY_DN6226_c0_g1_i2	6.02	36.41	2.6	0.0248	CLUMA_CG007976, isoform A
TRINITY_DN9568_c0_g1_i4	102.15	611	2.58	0.00572	Homocysteine S-methyltransferase
TRINITY_DN11246_c0_g3_i1	10.3	61.05	2.57	0.0224	CHKov1
TRINITY_DN7020_c0_g1_i2	2623.94	15514.2	2.56	4.44e-15	Unknown protein
TRINITY_DN11449_c0_g1_i6	43.12	254.1	2.56	0.0057	DnaJ-like protein subfamily A member
TRINITY_DN9844_c0_g1_i1	36.69	214.94	2.55	1.83e-07	Leucine-rich repeat-containing g-protein coupled receptor
TRINITY_DN7176_c0_g1_i1	20	116.72	2.55	0.00593	CG13308
TRINITY_DN11530_c1_g4_i1	775.79	4453.04	2.52	1.44e-15	AAEL014441-PA
TRINITY_DN8521_c0_g5_i1	12.21	70.01	2.52	0.0169	Obstructor-A
TRINITY_DN13066_c0_g1_i1	26.5	151.33	2.51	0.00583	UDP-glucuronosyltransferase
TRINITY_DN7020_c0_g1_i3	3537.73	19959.1	2.5	0	Unknown protein
TRINITY_DN12768_c1_g1_i1	95.67	537.4	2.49	0.0059	UDP-glucuronosyltransferase
TRINITY_DN10110_c1_g2_i2	95.91	538.69	2.49	0.00794	Cytochrome P450
TRINITY_DN13143_c0_g2_i2	243.63	1358.64	2.48	1.53e-13	Sodium-coupled monocarboxylate transporter
TRINITY_DN11554_c0_g6_i1	44.99	249.33	2.47	0.000125	Cytochrome P450
TRINITY_DN13200_c1_g1_i1	191.23	1058.14	2.47	0.01	Cytochrome P450
TRINITY_DN4810_c0_g1_i1	10.66	58.89	2.47	0.0168	Unknown protein
TRINITY_DN13182_c0_g1_i2	6.63	36.54	2.46	0.00617	Unknown protein
TRINITY_DN11310_c0_g2_i1	49.53	271.92	2.46	0.00448	14.5 kDa salivary protein
TRINITY_DN6448_c0_g2_i1	9.09	49.85	2.46	0.0171	Unknown protein
TRINITY_DN12469_c0_g1_i2	409.58	2242.27	2.45	0.00783	GL19620
TRINITY_DN10695_c1_g1_i2	145.37	793.82	2.45	0.00436	Dehydrogenase/reductase SDR family member 11
TRINITY_DN11554_c0_g4_i1	49.4	267.54	2.44	0.00124	Cytochrome P450
TRINITY_DN8552_c0_g1_i4	3497.63	18905.5	2.43	0.00972	Chymotrypsin-like serine protease
TRINITY_DN13061_c0_g1_i1	14827.5	79828.6	2.43	8.88e-16	Protein G12
TRINITY_DN12153_c0_g2_i1	195.52	1046.1	2.42	0.0165	D-arabinose 1-dehydrogenase
TRINITY_DN12248_c0_g2_i3	214.04	1129.81	2.4	1.05e-07	Cystathionine beta-synthase
TRINITY_DN9435_c0_g3_i1	160.36	833.41	2.38	3.47e-05	Dehydrogenase/reductase SDR family member 11
TRINITY_DN13204_c0_g1_i1	20544.4	106767	2.38	0	Aminopeptidase
TRINITY_DN10282_c0_g1_i1	2502.78	12986.9	2.38	1.11e-16	Aminopeptidase
TRINITY_DN6274_c0_g1_i1	6.91	35.86	2.37	0.00717	Unknown protein
TRINITY_DN12188_c0_g1_i1	4646.37	23849.7	2.36	3.11e-15	Heat shock 70 kDa protein cognate
TRINITY_DN13391_c3_g1_i4	16.85	86.08	2.35	0.00616	Unknown protein
TRINITY_DN13037_c0_g5_i2	2041.22	10407.7	2.35	0	Metalloendopeptidase
TRINITY_DN8521_c0_g6_i1	703.45	3586.44	2.35	1.44e-15	Peritrophin-44
TRINITY_DN11131_c0_g1_i1	20.89	106.44	2.35	0.0156	Vanin-like protein 1
TRINITY_DN12857_c0_g1_i1	17.79	89.83	2.34	0.0223	Unknown protein
TRINITY_DN12179_c0_g1_i1	1392.48	7023.9	2.33	7.77e-16	Heat shock protein 90
TRINITY_DN11008_c1_g5_i1	46.4	233.35	2.33	0.00687	Cytochrome P450
TRINITY_DN11574_c0_g1_i3	297.8	1496.83	2.33	0.00658	Aminopeptidase
TRINITY_DN8725_c0_g1_i1	59525.7	298318	2.33	7.99e-15	Unknown protein
TRINITY_DN8789_c0_g6_i1	31.99	160.2	2.32	0.0075	Cytochrome P450
TRINITY_DN9532_c0_g1_i1	442.89	2204.62	2.32	0.00341	Unknown protein
TRINITY_DN12427_c0_g1_i1	646.08	3207.12	2.31	0	Cytochrome P450
TRINITY_DN9207_c0_g5_i1	2010.69	9976.06	2.31	2.66e-15	Peritrophin-44
TRINITY_DN9272_c0_g1_i1	249.84	1233.68	2.3	0.00749	Dehydrogenase/reductase SDR family member 11
TRINITY_DN7297_c1_g1_i1	38.34	187.77	2.29	0.00372	Cytochrome P450
TRINITY_DN8552_c0_g1_i1	46.19	225.06	2.28	0.0175	Chymotrypsin BI
TRINITY_DN9120_c0_g1_i1	63452.3	306770	2.27	1.78e-15	Unknown protein
TRINITY_DN6488_c0_g1_i1	8.72	41.83	2.26	0.00611	Unknown protein
TRINITY_DN6448_c0_g1_i2	13.52	64.8	2.26	0.0174	Unknown protein
TRINITY_DN11737_c0_g3_i1	58.2	278.77	2.26	0.00361	Epoxide hydrolase
TRINITY_DN8670_c0_g1_i2	834.72	3991.93	2.26	0.00686	Unknown protein
TRINITY_DN12383_c0_g2_i1	54.14	258	2.25	0.0058	Chymotrypsin-like serine protease
TRINITY_DN12542_c0_g1_i3	3437.62	16327.9	2.25	2.22e-16	Lysosomal aspartic protease
TRINITY_DN13101_c0_g1_i1	1468.23	6961.57	2.25	5.55e-16	Vesicular glutamate transporter
TRINITY_DN9768_c0_g1_i3	117.1	554.31	2.24	0.0156	Unknown protein
TRINITY_DN7610_c0_g1_i1	433.21	2047.24	2.24	1.11e-16	Zinc carboxypeptidase A
TRINITY_DN7342_c0_g1_i5	15.74	73.85	2.23	0.014	Protein boule
TRINITY_DN9998_c1_g1_i3	63.11	295.55	2.23	0.00235	Regucalcin
TRINITY_DN9152_c0_g1_i1	118.7	555.64	2.23	0.00173	Ecdysteroid kinase
TRINITY_DN9998_c0_g1_i4	7.57	35.26	2.22	0.0285	Unknown protein
TRINITY_DN12383_c0_g3_i2	29366.1	136639	2.22	2.55e-15	Chymotrypsin-like serine protease
TRINITY_DN9895_c0_g1_i1	13.87	64.28	2.21	0.0203	IP22166p
TRINITY_DN11845_c0_g2_i4	1042.81	4822.44	2.21	2.92e-06	Ribosomal RNA small subunit methyltransferase H
TRINITY_DN12541_c0_g1_i7	48.78	225.33	2.21	0.0244	Chymotrypsin-like serine protease
TRINITY_DN12267_c0_g1_i1	13.97	64.41	2.2	0.00868	Ecdysteroid kinase
TRINITY_DN11500_c0_g1_i4	306.48	1412.27	2.2	5.26e-06	Trypsin-like serine protease
TRINITY_DN9697_c1_g1_i3	115.83	533.51	2.2	0.00587	Fatty acid-binding protein
TRINITY_DN13200_c1_g2_i1	236.84	1087.28	2.2	0.0123	Cytochrome P450
TRINITY_DN11500_c0_g1_i2	724.92	3258.56	2.17	2.16e-06	Trypsin-like serine protease
TRINITY_DN8789_c0_g2_i1	11.25	50.49	2.17	0.0172	Cytochrome P450
TRINITY_DN7591_c0_g1_i2	9.33	41.85	2.17	0.00936	Tumor necrosis factor ligand superfamily member 13B
TRINITY_DN12299_c0_g1_i1	497.23	2219.28	2.16	3.7e-07	Carboxylic ester hydrolase
TRINITY_DN8049_c0_g1_i1	41.25	183.52	2.15	0.00574	Homocysteine S-methyltransferase
TRINITY_DN11221_c1_g3_i1	16.88	74.93	2.15	0.012	Sorting nexin-27
TRINITY_DN11531_c0_g4_i4	10.68	47.34	2.15	0.0211	Unknown protein
TRINITY_DN13164_c0_g1_i1	78.57	347.99	2.15	0.00389	Zinc finger protein
TRINITY_DN10474_c0_g1_i2	294.87	1303.12	2.14	0.00388	Proton-coupled amino acid transporter 4
TRINITY_DN9344_c0_g1_i1	81.86	361.62	2.14	0.00347	Serine/threonine protein kinase, putative
TRINITY_DN8961_c1_g2_i1	15.27	67.38	2.14	0.0173	Epoxide hydrolase
TRINITY_DN4508_c0_g1_i3	7.81	34.23	2.13	0.0206	Unknown protein
TRINITY_DN11852_c0_g2_i1	12.45	54.22	2.12	0.00961	Aldo/keto reductase
TRINITY_DN9247_c0_g2_i2	28.74	124.68	2.12	0.0254	Ecdysteroid kinase
TRINITY_DN10247_c0_g1_i3	582268	2.51308e+06	2.11	9.99e-16	Chymotrypsin
TRINITY_DN6970_c0_g2_i1	383.57	1646.24	2.1	1.55e-15	Succinyl-CoA:3-ketoacid-coenzyme A transferase
TRINITY_DN12768_c1_g1_i4	197.37	844.8	2.1	9.59e-05	UDP-glucuronosyltransferase
TRINITY_DN13279_c0_g1_i1	413.48	1769.08	2.1	0.00825	Zinc carboxypeptidase A 1
TRINITY_DN9247_c0_g2_i1	23.26	99.21	2.09	0.0248	Ecdysteroid kinase
TRINITY_DN4833_c0_g1_i1	14.23	60.62	2.09	0.0166	Histone H2B
TRINITY_DN12175_c0_g2_i2	81352.8	346567	2.09	5.33e-15	Lysozyme
TRINITY_DN9876_c0_g1_i1	128.54	544.8	2.08	0.00401	Solute carrier family 46 member 3
TRINITY_DN13200_c1_g5_i1	38.74	164.11	2.08	0.00262	Cytochrome P450
TRINITY_DN12242_c0_g1_i1	48.8	206.66	2.08	0.00931	Cytochrome P450
TRINITY_DN11307_c0_g2_i2	81.03	342.12	2.08	0.00683	Ecdysteroid kinase
TRINITY_DN13250_c0_g3_i1	954.12	4020.24	2.08	0.00632	Sodium-independent sulfate anion transporter
TRINITY_DN6654_c0_g1_i2	25.96	109.05	2.07	0.0057	Lysozyme
TRINITY_DN12383_c0_g3_i1	5133.53	21537.6	2.07	3.33e-16	Chymotrypsin-like serine protease
TRINITY_DN12387_c0_g2_i6	699.66	2926.92	2.06	0.0014	Ecdysteroid kinase
TRINITY_DN11399_c0_g1_i1	929.52	3874.28	2.06	2.44e-15	Zinc transporter ZIP1
TRINITY_DN11845_c0_g4_i1	13.42	55.72	2.05	0.0146	Ribosomal RNA small subunit methyltransferase H
TRINITY_DN6211_c0_g1_i1	6942.5	28812.6	2.05	0	Unknown protein
TRINITY_DN12441_c0_g2_i2	51.49	213.05	2.05	0.0174	Ecdysteroid kinase
TRINITY_DN9516_c0_g1_i1	31.73	131.1	2.05	0.00961	Unknown protein
TRINITY_DN11717_c0_g3_i1	13.45	55.48	2.04	0.0143	Cytochrome P450
TRINITY_DN13758_c2_g1_i8	10.24	41.94	2.03	0.0442	Unknown protein
TRINITY_DN13061_c0_g1_i2	14067.6	57516.5	2.03	0.0109	Major allergen Cr-PII
TRINITY_DN7342_c0_g1_i2	18.49	75.36	2.03	0.0246	Protein boule
TRINITY_DN463_c0_g1_i1	21.27	86.45	2.02	0.0446	Unknown protein
TRINITY_DN1059_c0_g1_i1	17.24	70.05	2.02	0.0286	Sorbitol dehydrogenase
TRINITY_DN4124_c0_g1_i1	11.51	46.64	2.02	0.0173	Histone H2A
TRINITY_DN13527_c1_g3_i1	266.78	1079.65	2.02	7.64e-05	Ribosomal RNA small subunit methyltransferase H
TRINITY_DN13250_c0_g1_i1	63.19	255.36	2.01	0.00925	Unknown protein
TRINITY_DN8076_c0_g1_i1	877.46	3526.82	2.01	0.00171	TIL domain protease inhibitor 3
TRINITY_DN12237_c0_g2_i3	339.24	1361.08	2	1.71e-07	Phosphodiesterase
TRINITY_DN8351_c0_g1_i1	398.68	1597.61	2	1.11e-09	Zinc carboxypeptidase A 1
TRINITY_DN10964_c2_g2_i6	9.11	36.43	2	0.024	Unknown protein
TRINITY_DN12308_c0_g1_i1	16.64	66.54	2	0.0169	E3 ubiquitin-protein ligase MARCH3
TRINITY_DN7377_c0_g1_i1	19.68	78.57	2	0.0109	Constitutive coactivator of PPAR-gamma-like protein 1
TRINITY_DN8351_c0_g2_i1	18.87	75.11	1.99	0.0223	Zinc carboxypeptidase A
TRINITY_DN12344_c1_g1_i4	130.31	517.06	1.99	2.51e-06	Ceramide phosphoethanolamine synthase
TRINITY_DN12886_c0_g2_i1	85.7	338.82	1.98	0.000149	Cytochrome P450
TRINITY_DN12675_c0_g4_i1	45.64	180.25	1.98	0.0188	Ribosomal RNA small subunit methyltransferase H
TRINITY_DN13200_c1_g2_i2	6663.95	26243.7	1.98	9.99e-16	Cytochrome P450
TRINITY_DN11086_c0_g1_i1	174.31	685.08	1.97	0.00518	Chorion peroxidase
TRINITY_DN7888_c0_g1_i2	72.52	282.36	1.96	0.0175	40S ribosomal protein S29
TRINITY_DN12242_c0_g1_i2	102.34	397.84	1.96	0.00578	Cytochrome P450
TRINITY_DN8214_c0_g1_i5	30.89	119.88	1.96	0.0227	Antihemorrhagic factor jMSF
TRINITY_DN10101_c0_g1_i3	11.7	45.38	1.96	0.0254	Endonuclease-reverse transcriptase
TRINITY_DN13300_c1_g1_i5	111701	429838	1.94	1.29e-14	Serine protease SP24D
TRINITY_DN10882_c0_g1_i4	61.08	234.88	1.94	0.0243	Kynurenine formamidase
TRINITY_DN11574_c0_g1_i1	3847.67	14777.3	1.94	7.77e-16	Aminopeptidase
TRINITY_DN11323_c0_g1_i1	54.86	210.44	1.94	1.3e-08	Glutathione S-transferase
TRINITY_DN11191_c0_g1_i1	833.98	3192.14	1.94	1.33e-15	Ribosomal RNA small subunit methyltransferase H
TRINITY_DN11220_c7_g3_i1	13.02	49.76	1.93	0.015	Unknown protein
TRINITY_DN13667_c0_g1_i1	24.34	92.76	1.93	0.0211	Cytochrome P450
TRINITY_DN8789_c0_g5_i2	80.98	308.19	1.93	0.0093	Cytochrome P450
TRINITY_DN11131_c0_g1_i2	1347.54	5082.15	1.92	0	Vanin-like protein 1
TRINITY_DN8683_c0_g1_i2	12.95	48.62	1.91	0.0328	Thioredoxin domain-containing protein 15
TRINITY_DN13142_c0_g3_i1	51.15	191.66	1.91	0.00548	Epoxide hydrolase
TRINITY_DN10410_c0_g1_i1	50.7	189.56	1.9	0.00546	Carboxylic ester hydrolase
TRINITY_DN11568_c0_g1_i1	191.16	714.06	1.9	0.00582	Secreted protein, putative
TRINITY_DN11717_c1_g2_i1	2033.51	7589.98	1.9	0	Cytochrome P450
TRINITY_DN6010_c0_g1_i1	16.87	62.87	1.9	0.0169	Unknown protein
TRINITY_DN11127_c0_g2_i1	90046.8	333216	1.89	6.99e-08	Unknown protein
TRINITY_DN9355_c0_g2_i1	317.56	1173.62	1.89	0.0102	Cytochrome P450
TRINITY_DN11574_c0_g1_i5	6844.52	25144.3	1.88	0	Aminopeptidase
TRINITY_DN12387_c0_g6_i1	95.91	352.34	1.88	0.00579	Ecdysteroid kinase
TRINITY_DN6140_c0_g1_i1	12.08	44.22	1.87	0.0146	Ubiquitin conjugating enzyme E2
TRINITY_DN13643_c1_g5_i1	89.13	326.06	1.87	0.000616	Glutathione S-transferase
TRINITY_DN9747_c0_g1_i1	176.61	643.5	1.87	3.27e-07	Facilitated trehalose transporter Tret1
TRINITY_DN9167_c0_g1_i2	6885.36	25054.7	1.86	1.22e-15	Chymotrypsin-like serine protease
TRINITY_DN8457_c0_g1_i1	18.59	67.58	1.86	0.0154	Dehydrogenase/reductase SDR family member 11
TRINITY_DN10558_c0_g2_i4	735.25	2669.2	1.86	8.88e-16	Dehydrogenase/reductase SDR family member 11
TRINITY_DN11500_c0_g1_i3	214.95	776.47	1.85	0.00361	Trypsin-like serine protease
TRINITY_DN10324_c2_g1_i2	11.03	39.78	1.85	0.0171	Unknown protein
TRINITY_DN12986_c0_g2_i1	367.48	1323.58	1.85	0.000367	Aldehyde dehydrogenase, mitochondrial
TRINITY_DN8137_c0_g1_i1	20.59	73.85	1.84	0.0465	Unknown protein
TRINITY_DN195_c0_g1_i1	14.38	51.32	1.84	0.022	Unknown protein
TRINITY_DN11717_c2_g1_i2	90.24	321.86	1.83	0.00721	Cytochrome P450
TRINITY_DN9114_c0_g1_i1	1177.55	4199.14	1.83	0.0191	Heat shock protein 23
TRINITY_DN11845_c0_g2_i3	36.58	130.09	1.83	0.0169	Ecdysteroid kinase
TRINITY_DN12494_c0_g1_i2	1247.74	4432.66	1.83	0	Sodium-dependent phosphate transporter
TRINITY_DN12799_c0_g1_i3	12.91	45.79	1.83	0.0234	Multidrug resistance-associated protein lethal(2)03659-like protein
TRINITY_DN12046_c0_g3_i1	44305.8	157028	1.83	0.0113	Gram-negative bacteria binding protein
TRINITY_DN9998_c1_g1_i2	494.57	1752.22	1.82	0.00134	Regucalcin
TRINITY_DN7918_c0_g1_i1	151.06	534.08	1.82	9.33e-06	Ribosomal RNA small subunit methyltransferase H
TRINITY_DN10110_c1_g1_i4	50.31	177.48	1.82	0.00248	Cytochrome P450
TRINITY_DN9803_c0_g1_i1	376.49	1327.37	1.82	4.53e-11	Ecdysteroid kinase
TRINITY_DN11845_c0_g1_i1	247.09	867.64	1.81	0.00352	Ribosomal RNA small subunit methyltransferase H
TRINITY_DN11530_c1_g3_i1	225.45	790.94	1.81	0.00577	Ecdysteroid kinase
TRINITY_DN11533_c0_g2_i1	19.08	66.36	1.8	0.0147	GD21208
TRINITY_DN4997_c0_g1_i2	40.98	142.17	1.79	0.0279	Heterogeneous nuclear ribonucleoprotein 27C
TRINITY_DN7290_c0_g1_i1	382.64	1326.04	1.79	0.000294	Acid phosphatase
TRINITY_DN9451_c0_g1_i3	11.97	41.38	1.79	0.00884	Dehydrogenase/reductase SDR family member 11
TRINITY_DN13393_c0_g1_i1	20.56	71.05	1.79	0.0427	Bazooka, isoform B
TRINITY_DN10849_c0_g1_i3	21.12	72.93	1.79	0.0172	CHKov1
TRINITY_DN6211_c0_g1_i2	1790.87	6181.39	1.79	2.22e-16	Unknown protein
TRINITY_DN9998_c0_g1_i5	1658.86	5722.67	1.79	1.11e-15	Regucalcin protein
TRINITY_DN13305_c0_g1_i2	144.81	498.95	1.78	0.00356	Ectonucleoside triphosphate diphosphohydrolase 5
TRINITY_DN12626_c0_g2_i1	1568.28	5391.08	1.78	2e-15	Ero1-like protein
TRINITY_DN12522_c0_g1_i1	1771.56	6076.87	1.78	0	Heat shock protein HSP 90-alpha
TRINITY_DN12886_c1_g3_i2	115.15	393.7	1.77	0.00663	Cytochrome P450
TRINITY_DN10171_c0_g1_i1	462.61	1581.49	1.77	0.000327	UDP-glucuronosyltransferase
TRINITY_DN8581_c1_g1_i1	31.87	108.92	1.77	0.0174	Unknown protein
TRINITY_DN6725_c0_g1_i1	55.11	187.89	1.77	0.0233	Odorant binding protein
TRINITY_DN11127_c0_g1_i2	377848	1.28825e+06	1.77	3.22e-15	Unknown protein
TRINITY_DN13060_c0_g1_i2	1652.24	5632.5	1.77	5.55e-16	5-aminolevulinate synthase
TRINITY_DN9167_c0_g1_i3	3714.01	12651.7	1.77	0	Chymotrypsin-like serine protease
TRINITY_DN12387_c0_g4_i1	104.3	353.62	1.76	0.00577	Ecdysteroid kinase
TRINITY_DN11395_c0_g2_i6	298.55	1011.3	1.76	0.00172	Cytochrome P450
TRINITY_DN17178_c0_g1_i1	23.55	79.54	1.76	0.0217	Lysozyme
TRINITY_DN12971_c0_g6_i1	97.06	326.6	1.75	0.0174	Ecdysteroid kinase
TRINITY_DN12751_c1_g1_i1	20.23	68.04	1.75	0.025	Unknown protein
TRINITY_DN9235_c0_g1_i2	75.07	252.36	1.75	0.00593	AAEL002599-PA
TRINITY_DN5131_c0_g1_i1	18.6	62.44	1.75	0.0287	Histone H4
TRINITY_DN9379_c0_g3_i1	21.77	73.01	1.75	0.033	Unknown protein
TRINITY_DN9255_c0_g1_i2	10.43	34.92	1.74	0.0453	Lachesin
TRINITY_DN11683_c2_g2_i2	32.97	110.13	1.74	0.0433	Dehydrogenase/reductase SDR family member 11
TRINITY_DN12605_c0_g1_i1	160.78	537.01	1.74	0.00444	Mitochondrial pyruvate carrier
TRINITY_DN11065_c0_g1_i2	95.14	316.6	1.73	0.00651	Polyubiquitin
TRINITY_DN12098_c0_g1_i1	9914.94	32865.9	1.73	0	Zinc carboxypeptidase A 1
TRINITY_DN13643_c1_g2_i1	93.09	306.72	1.72	0.00911	Glutathione S-transferase
TRINITY_DN9367_c0_g1_i1	72.16	237.29	1.72	0.0272	Unknown protein
TRINITY_DN11554_c0_g3_i2	60.06	196.51	1.71	0.00506	Cytochrome P450
TRINITY_DN11689_c0_g2_i1	17.96	58.66	1.71	0.0207	Unknown protein
TRINITY_DN11036_c0_g1_i5	337.48	1101.93	1.71	2.59e-05	Embryonic polarity protein dorsal
TRINITY_DN4567_c0_g1_i1	24.58	80.17	1.71	0.0154	Unknown protein
TRINITY_DN9841_c0_g1_i1	582.75	1897.44	1.7	0	Sugar transporter SWEET
TRINITY_DN12460_c1_g1_i1	91.84	298.82	1.7	0.0174	Lysosomal acid phosphatase
TRINITY_DN11717_c0_g2_i1	132.95	431.62	1.7	0.00119	Cytochrome P450
TRINITY_DN9849_c0_g1_i1	285.47	925.27	1.7	2.22e-15	Acid phosphatase-1
TRINITY_DN11973_c0_g4_i1	66.77	215.73	1.69	0.0075	Cytochrome P450
TRINITY_DN12675_c0_g5_i1	45.04	145.48	1.69	0.0273	Ecdysteroid kinase
TRINITY_DN9795_c1_g3_i1	95531.8	307055	1.68	3.33e-15	Defensin
TRINITY_DN10425_c0_g1_i2	34.74	111.58	1.68	0.0248	Glutathione S-transferase
TRINITY_DN8501_c0_g1_i1	20.65	66.3	1.68	0.018	Chymotrypsin-like serine proteinase
TRINITY_DN10187_c0_g1_i2	1863.25	5974	1.68	2.33e-15	Carboxypeptidase Q
TRINITY_DN12120_c0_g1_i2	24.59	78.8	1.68	0.0378	Protein enabled
TRINITY_DN13642_c0_g1_i3	84.48	270.18	1.68	0.0282	Hypoxia-inducible factor 1-alpha
TRINITY_DN12768_c0_g1_i1	19.51	62.32	1.68	0.0258	UDP-glucuronosyltransferase
TRINITY_DN11829_c0_g1_i1	264.12	840.28	1.67	0.00211	Ecdysteroid kinase
TRINITY_DN10976_c0_g1_i1	624.32	1986.06	1.67	0.00138	Heat shock protein 40
TRINITY_DN11126_c0_g1_i1	1159.51	3674.35	1.66	0	Protein disulfide-isomerase A6 homolog
TRINITY_DN12914_c0_g1_i1	196	620.92	1.66	0.00947	Glycerol-3-phosphate dehydrogenase
TRINITY_DN7727_c0_g2_i1	27.91	88.14	1.66	0.0211	Type IV secretion system protein PtlH
TRINITY_DN9903_c0_g1_i1	17.3	54.61	1.66	0.0237	Heparan sulfate 6-O-sulfotransferase
TRINITY_DN10587_c0_g3_i1	17.92	56.5	1.66	0.0241	UDP-glucuronosyltransferase
TRINITY_DN12157_c0_g1_i2	209.86	661.5	1.66	0.0061	Cytochrome P450
TRINITY_DN6046_c0_g1_i1	24.04	75.76	1.66	0.0211	ABC transporter ATP-binding protein
TRINITY_DN12460_c1_g4_i1	1095.22	3439.46	1.65	1.11e-16	Lysosomal acid phosphatase
TRINITY_DN6594_c0_g1_i2	27.97	87.81	1.65	0.0184	AGAP007250-PA
TRINITY_DN11973_c0_g3_i3	1269.66	3985.14	1.65	1.11e-16	Cytochrome P450
TRINITY_DN12274_c1_g7_i1	112.71	353.4	1.65	0.00958	Unknown protein
TRINITY_DN9795_c1_g2_i1	9011.29	28245.4	1.65	5.77e-15	Defensin
TRINITY_DN13204_c0_g2_i1	81.2	254.42	1.65	0.0265	Aminopeptidase
TRINITY_DN8718_c0_g1_i3	15.42	48.2	1.64	0.024	Chymotrypsin-like serine protease
TRINITY_DN11689_c0_g1_i7	681.81	2129.57	1.64	3.61e-07	Cystinosin homolog
TRINITY_DN13252_c1_g1_i1	51298.6	160012	1.64	0.00269	Trypsin-like protease
TRINITY_DN11689_c0_g1_i1	572.76	1783.76	1.64	0.00442	Cystinosin homolog
TRINITY_DN12387_c0_g6_i2	11.93	37.1	1.64	0.0224	Ecdysteroid kinase
TRINITY_DN9897_c0_g1_i1	242.72	753.06	1.63	0.00159	Solute carrier family 35 member B1 homolog
TRINITY_DN11246_c0_g4_i1	227.22	704.94	1.63	0.00411	CHKov1
TRINITY_DN10106_c0_g1_i1	618.94	1918.42	1.63	0.00995	Alkaline phosphatase
TRINITY_DN8581_c1_g2_i1	58.85	182.3	1.63	0.0232	Unknown protein
TRINITY_DN7302_c0_g1_i1	10746.9	33265.8	1.63	1.89e-15	Pancreatic lipase-related protein
TRINITY_DN9987_c0_g1_i1	12.94	39.98	1.63	0.0225	CLUMA_CG016463, isoform A
TRINITY_DN12548_c1_g1_i4	15.73	48.57	1.63	0.0289	Gag pol polyprotein
TRINITY_DN4733_c0_g1_i2	24.5	75.5	1.62	0.0205	Unknown protein
TRINITY_DN13806_c3_g1_i1	66.91	205.24	1.62	0.0246	Pol polyprotein
TRINITY_DN11816_c0_g1_i1	70.88	217.37	1.62	0.0248	Transporter
TRINITY_DN9390_c0_g1_i7	20.15	61.41	1.61	0.0218	Protein kinase
TRINITY_DN11686_c0_g1_i2	17.9	54.33	1.6	0.0486	Cellular tumor antigen p53
TRINITY_DN6261_c0_g1_i1	15.04	45.57	1.6	0.0282	Unknown protein
TRINITY_DN9134_c0_g1_i1	16.01	48.22	1.59	0.038	Conserved oligomeric Golgi complex subunit 3
TRINITY_DN10183_c0_g1_i2	103.97	312.78	1.59	0.024	Regucalcin
TRINITY_DN7488_c0_g1_i1	38.8	116.42	1.59	0.0244	Homeobox protein slou
TRINITY_DN12099_c0_g1_i4	141.58	424.54	1.58	0.00716	UDP-glucuronosyltransferase
TRINITY_DN13305_c0_g1_i1	576.04	1726.07	1.58	0.00115	Ectonucleoside triphosphate diphosphohydrolase 5
TRINITY_DN10144_c0_g1_i1	360.47	1078.54	1.58	0.000602	GD21305
TRINITY_DN5772_c0_g1_i1	32.85	98.24	1.58	0.0174	ATP synthase subunit epsilon, mitochondrial
TRINITY_DN12778_c0_g1_i2	729.5	2177.48	1.58	1.11e-15	Transporter
TRINITY_DN8976_c0_g2_i1	18.68	55.54	1.57	0.0224	Unknown protein
TRINITY_DN11350_c1_g1_i1	106.36	316.1	1.57	0.029	Protein phosphatase 1 regulatory subunit
TRINITY_DN10181_c0_g1_i1	611.41	1812.53	1.57	0.00704	ADP ribosylation factor
TRINITY_DN10101_c0_g1_i2	12.98	38.48	1.57	0.0256	Endonuclease-reverse transcriptase
TRINITY_DN9590_c0_g1_i1	2101.01	6204.57	1.56	2.22e-16	AGAP002852-PA
TRINITY_DN12857_c0_g1_i4	36.91	108.78	1.56	0.0171	Unknown protein
TRINITY_DN13613_c0_g2_i3	138.09	406.54	1.56	0.0266	Solute carrier organic anion transporter family member
TRINITY_DN12110_c0_g1_i5	46.72	137.34	1.56	0.0237	Epoxide hydrolase
TRINITY_DN10680_c0_g1_i1	590.24	1733.87	1.55	0.00417	Phosphate transporter
TRINITY_DN8872_c2_g6_i2	15.67	45.97	1.55	0.0241	Unknown protein
TRINITY_DN9665_c0_g1_i1	125.52	367.72	1.55	0.00297	Xylulose kinase
TRINITY_DN10849_c1_g3_i1	167.69	491.21	1.55	0.00641	Ecdysteroid kinase
TRINITY_DN10832_c0_g1_i5	60.12	175.46	1.55	0.024	Ryanodine receptor-like protein
TRINITY_DN5467_c0_g1_i1	394.38	1150.1	1.54	0.00491	NADH dehydrogenase [ubiquinone] 1 alpha subcomplex subunit
TRINITY_DN12076_c0_g1_i1	15.08	43.96	1.54	0.048	Protein argonaute-2
TRINITY_DN6670_c0_g1_i1	11.99	34.86	1.54	0.025	Unknown protein
TRINITY_DN11036_c0_g1_i2	47.2	136.92	1.54	0.0386	Embryonic polarity protein dorsal
TRINITY_DN12662_c0_g1_i1	121.36	351.47	1.53	0.0113	Feline leukemia virus subgroup C receptor-related protein
TRINITY_DN10686_c0_g2_i2	152.64	441.97	1.53	0.0264	Tetraspanin
TRINITY_DN9895_c0_g1_i2	57.28	165.77	1.53	0.0237	CG9497, isoform A
TRINITY_DN11307_c0_g2_i3	728.67	2108.34	1.53	0.00236	Ecdysteroid kinase
TRINITY_DN7792_c0_g1_i1	113261	327409	1.53	1.11e-16	Trypsin serine protease
TRINITY_DN9888_c0_g1_i2	36.86	106.35	1.53	0.0266	CG8229
TRINITY_DN9451_c0_g2_i1	94.03	270.59	1.52	0.0161	Dehydrogenase/reductase SDR family member 11
TRINITY_DN8035_c0_g1_i2	16328	46913.8	1.52	1.22e-15	Metalloendopeptidase
TRINITY_DN12610_c0_g1_i1	397.02	1138.81	1.52	0.00141	Acetyl-coenzyme A synthetase
TRINITY_DN11304_c0_g1_i2	23.53	67.49	1.52	0.0425	CG15717-PA
TRINITY_DN12768_c1_g1_i3	89.54	256.7	1.52	0.0272	UDP-glucuronosyltransferase
TRINITY_DN7105_c0_g1_i1	26.94	77.22	1.52	0.0253	Protein anoxia up-regulated
TRINITY_DN11323_c0_g4_i1	606.57	1736.97	1.52	0.00115	Glutathione S-transferase
TRINITY_DN5331_c0_g1_i1	12.62	36.12	1.52	0.0268	Unknown protein
TRINITY_DN9516_c0_g1_i2	873.41	2498.7	1.52	1.11e-16	Deoxyribonuclease I
TRINITY_DN13444_c0_g2_i1	24.28	69.36	1.51	0.0386	Unknown protein
TRINITY_DN7202_c0_g2_i1	29.11	83.01	1.51	0.0252	Scavenger receptor class B member 1
TRINITY_DN11127_c0_g1_i3	62636.2	178217	1.51	0.00432	Unknown protein
TRINITY_DN11307_c0_g3_i1	380.31	1081.69	1.51	0.00674	Ecdysteroid kinase
TRINITY_DN13386_c0_g1_i4	148.25	420.82	1.51	0.00378	Bifunctional heparan sulfate N-deacetylase/N-sulfotransferase
TRINITY_DN12990_c0_g1_i2	408.56	1158.18	1.5	0.000111	Cytochrome P450
TRINITY_DN12662_c0_g2_i1	36.04	102.16	1.5	0.02	Unknown protein
TRINITY_DN11601_c0_g2_i1	15	42.31	1.5	0.0238	Unknown protein
TRINITY_DN9373_c0_g2_i2	684.51	1929.88	1.5	3.01e-14	GTP:AMP phosphotransferase, mitochondrial
TRINITY_DN7669_c0_g1_i1	143.76	404.78	1.49	0.0292	Mesencephalic astrocyte-derived neurotrophic factor homolog
TRINITY_DN13060_c0_g1_i1	114.68	322.53	1.49	0.00446	5-aminolevulinate synthase
TRINITY_DN9500_c2_g4_i1	90.89	255.47	1.49	0.0143	RNA-directed DNA polymerase from
TRINITY_DN6315_c0_g1_i1	634.32	1781.33	1.49	0.00602	Chymotrypsin
TRINITY_DN9029_c0_g1_i1	66.67	186.92	1.49	0.0233	L-xylulose reductase
TRINITY_DN12824_c0_g2_i4	265	741.57	1.48	0.00586	Transporter
TRINITY_DN11734_c0_g1_i3	257.86	720.67	1.48	0.0174	Cytochrome P450
TRINITY_DN9572_c0_g1_i3	3080.84	8604.62	1.48	0.00609	Protein G12
TRINITY_DN8793_c0_g2_i5	15.31	42.65	1.48	0.0214	Abhydrolase domain-containing protein 3
TRINITY_DN13558_c0_g1_i19	69.7	194.08	1.48	0.0418	Lecithin retinol acyltransferase
TRINITY_DN13268_c3_g3_i1	49.59	137.75	1.47	0.021	Nucleic-acid-binding protein from transposon X-element
TRINITY_DN11004_c0_g1_i1	338.56	935.85	1.47	5.49e-07	DnaJ
TRINITY_DN5648_c0_g1_i2	1786.94	4929.24	1.46	0.00653	Eukaryotic translation initiation factor 4E binding protein
TRINITY_DN12896_c0_g1_i1	105.46	290.54	1.46	0.02	AGAP008671-PA-like protein
TRINITY_DN11689_c0_g1_i5	28.26	77.84	1.46	0.0389	Cystinosin
TRINITY_DN13200_c0_g1_i1	162.71	448.07	1.46	0.00359	Cytochrome P450
TRINITY_DN10777_c0_g1_i2	111.26	305.81	1.46	0.0199	Aquaporin
TRINITY_DN11341_c0_g2_i1	497.84	1367.63	1.46	0.00705	Flavin-containing monooxygenase
TRINITY_DN10587_c0_g5_i1	426.36	1170.92	1.46	0.00522	UDP-glucuronosyltransferase
TRINITY_DN7565_c0_g1_i1	108.44	296.56	1.45	0.0238	Chemosensory protein 1
TRINITY_DN6428_c0_g1_i2	3602.62	9851.38	1.45	0.00825	Unknown protein
TRINITY_DN13394_c0_g2_i1	153.23	418.68	1.45	0.00822	Glycerol-3-phosphate transporter
TRINITY_DN11895_c0_g1_i3	282.9	770.29	1.45	0.0223	Serine protease
TRINITY_DN9694_c1_g4_i1	207.28	564.26	1.44	0.00891	Unknown protein
TRINITY_DN10691_c0_g4_i1	450.98	1225.89	1.44	0.00373	Polyubiquitin
TRINITY_DN7597_c0_g1_i2	19.04	51.73	1.44	0.038	Fragile X mental retardation syndrome-related protein 1
TRINITY_DN8816_c0_g1_i1	114.51	310.99	1.44	0.00939	Glutathione S-transferase
TRINITY_DN11679_c0_g1_i8	67.29	182.74	1.44	0.0263	Unknown protein
TRINITY_DN9928_c0_g1_i1	694.82	1885.85	1.44	0.00514	Short-chain specific acyl-CoA dehydrogenase, mitochondrial
TRINITY_DN9999_c0_g1_i6	27.89	75.58	1.44	0.025	Aquaporin
TRINITY_DN12267_c1_g2_i1	66.56	180.38	1.44	0.0269	Ribosomal RNA small subunit methyltransferase H
TRINITY_DN9668_c0_g1_i2	609.33	1648.07	1.44	0.0209	Phosphoenolpyruvate carboxykinase
TRINITY_DN13115_c1_g1_i3	1130.16	3056.65	1.44	0.0238	Phosphoenolpyruvate carboxykinase
TRINITY_DN11958_c0_g1_i9	358.76	969.28	1.43	7.7e-06	Phosphatase and actin regulator
TRINITY_DN6456_c0_g1_i1	14.89	40.21	1.43	0.0391	Unknown protein
TRINITY_DN7592_c0_g1_i1	2322.6	6270.28	1.43	0.00483	Peritrophin-like protein
TRINITY_DN13599_c0_g1_i2	1033.16	2782.17	1.43	0.000555	Hypoxia up-regulated protein 1
TRINITY_DN10607_c0_g7_i1	96.84	260.72	1.43	0.00676	Cytochrome P450
TRINITY_DN11242_c0_g1_i1	93.25	251.02	1.43	0.0254	Menin
TRINITY_DN7806_c0_g1_i2	561.49	1509.99	1.43	0.000335	Glutathione S-transferase
TRINITY_DN13270_c1_g1_i1	25.59	68.76	1.43	0.05	Unknown protein
TRINITY_DN6699_c0_g1_i3	30.46	81.71	1.42	0.0249	SelT-like protein
TRINITY_DN8362_c0_g1_i1	40.82	109.34	1.42	0.02	Trypsin serine protease
TRINITY_DN12634_c2_g2_i1	5498.3	14714	1.42	2.78e-15	Unknown protein
TRINITY_DN8860_c0_g1_i1	67.77	181.24	1.42	0.023	Unknown protein
TRINITY_DN13115_c0_g1_i1	295.48	789.6	1.42	0.0267	Phosphoenolpyruvate carboxykinase
TRINITY_DN12886_c1_g4_i2	143.65	383.68	1.42	0.0176	Cytochrome P450
TRINITY_DN6428_c0_g1_i1	132.89	354.24	1.41	0.0259	Unknown protein
TRINITY_DN9152_c0_g1_i2	27.43	73.12	1.41	0.0271	Ribosomal RNA large subunit methyltransferase L
TRINITY_DN10440_c0_g1_i2	26.58	70.79	1.41	0.0412	Decaprenyl-diphosphate synthase subunit
TRINITY_DN13305_c0_g3_i1	89.49	238.2	1.41	0.0149	Unknown protein
TRINITY_DN11830_c0_g1_i3	599.98	1596.15	1.41	0.00136	Bifunctional coenzyme A synthase
TRINITY_DN13453_c0_g1_i1	2274.8	6042.26	1.41	0	Dipeptidyl-peptidase
TRINITY_DN9355_c0_g1_i1	117.62	311.33	1.4	0.00352	Cytochrome P450
TRINITY_DN9929_c0_g1_i2	20.25	53.5	1.4	0.0492	Carbohydrate sulfotransferase
TRINITY_DN10961_c0_g1_i1	1555.75	4108.6	1.4	1.11e-16	Trypsin-like serine protease
TRINITY_DN7620_c0_g1_i4	152.69	402.81	1.4	0.0145	Myeloid leukemia factor
TRINITY_DN11209_c0_g1_i2	44.24	116.65	1.4	0.0491	Nucleolin
TRINITY_DN12990_c0_g2_i1	147.57	389.05	1.4	0.00571	Cytochrome P450
TRINITY_DN11295_c0_g3_i2	15.86	41.7	1.4	0.0386	Unknown protein
TRINITY_DN10964_c2_g2_i1	20.57	54.04	1.39	0.0293	Unknown protein
TRINITY_DN12723_c0_g1_i4	113.09	297.06	1.39	0.0467	Adenylosuccinate synthetase
TRINITY_DN11734_c0_g1_i6	136.03	357.21	1.39	0.027	Cytochrome P450
TRINITY_DN13517_c0_g1_i1	34.42	90.31	1.39	0.0346	Carboxypeptidase D
TRINITY_DN11710_c0_g1_i1	3341.44	8758.56	1.39	0.00917	Short/branched chain specific acyl-CoA dehydrogenase, mitochondrial
TRINITY_DN9904_c0_g1_i1	92.52	242.5	1.39	0.0173	ER lumen protein-retaining receptor
TRINITY_DN13138_c0_g2_i1	13.84	36.18	1.39	0.0283	Unknown protein
TRINITY_DN9913_c0_g1_i1	46.25	120.25	1.38	0.0219	Hepatic leukemia factor
TRINITY_DN9818_c0_g1_i1	4249.32	11035.6	1.38	2.22e-16	Trypsin-like serine protease
TRINITY_DN12844_c4_g2_i2	627.12	1627.35	1.38	0.00653	Peritrophin-44
TRINITY_DN8022_c0_g1_i7	595.81	1544.97	1.37	0.0221	Unknown protein
TRINITY_DN13866_c4_g1_i2	131.67	341.01	1.37	0.0385	Dynein heavy chain
TRINITY_DN12318_c0_g2_i2	19.43	50.16	1.37	0.0228	Unknown protein
TRINITY_DN8197_c0_g1_i1	145.72	376.24	1.37	0.0431	Peritrophin-like protein
TRINITY_DN12874_c0_g1_i2	19.54	50.37	1.37	0.038	Choline/ethanolamine kinase
TRINITY_DN12975_c0_g1_i5	546.96	1406.31	1.36	0.00229	Apoptosis-inducing factor
TRINITY_DN9207_c0_g6_i1	2025.33	5203.75	1.36	1.47e-06	Peritrophin-44
TRINITY_DN13715_c0_g2_i2	57.66	147.96	1.36	0.0164	Unknown protein
TRINITY_DN12110_c0_g1_i2	197.16	505.54	1.36	0.0188	Epoxide hydrolase
TRINITY_DN6517_c0_g1_i1	2221.24	5692.1	1.36	0.00064	Trypsin-like serine protease
TRINITY_DN12620_c0_g1_i1	25.05	63.95	1.35	0.0417	EG:152A3.5 protein Fbgn0003116
TRINITY_DN9632_c0_g1_i2	437.93	1117.41	1.35	0.0171	Gamma-glutamyltranspeptidase 1
TRINITY_DN9739_c0_g2_i1	847.82	2162.13	1.35	0.00132	Eukaryotic translation initiation factor 4B
TRINITY_DN10607_c0_g3_i1	14.96	38.08	1.35	0.0482	Cytochrome P450
TRINITY_DN10686_c0_g3_i1	1282.66	3261.85	1.35	0.00462	Tetraspanin
TRINITY_DN9120_c0_g1_i2	54.61	138.75	1.35	0.0373	Unknown protein
TRINITY_DN12768_c1_g2_i2	390.35	990.9	1.34	0.00219	UDP-glucuronosyltransferase
TRINITY_DN9768_c0_g4_i3	1976.64	5011.69	1.34	0.00189	Unknown protein
TRINITY_DN11737_c0_g2_i1	232.86	589.57	1.34	0.0046	Epoxide hydrolase
TRINITY_DN11336_c0_g1_i1	392.99	994.39	1.34	0.0174	Sodium-coupled monocarboxylate transporter 1
TRINITY_DN10149_c0_g3_i1	4563.82	11534.2	1.34	0.0171	Peritrophin-44
TRINITY_DN12828_c0_g1_i8	21.83	55.14	1.34	0.0475	Unknown protein
TRINITY_DN6451_c0_g1_i1	1319.23	3323.46	1.33	2.05e-08	Unknown protein
TRINITY_DN11973_c0_g5_i1	45.44	114.46	1.33	0.0466	Cytochrome P450
TRINITY_DN12215_c0_g1_i1	17.74	44.59	1.33	0.022	Arrestin domain-containing protein 3
TRINITY_DN13054_c0_g1_i1	89.07	223.63	1.33	0.0158	Monocarboxylate transporter
TRINITY_DN10915_c0_g4_i1	563.99	1413.03	1.33	0.00558	Cytochrome P450
TRINITY_DN13136_c0_g1_i1	275.23	688.95	1.32	0.00346	Secreted salivary gland peptide, putative
TRINITY_DN12469_c0_g1_i1	15625.2	39101.9	1.32	0.00858	GL19620
TRINITY_DN8585_c0_g1_i2	28.25	70.68	1.32	0.0201	Inosine-uridine preferring nucleoside hydrolase
TRINITY_DN8890_c0_g1_i6	53.34	133.3	1.32	0.021	Protein grpE
TRINITY_DN6707_c0_g1_i2	17.77	44.38	1.32	0.0294	Guanosine-3',5'-bis(Diphosphate) 3'-pyrophosphohydrolase MESH1
TRINITY_DN10034_c0_g1_i1	151867	378817	1.32	7.77e-16	Zinc carboxypeptidase A 1
TRINITY_DN8568_c0_g1_i4	90.19	224.7	1.32	0.0296	Glutathione peroxidase
TRINITY_DN13272_c0_g1_i1	78.04	194.32	1.32	0.0256	Sialin
TRINITY_DN10171_c0_g2_i1	198.91	494.75	1.31	0.0038	UDP-glucuronosyltransferase
TRINITY_DN9807_c0_g1_i1	137.65	342.2	1.31	0.0174	GD14745
TRINITY_DN13367_c0_g1_i1	1114.74	2769.22	1.31	0.0019	DnaJ like protein subfamily C member 3
TRINITY_DN5203_c0_g1_i1	19.9	49.45	1.31	0.0384	Unknown protein
TRINITY_DN8961_c1_g1_i2	1043.25	2586.66	1.31	2.04e-06	Epoxide hydrolase
TRINITY_DN11801_c0_g1_i1	427.19	1058.9	1.31	0.00933	Organic cation transporter protein
TRINITY_DN11731_c0_g1_i1	49.62	122.76	1.31	0.02	Nucleotide exchange factor SIL1
TRINITY_DN9572_c0_g4_i1	14714.1	36379.5	1.31	9.68e-09	Unknown protein
TRINITY_DN12700_c0_g1_i1	426.2	1052.52	1.3	0.00436	Glycogen [starch] synthase
TRINITY_DN8736_c0_g1_i2	24.45	60.17	1.3	0.038	Heat shock protein 27
TRINITY_DN9683_c0_g1_i1	628.46	1544.69	1.3	0.00611	Harmonin
TRINITY_DN9307_c0_g1_i1	1012.11	2484.04	1.3	0.0224	Lipase
TRINITY_DN8521_c0_g8_i1	121.05	296.56	1.29	0.0261	AGAP006268-PA
TRINITY_DN9572_c0_g1_i2	180827	442815	1.29	0.00686	Protein G12
TRINITY_DN11925_c0_g1_i1	647.49	1584.55	1.29	4.07e-05	Uridine 5'-monophosphate synthase
TRINITY_DN9410_c0_g1_i1	24.76	60.58	1.29	0.0411	Enhancer of mRNA-decapping protein 3
TRINITY_DN10999_c2_g1_i1	316.51	773.88	1.29	0.00405	Cytochrome P450
TRINITY_DN10090_c0_g1_i2	74.14	180.85	1.29	0.0433	Pupal cuticle protein C1B
TRINITY_DN13037_c0_g5_i1	23396.4	57073.6	1.29	5.55e-16	Metalloendopeptidase
TRINITY_DN13769_c4_g1_i3	994.54	2424.88	1.29	3.76e-05	Major Facilitator Superfamily protein
TRINITY_DN9685_c0_g1_i4	5332.98	13001.7	1.29	0.00202	Unknown protein
TRINITY_DN7857_c1_g1_i1	53.04	129.24	1.29	0.0214	RNA-directed DNA polymerase from mobile element jockey
TRINITY_DN12175_c0_g1_i1	47773.4	115953	1.28	1.24e-05	Lysozyme
TRINITY_DN11893_c0_g1_i1	5817.24	14111.8	1.28	0.0243	Heat shock protein 70
TRINITY_DN11996_c0_g1_i3	29.45	71.09	1.27	0.0209	Multiple epidermal growth factor-like domains protein 11
TRINITY_DN13688_c1_g2_i3	96.12	231.85	1.27	0.0255	Unknown protein
TRINITY_DN11585_c0_g1_i2	1180.62	2845.71	1.27	0.00366	CHKov1
TRINITY_DN9685_c0_g1_i8	8420.21	20239.5	1.27	0.00557	Unknown protein
TRINITY_DN10235_c0_g1_i1	23392.9	56163.5	1.26	1.22e-15	Deoxyribonuclease I
TRINITY_DN8685_c0_g1_i3	36.7	88.08	1.26	0.0427	Unknown protein
TRINITY_DN12824_c0_g1_i3	2307.7	5536.85	1.26	0.00267	Transporter
TRINITY_DN9532_c1_g2_i1	2627.31	6296.85	1.26	0.0176	Unknown protein
TRINITY_DN12675_c0_g3_i1	122.2	292.82	1.26	0.0274	CG9498
TRINITY_DN13390_c0_g1_i1	876.75	2099.71	1.26	0.000134	Leucine--tRNA ligase, cytoplasmic
TRINITY_DN11717_c0_g1_i1	22.52	53.85	1.26	0.0464	Cytochrome P450
TRINITY_DN10471_c0_g1_i1	79.84	190.86	1.26	0.0209	Peptidyl-tRNA hydrolase 2, mitochondrial
TRINITY_DN11683_c1_g1_i1	709.3	1694.67	1.26	0.00389	Dehydrogenase/reductase SDR family member 11
TRINITY_DN7584_c0_g1_i1	765.75	1826.15	1.25	0.00718	Unknown protein
TRINITY_DN10232_c0_g1_i2	587.95	1401.83	1.25	0.00362	Facilitated trehalose transporter Tret1
TRINITY_DN12248_c0_g2_i7	1400.94	3337.87	1.25	4.87e-13	Cystathionine beta-synthase
TRINITY_DN11966_c2_g1_i13	27.78	66.01	1.25	0.0255	Unknown protein
TRINITY_DN6292_c0_g1_i1	1677.45	3981.86	1.25	0.00383	Unknown protein
TRINITY_DN10785_c0_g3_i6	22.26	52.68	1.24	0.0385	Multiple coagulation factor deficiency protein 2
TRINITY_DN10785_c0_g3_i5	2071.5	4894.5	1.24	1.11e-16	Multiple coagulation factor deficiency protein 2 homolog-like Protein
TRINITY_DN7486_c0_g1_i1	3694.02	8719.96	1.24	0.0016	Cecropin-A
TRINITY_DN10628_c0_g1_i1	170.99	403.39	1.24	0.0272	Gamma-glutamylcyclotransferase
TRINITY_DN10073_c0_g1_i4	69.95	164.74	1.24	0.0474	Focal adhesion kinase
TRINITY_DN12521_c0_g2_i2	161.57	380.3	1.23	0.0294	Brain chitinase and chia
TRINITY_DN12961_c0_g1_i1	390.88	918.19	1.23	0.00798	GH13875
TRINITY_DN8027_c0_g1_i1	2039.19	4789.4	1.23	2.22e-16	Microsomal glutathione S-transferase-like protein
TRINITY_DN8349_c0_g1_i1	137.98	324.05	1.23	0.0241	Transgelin
TRINITY_DN13538_c0_g1_i1	35.46	83.18	1.23	0.041	Unknown protein
TRINITY_DN9821_c1_g2_i1	18982.3	44465	1.23	3.33e-16	Homeobox protein engrailed-like
TRINITY_DN9017_c0_g1_i1	146.68	343.45	1.23	0.0215	Thiosulfate sulfurtransferase/rhodanese domain-containing protein 1
TRINITY_DN8347_c0_g1_i11	65.11	152.43	1.23	0.026	RNA-binding protein Nova-1
TRINITY_DN11230_c0_g1_i2	586.74	1372.09	1.23	0.00592	Myosin heavy chain, muscle
TRINITY_DN10558_c0_g2_i2	78.14	182.49	1.22	0.0255	Dehydrogenase/reductase SDR family member 11
TRINITY_DN10391_c0_g1_i1	16.37	38.12	1.22	0.0224	Thioredoxin
TRINITY_DN7513_c1_g1_i1	482.86	1122.64	1.22	0.0155	Multidrug resistance-associated protein lethal(2)03659-like protein
TRINITY_DN10777_c0_g1_i1	63.76	148.22	1.22	0.04	Aquaporin
TRINITY_DN8263_c0_g1_i1	21.77	50.58	1.22	0.0415	Fatty-acid amide hydrolase 2
TRINITY_DN11258_c0_g1_i1	2089.42	4851	1.22	2.22e-16	Interferon-related developmental regulator
TRINITY_DN13715_c1_g1_i4	51.3	118.97	1.21	0.0204	Unknown protein
TRINITY_DN9672_c0_g1_i2	19.68	45.59	1.21	0.0455	Restriction of telomere capping protein 5
TRINITY_DN13253_c0_g1_i1	187.48	434.12	1.21	0.0144	CHKov1
TRINITY_DN9399_c0_g1_i2	140.52	325.32	1.21	0.0404	Ultraspiracle protein
TRINITY_DN9357_c0_g1_i1	2142.39	4955.69	1.21	0.00255	Chymotrypsin
TRINITY_DN10771_c0_g1_i2	321.99	744.37	1.21	0.0293	Zinc carboxypeptidase A 1
TRINITY_DN5886_c0_g1_i1	2720.26	6287.76	1.21	6.66e-16	Trypsin-like serine protease
TRINITY_DN6968_c0_g1_i1	141.78	327.11	1.21	0.0225	Muscle LIM protein Mlp84B
TRINITY_DN7882_c0_g1_i2	50.17	115.56	1.2	0.0232	Transmembrane protein, putative
TRINITY_DN10132_c0_g1_i1	92.84	213.63	1.2	0.0226	Protein FAM57B
TRINITY_DN12974_c0_g1_i1	722.61	1661.79	1.2	0.000286	Cysteine--tRNA ligase, cytoplasmic
TRINITY_DN13200_c1_g1_i3	124.73	284.93	1.19	0.0248	Unknown protein
TRINITY_DN6301_c0_g1_i1	49.48	112.88	1.19	0.0433	Mucin 5AC, oligomeric mucus/gel-forming
TRINITY_DN10742_c0_g1_i5	104.57	238.44	1.19	0.0382	Unknown protein
TRINITY_DN12768_c1_g1_i2	27.11	61.72	1.19	0.0462	UDP-glucuronosyltransferase
TRINITY_DN13238_c0_g3_i1	574.68	1304.76	1.18	0.017	Multidrug resistance-associated protein lethal(2)03659-like protein
TRINITY_DN12799_c0_g1_i5	1677.81	3806.67	1.18	8.49e-09	Multidrug resistance-associated protein lethal(2)03659-like protein
TRINITY_DN7968_c1_g1_i2	406.29	921.32	1.18	0.0089	Cytochrome P450
TRINITY_DN10556_c0_g1_i11	55.24	125.16	1.18	0.0386	AAEL001042-PA
TRINITY_DN12344_c1_g1_i6	663.25	1502.06	1.18	0.00208	Pre-mRNA-splicing factor ATP-dependent RNA helicase PRP16
TRINITY_DN9480_c0_g1_i8	19.09	43.17	1.18	0.0464	50 kDa midgut protein
TRINITY_DN10903_c0_g1_i1	64.97	146.8	1.18	0.0269	UDP-glucuronosyltransferase
TRINITY_DN12447_c0_g3_i1	41.59	93.84	1.17	0.0499	Unknown protein
TRINITY_DN12919_c0_g1_i1	158.72	357.96	1.17	0.0263	Bifunctional glutamate/proline--tRNA ligase
TRINITY_DN8768_c0_g2_i1	575.08	1295.23	1.17	0.0167	Multidrug resistance-associated protein 4-like protein
TRINITY_DN13697_c1_g1_i1	292.14	657.85	1.17	0.0261	Plexus
TRINITY_DN13200_c1_g2_i3	1071.29	2411.42	1.17	0.00667	Cytochrome P450
TRINITY_DN10385_c0_g7_i1	698.51	1568.95	1.17	0.00134	Chymotrypsin-like protein
TRINITY_DN7109_c0_g1_i2	22.88	51.33	1.17	0.0445	Activating transcription factor of chaperone
TRINITY_DN10018_c0_g1_i1	2306.36	5169.9	1.16	0.0223	Lysosomal aspartic protease
TRINITY_DN11404_c1_g1_i1	1031.3	2310.56	1.16	0.00138	Thiamine transporter
TRINITY_DN6436_c0_g1_i1	57.25	128.23	1.16	0.0255	ABC transporter
TRINITY_DN5244_c0_g1_i1	19.2	42.92	1.16	0.039	Unknown protein
TRINITY_DN12380_c0_g1_i2	34.25	76.52	1.16	0.0434	Protein pet100 log mitochondrial
TRINITY_DN9685_c0_g2_i7	2434.84	5439.04	1.16	3.97e-08	Unknown protein
TRINITY_DN3773_c0_g1_i1	16.08	35.92	1.16	0.0424	Myosin light chain kinase
TRINITY_DN11973_c0_g2_i1	65	145.03	1.16	0.0249	Cytochrome P450
TRINITY_DN13253_c2_g2_i2	396.74	885.06	1.16	0.00594	GD21205
TRINITY_DN12157_c0_g1_i4	71.2	158.24	1.15	0.0208	Unknown protein
TRINITY_DN8306_c0_g1_i1	18995.3	42171.7	1.15	0	Trypsin-like serine protease
TRINITY_DN10474_c0_g1_i1	367.75	815.65	1.15	0.0173	Proton-coupled amino acid transporter 4
TRINITY_DN5982_c0_g1_i3	143.36	317.75	1.15	0.0212	Guanine nucleotide-binding protein subunit beta-like protein
TRINITY_DN10146_c0_g1_i3	30.18	66.85	1.15	0.048	Isocitrate dehydrogenase [NAD] subunit, mitochondrial
TRINITY_DN8843_c0_g1_i1	23.63	52.31	1.15	0.0244	Organic cation transporter
TRINITY_DN6686_c0_g1_i1	31.29	69.25	1.15	0.0423	Protein roadkill
TRINITY_DN9795_c0_g1_i1	378.24	835.83	1.14	0.0385	Defensin
TRINITY_DN10859_c0_g1_i1	182.87	403.75	1.14	0.0273	Ribosomal RNA small subunit methyltransferase H
TRINITY_DN6349_c0_g1_i1	545.26	1203.49	1.14	0.00958	Myosin regulatory light chain 2
TRINITY_DN13615_c0_g1_i1	2015.33	4441.73	1.14	0.00022	CG6424, isoform A
TRINITY_DN13722_c2_g2_i1	436.42	960.88	1.14	0.00483	Multidrug resistance-associated protein lethal(2)03659-like protein
TRINITY_DN10440_c0_g1_i1	233.16	512.58	1.14	0.0267	Decaprenyl-diphosphate synthase subunit
TRINITY_DN8651_c0_g1_i1	27.18	59.71	1.14	0.0394	Zinc carboxypeptidase A 1
TRINITY_DN6344_c0_g1_i1	42.08	92.39	1.13	0.0462	Unknown protein
TRINITY_DN494_c0_g1_i1	43.09	94.62	1.13	0.0384	Dehydrogenase/reductase SDR family member 11
TRINITY_DN11127_c0_g1_i1	534.54	1173.1	1.13	0.00546	Unknown protein
TRINITY_DN11717_c2_g2_i2	198.08	434.49	1.13	0.0255	Cytochrome P450
TRINITY_DN9169_c0_g1_i2	109.09	239.22	1.13	0.0414	cAMP-dependent protein kinase type I regulatory subunit
TRINITY_DN10558_c0_g1_i2	548.21	1200.11	1.13	0.00348	Dehydrogenase/reductase SDR family member 11
TRINITY_DN9327_c0_g1_i1	430.36	941.4	1.13	0.000844	Stromal cell-derived factor 2
TRINITY_DN10363_c0_g1_i2	107.57	234.73	1.13	0.0386	Cytochrome P450
TRINITY_DN13120_c1_g1_i4	103.91	226.64	1.13	0.0402	Tight junction protein 1 (Zona occludens 1)
TRINITY_DN13200_c0_g2_i1	489.8	1068.29	1.13	1.08e-05	Cytochrome P450
TRINITY_DN7623_c0_g2_i1	333.05	725.87	1.12	0.0166	Cytochrome P450-like protein
TRINITY_DN9295_c0_g2_i1	203.6	443.64	1.12	0.0288	Dehydrogenase/reductase SDR family member 11
TRINITY_DN6636_c0_g1_i1	78.37	170.69	1.12	0.0481	Ribosomal protein
TRINITY_DN6292_c0_g1_i2	68.44	148.88	1.12	0.0443	Unknown protein
TRINITY_DN8660_c0_g1_i4	21.52	46.79	1.12	0.0382	Cytochrome P450
TRINITY_DN9392_c0_g1_i1	180.95	392.65	1.12	0.0241	GM12542
TRINITY_DN5364_c0_g1_i1	16.37	35.49	1.12	0.0464	Unknown protein
TRINITY_DN7611_c0_g1_i1	24.91	54.01	1.12	0.021	Heat shock protein 23
TRINITY_DN6879_c0_g1_i3	17.67	38.3	1.12	0.0451	Oxysterol-binding protein
TRINITY_DN7148_c0_g1_i2	302.11	654.73	1.12	0.0166	ATP synthase subunit d, mitochondrial
TRINITY_DN11008_c2_g1_i1	2521.25	5460.96	1.12	2.22e-16	Cytochrome P450
TRINITY_DN13253_c2_g4_i1	18.24	39.46	1.11	0.0499	Unknown protein
TRINITY_DN8464_c0_g1_i1	642.97	1389.12	1.11	0.00617	Cytochrome c oxidase subunit 5A, mitochondrial
TRINITY_DN11697_c1_g2_i1	33.12	71.41	1.11	0.0462	Neurogenic protein mastermind
TRINITY_DN7949_c0_g1_i1	448.55	966.48	1.11	0.00957	Galectin
TRINITY_DN13057_c0_g1_i1	1782.63	3840.5	1.11	5.22e-05	Sulfate transporter
TRINITY_DN7653_c0_g2_i1	26.95	58.02	1.11	0.0425	ABC transporter G family member
TRINITY_DN6647_c0_g1_i1	698.03	1498.27	1.1	0.00317	Transgelin
TRINITY_DN11520_c0_g2_i1	19.07	40.93	1.1	0.0439	Unknown protein
TRINITY_DN13715_c1_g1_i6	235.19	504.25	1.1	0.0159	Unknown protein
TRINITY_DN8447_c0_g1_i1	34.73	74.46	1.1	0.0466	Unknown protein
TRINITY_DN9595_c0_g1_i2	36511.3	78265.3	1.1	2.22e-15	Pancreatic lipase-related protein
TRINITY_DN8066_c0_g1_i1	316.49	678.1	1.1	0.0294	Multidrug resistance-associated protein lethal(2)03659-like protein
TRINITY_DN11329_c1_g1_i1	48.11	103.01	1.1	0.0409	Acyl-CoA dehydrogenase family member 10
TRINITY_DN12036_c0_g1_i3	79.83	170.79	1.1	0.042	AGAP008065-PA
TRINITY_DN11365_c0_g1_i2	1007.95	2156.22	1.1	0.00944	Heat shock 70 kDa protein 4L
TRINITY_DN13722_c2_g1_i1	224.47	479.83	1.1	0.0174	Multidrug resistance-associated protein lethal(2)03659-like protein
TRINITY_DN6948_c0_g1_i2	160.85	343.18	1.09	0.0208	Farnesoic acid O-methyltransferase-like protein
TRINITY_DN9412_c0_g1_i1	174.88	372.53	1.09	0.0238	Ubiquitin conjugating enzyme E2
TRINITY_DN12775_c0_g1_i6	407.38	867.24	1.09	0.0171	2-oxoglutarate dehydrogenase, mitochondrial
TRINITY_DN8519_c0_g1_i1	143.86	306.18	1.09	0.0402	Protein commissureless
TRINITY_DN9325_c0_g1_i1	1908.01	4060.85	1.09	8.48e-06	Actin
TRINITY_DN12886_c0_g4_i1	305.98	650.76	1.09	0.0216	Cytochrome P450
TRINITY_DN8789_c0_g1_i1	350.3	744.34	1.09	0.0098	Cytochrome P450
TRINITY_DN13115_c1_g1_i1	5778.66	12271.9	1.09	0.021	Phosphoenolpyruvate carboxykinase
TRINITY_DN10621_c0_g1_i2	123721	262603	1.09	0.00334	Brain chitinase and chia
TRINITY_DN8558_c0_g2_i2	21.38	45.37	1.09	0.0247	Protein doublesex
TRINITY_DN10558_c0_g2_i1	314.67	666.95	1.08	0.0201	Dehydrogenase/reductase SDR family member 11
TRINITY_DN8381_c0_g1_i2	71.54	151.15	1.08	0.0401	Vesicle transport protein GOT1B-like Protein
TRINITY_DN12514_c0_g1_i1	254.63	537.9	1.08	0.0107	Unknown protein
TRINITY_DN9070_c0_g1_i2	236.54	499.45	1.08	0.0422	Boundary element associated factor
TRINITY_DN7880_c0_g1_i1	152.17	321.09	1.08	0.0255	Sulfurtransferase
TRINITY_DN10880_c0_g1_i2	695.73	1467.29	1.08	0.00581	Sodium-dependent phosphate transporter
TRINITY_DN13147_c0_g1_i5	157.8	332.21	1.07	0.0215	Ecdysone-induced protein 75b
TRINITY_DN11819_c0_g1_i4	4108.82	8649.31	1.07	7.33e-06	Low affinity cationic amino acid transporter
TRINITY_DN8092_c0_g1_i3	892.42	1878.47	1.07	0.00949	Unknown protein
TRINITY_DN13688_c1_g2_i1	157.7	331.57	1.07	0.0249	Unknown protein
TRINITY_DN13340_c0_g2_i2	128.25	268.61	1.07	0.0386	Nuclear factor NF-kappa-B p110 subunit
TRINITY_DN8786_c0_g1_i1	240.31	503.16	1.07	0.0238	Polyadenylate-binding protein 2
TRINITY_DN13200_c1_g4_i1	842.53	1763.99	1.07	0.00229	Cytochrome P450
TRINITY_DN8942_c0_g1_i1	411.05	859.96	1.06	0.0176	Ecdysteroid kinase
TRINITY_DN9940_c0_g1_i1	178.09	372.45	1.06	0.0251	Peritrophin-48
TRINITY_DN4733_c0_g1_i1	3787.27	7915.32	1.06	0.00345	Unknown protein
TRINITY_DN12080_c0_g1_i1	103.99	217.29	1.06	0.0381	Sulfate transporter
TRINITY_DN13173_c0_g1_i2	334.23	698.35	1.06	0.023	Reticulon-like protein
TRINITY_DN9479_c0_g1_i1	115.18	240.65	1.06	0.0202	ER membrane protein complex subunit 8/9 homolog
TRINITY_DN8753_c0_g1_i4	26.51	55.39	1.06	0.0448	AAEL000604-PA
TRINITY_DN6482_c0_g1_i1	25.65	53.41	1.06	0.0384	Multidrug resistance-associated protein 4
TRINITY_DN11980_c0_g1_i1	595.68	1239.35	1.06	0.0067	Aldo/keto reductase
TRINITY_DN13297_c0_g1_i5	72.82	151.11	1.05	0.0445	Protein spire
TRINITY_DN8214_c0_g1_i3	145.57	302.01	1.05	0.041	Myofilin, isoform E
TRINITY_DN13172_c0_g1_i1	145.05	300.75	1.05	0.0227	Laminin subunit alpha-3
TRINITY_DN8674_c0_g1_i1	40.7	84.32	1.05	0.0425	Cytochrome b561 domain-containing protein 1
TRINITY_DN9678_c0_g1_i1	1332.82	2760.63	1.05	0.00261	Trypsin-like serine protease
TRINITY_DN11734_c0_g1_i2	249.84	517.27	1.05	0.0287	Cytochrome P450
TRINITY_DN12514_c0_g1_i9	1113.53	2304.62	1.05	0.000941	AGAP002629-PA
TRINITY_DN13115_c1_g2_i1	1254.97	2596.87	1.05	0.0381	Phosphoenolpyruvate carboxykinase
TRINITY_DN13369_c0_g1_i3	36.01	74.42	1.05	0.0444	Myocyte-specific enhancer factor 2
TRINITY_DN10339_c1_g4_i1	134.98	278.9	1.05	0.0268	Cytochrome P450
TRINITY_DN9739_c0_g2_i2	257.4	531.46	1.05	0.0268	Eukaryotic translation initiation factor 4B
TRINITY_DN8601_c0_g1_i1	7535.25	15548.2	1.05	0	Trypsin-like protease
TRINITY_DN8347_c0_g1_i3	132.89	273.72	1.04	0.0245	RNA-binding protein Nova-1
TRINITY_DN12059_c0_g1_i1	157.34	323.78	1.04	0.0223	Cytochrome P450
TRINITY_DN12223_c0_g1_i1	70.41	144.54	1.04	0.0484	GG24918
TRINITY_DN9658_c0_g1_i3	955.72	1961.43	1.04	0.00603	Serine protease inhibitor dipetalogastin
TRINITY_DN11848_c0_g1_i1	117.1	240.33	1.04	0.0201	Serpin (Serine protease inhibitor)
TRINITY_DN11513_c0_g1_i3	1228.17	2518.41	1.04	0.0238	Peritrophin-44
TRINITY_DN13349_c0_g1_i2	967.29	1981.97	1.03	0.00587	Cysteine-rich motor neuron 1 protein
TRINITY_DN13336_c1_g1_i4	72.01	147.46	1.03	0.0462	Unknown protein
TRINITY_DN7426_c0_g1_i2	406.96	833.02	1.03	0.0216	Unknown protein
TRINITY_DN11093_c0_g1_i4	19.4	39.6	1.03	0.0386	Inner nuclear membrane protein Man1
TRINITY_DN12963_c0_g1_i1	604.78	1233.66	1.03	0.00394	Unknown protein
TRINITY_DN13023_c0_g1_i1	8481.96	17284.4	1.03	5.77e-15	ATP-binding cassette sub-family B member
TRINITY_DN13368_c0_g1_i1	172.87	352.15	1.03	0.0177	Multidrug resistance-associated protein lethal(2)03659-like protein
TRINITY_DN7095_c0_g1_i1	358.49	730.09	1.03	0.0244	Protein seele
TRINITY_DN5777_c0_g1_i1	27.02	55.01	1.03	0.0419	Organic cation transporter
TRINITY_DN10944_c0_g1_i1	17.46	35.53	1.03	0.0446	UDP-GlcNAc:betaGal beta-1,3-N-acetylglucosaminyltransferase-like protein 1
TRINITY_DN10649_c0_g1_i1	1991.3	4046.61	1.02	0.00206	Sulfhydryl oxidase
TRINITY_DN11065_c0_g1_i6	1527.92	3103.05	1.02	0.00922	Polyubiquitin-C
TRINITY_DN8781_c2_g1_i1	29.99	60.85	1.02	0.0436	Histone-lysine n-methyltransferase setmar-like protein
TRINITY_DN8789_c0_g8_i1	96.64	196.06	1.02	0.023	Cytochrome P450
TRINITY_DN12155_c0_g1_i1	3673.51	7434	1.02	7.77e-16	ATP-binding cassette sub-family B member
TRINITY_DN6789_c0_g1_i1	66.88	135.35	1.02	0.0214	Peptidylprolyl isomerase
TRINITY_DN8779_c0_g1_i5	57.68	116.58	1.02	0.0304	Four and a half lim domains
TRINITY_DN9531_c0_g1_i3	127.78	258.11	1.01	0.0449	Aquaporin
TRINITY_DN3760_c0_g1_i1	17.39	35.13	1.01	0.046	RNA-binding protein
TRINITY_DN11870_c0_g1_i2	19.27	38.92	1.01	0.0484	RNA-directed DNA polymerase from mobile element jockey
TRINITY_DN6900_c0_g1_i1	3324.55	6713.41	1.01	0.0241	Peritrophin-48
TRINITY_DN9435_c0_g1_i3	426.54	861.18	1.01	0.00601	Dehydrogenase/reductase SDR family member 11
TRINITY_DN4848_c0_g1_i2	832.69	1681.19	1.01	0.00782	Troponin T
TRINITY_DN10034_c1_g1_i1	108878	219793	1.01	0	Zinc carboxypeptidase A 1
TRINITY_DN12301_c0_g1_i10	4778.78	9644.4	1.01	0.000144	Solute carrier family 41
TRINITY_DN13037_c0_g2_i3	8252.92	16652.5	1.01	0.00543	Metalloendopeptidase
TRINITY_DN13549_c0_g1_i1	2160.54	4357.17	1.01	0.00591	Glutamate synthase
TRINITY_DN6165_c0_g1_i2	144.38	291.16	1.01	0.0253	Elongation of very long chain fatty acids protein
TRINITY_DN13699_c6_g2_i8	30.05	60.55	1.01	0.0413	Unknown protein
TRINITY_DN9909_c0_g1_i2	863.56	1739.66	1.01	0.00104	Pyridoxal kinase
TRINITY_DN7536_c0_g1_i1	26.28	52.92	1.01	0.0414	Ribosomal protein L15
TRINITY_DN5093_c0_g1_i1	57.89	116.52	1.01	0.038	Protein bric-a-brac 2
TRINITY_DN13797_c1_g1_i8	179.19	360.61	1.01	0.0374	Unknown protein
TRINITY_DN10545_c0_g1_i1	220.11	442.62	1.01	0.0239	Ef-hand domain-containing protein
TRINITY_DN13040_c0_g1_i9	45.93	92.34	1.01	0.0381	Y-box factor-like protein
TRINITY_DN9089_c0_g1_i3	280.68	563.69	1.01	0.0251	GD17080
TRINITY_DN10556_c0_g1_i17	60.21	120.9	1.01	0.0389	Unknown protein
TRINITY_DN8144_c0_g2_i1	30806	61742.6	1	1.18e-06	Lysozyme
TRINITY_DN13667_c2_g3_i3	2523.47	5051.65	1	9.12e-09	Cytochrome P450
TRINITY_DN10055_c0_g1_i1	41.52	83.07	1	0.0452	Bcl-2-related ovarian killer protein
TRINITY_DN10882_c0_g1_i2	130.05	259.78	1	0.0411	Kynurenine formamidase
TRINITY_DN12775_c0_g1_i1	412.64	823.63	1	0.0238	2-oxoglutarate dehydrogenase, mitochondrial
TRINITY_DN6632_c0_g1_i2	24968.9	49806.6	1	1.67e-05	Unknown protein
TRINITY_DN10634_c0_g1_i8	94.81	188.89	0.99	0.0462	Hadley, isoform A
TRINITY_DN9644_c0_g1_i1	493.58	982.6	0.99	0.0167	Tryptophan--tRNA ligase, cytoplasmic
TRINITY_DN7841_c0_g1_i1	79.75	158.67	0.99	0.0216	Spermine synthase
TRINITY_DN11569_c0_g1_i1	2345.88	4666.57	0.99	0.00817	3-hydroxyisobutyrate dehydrogenase
TRINITY_DN9679_c0_g1_i1	469	932.95	0.99	0.00466	Zinc transporter SLC39A7
TRINITY_DN12690_c1_g1_i3	50.41	100.28	0.99	0.0471	Modifier of mdg4
TRINITY_DN10517_c0_g1_i1	298.94	594.37	0.99	0.0283	Ribosomal L1 domain-containing protein CG13096
TRINITY_DN11449_c0_g1_i5	915.25	1819.66	0.99	1.79e-08	DnaJ-like protein subfamily A member
TRINITY_DN8587_c0_g1_i1	46.05	91.41	0.99	0.0411	Methylthioribose-1-phosphate isomerase
TRINITY_DN7252_c0_g1_i1	74.69	148.23	0.99	0.036	Non-specific lipid-transfer protein
TRINITY_DN11723_c0_g1_i4	767.11	1519.26	0.99	0.0064	Otopetrin-2
TRINITY_DN9062_c1_g1_i3	38.06	75.29	0.98	0.0384	Unknown protein
TRINITY_DN12344_c1_g1_i2	80	158.12	0.98	0.0201	Pre-mRNA-splicing factor ATP-dependent RNA helicase PRP16
TRINITY_DN7775_c0_g1_i1	55.62	109.71	0.98	0.039	Y+L amino acid transporter
TRINITY_DN8000_c0_g1_i2	2108.67	4154.41	0.98	0.000349	Elongation factor 1-delta
TRINITY_DN9958_c0_g1_i3	43283.3	85154.1	0.98	2.11e-15	Enhancer of split M1 protein
TRINITY_DN12844_c4_g2_i1	184.85	363.43	0.98	0.0378	Peritrophin-48
TRINITY_DN12699_c1_g1_i2	48.99	96.24	0.97	0.0437	Forkhead box protein N3
TRINITY_DN5421_c0_g1_i1	25.17	49.41	0.97	0.0445	Unknown protein
TRINITY_DN12514_c0_g1_i4	187.69	368.17	0.97	0.0417	AGAP002629-PA
TRINITY_DN10664_c0_g1_i1	2617.34	5128.36	0.97	1.83e-10	Trypsin-like serine protease
TRINITY_DN9932_c0_g1_i1	597.28	1169.07	0.97	0.0239	Juvenile hormone-inducible protein 26
TRINITY_DN9162_c0_g1_i1	141.13	275.95	0.97	0.0202	Gamma-glutamylcyclotransferase
TRINITY_DN9787_c0_g1_i1	10788	21075.3	0.97	0.00376	Aldo/keto reductase
TRINITY_DN3227_c0_g1_i1	1174.7	2292.2	0.96	8.94e-07	Trypsin-like serine protease
TRINITY_DN7437_c0_g1_i1	138.54	270.17	0.96	0.0391	rRNA 2'-O-methyltransferase fibrillarin
TRINITY_DN12886_c1_g6_i2	111.21	216.76	0.96	0.0397	Cytochrome P450
TRINITY_DN10591_c0_g1_i1	591.01	1151.81	0.96	0.00514	Serine--tRNA ligase, cytoplasmic
TRINITY_DN12963_c0_g2_i1	1945.33	3788.73	0.96	0.00694	Collagen alpha-1(XXI) chain
TRINITY_DN10882_c0_g1_i3	358.85	698.09	0.96	0.0287	Kynurenine formamidase
TRINITY_DN13573_c0_g1_i1	208.2	404.72	0.96	0.0385	ATP-binding cassette sub-family A member
TRINITY_DN11580_c0_g1_i1	788.39	1530.63	0.96	0.00714	Acyl-coenzyme A:6-aminopenicillanic-acid-acyltransferase 40 kDa form
TRINITY_DN10677_c0_g1_i1	83.51	162.09	0.96	0.0474	Ski oncogene
TRINITY_DN7629_c0_g1_i1	318.74	618.52	0.96	0.0189	ER membrane protein complex subunit 10
TRINITY_DN13166_c0_g1_i1	959.62	1861.75	0.96	0.0037	Valine--tRNA ligase
TRINITY_DN10538_c0_g1_i1	82.04	158.96	0.95	0.0412	Ubiquinol-cytochrome c reductase complex chaperone CBP3 like protein
TRINITY_DN12787_c1_g1_i2	255.88	495.75	0.95	0.016	Unknown protein
TRINITY_DN9171_c0_g1_i2	314.72	609.45	0.95	0.0215	Alcohol dehydrogenase
TRINITY_DN10559_c0_g1_i2	126.16	244.01	0.95	0.0489	Broad-complex core protein isoform 6
TRINITY_DN7928_c0_g1_i1	38.82	75.01	0.95	0.0417	Unknown protein
TRINITY_DN13666_c0_g2_i1	103.09	198.98	0.95	0.0419	Unknown protein
TRINITY_DN10522_c0_g1_i3	35.55	68.59	0.95	0.0475	Protein phosphatase 1 regulatory subunit 12B
TRINITY_DN12248_c0_g2_i1	385.78	744.21	0.95	0.0245	Cystathionine beta-synthase
TRINITY_DN10858_c0_g1_i1	296.61	572.02	0.95	0.0223	Acetyl-coenzyme A transporter 1
TRINITY_DN12173_c0_g1_i1	1438.99	2773.87	0.95	0.00489	Aldo/keto reductase
TRINITY_DN11619_c0_g3_i1	737.32	1421.02	0.95	0.0241	Cystathionine gamma-lyase
TRINITY_DN12156_c0_g2_i1	462.56	890.92	0.95	0.0214	Tropomyosin-2
TRINITY_DN7146_c0_g1_i1	100.12	192.83	0.95	0.0242	Small integral membrane protein 8-like Protein
TRINITY_DN8586_c0_g1_i1	100.87	194.24	0.95	0.0223	Kinase
TRINITY_DN9890_c0_g1_i3	125.52	241.61	0.94	0.0213	Zinc transporter ZIP11
TRINITY_DN9495_c0_g1_i3	221.45	426.14	0.94	0.0236	Repressor of RNA polymerase III transcription MAF1-like protein
TRINITY_DN8046_c0_g1_i2	41.72	80.04	0.94	0.046	PDZ and LIM domain protein Zasp
TRINITY_DN10052_c0_g1_i2	80.26	153.79	0.94	0.0342	AAEL006668-PA
TRINITY_DN12886_c0_g3_i1	29.7	56.9	0.94	0.0483	Cytochrome P450
TRINITY_DN10948_c0_g2_i1	71.17	136.33	0.94	0.0467	Unknown protein
TRINITY_DN12196_c0_g1_i1	1380.94	2644.54	0.94	0.00961	Facilitated trehalose transporter Tret1
TRINITY_DN11252_c0_g1_i3	300.37	575.04	0.94	0.025	BTB/POZ domain-containing protein 9
TRINITY_DN13620_c1_g1_i5	126.75	242.44	0.94	0.0412	Cyclic AMP-responsive element-binding protein
TRINITY_DN13291_c0_g1_i1	490.01	936.63	0.93	0.0203	Anion exchange protein
TRINITY_DN12315_c0_g1_i2	888.75	1696.68	0.93	0.0165	Gamma-glutamyltranspeptidase 1
TRINITY_DN10955_c0_g1_i1	555.8	1060.42	0.93	0.0193	Transmembrane protein 205
TRINITY_DN9768_c0_g1_i4	1360.92	2592.23	0.93	0.0385	Unknown protein
TRINITY_DN9332_c0_g1_i3	6561.53	12472.9	0.93	3.36e-08	Agrin
TRINITY_DN12975_c0_g1_i2	31.94	60.69	0.93	0.0427	Unknown protein
TRINITY_DN9332_c0_g1_i2	393.87	748.06	0.93	0.0364	Agrin
TRINITY_DN10156_c0_g1_i1	91.25	173.18	0.92	0.0225	Tissue inhibitor of metalloproteases
TRINITY_DN7100_c0_g1_i1	128.78	244.21	0.92	0.0437	Mitochondrial carrier homolog 2
TRINITY_DN10363_c0_g1_i1	2493.96	4718.27	0.92	2.89e-15	Cytochrome P450
TRINITY_DN13356_c0_g1_i1	653.13	1235.62	0.92	0.0262	Xanthine dehydrogenase
TRINITY_DN13394_c0_g1_i1	1992.39	3768.63	0.92	0.0107	Inorganic phosphate co-transporter
TRINITY_DN12228_c0_g1_i1	119.22	225.46	0.92	0.0225	Cell division cycle 7-related protein kinase
TRINITY_DN10533_c0_g1_i1	149.04	281.84	0.92	0.0207	6-phosphofructo-2-kinase/fructose-2, 6-bisphosphatase 1-like Protein
TRINITY_DN10921_c0_g1_i1	59.29	112.12	0.92	0.039	Protein HGH1 homolog
TRINITY_DN9003_c0_g1_i1	1021.3	1930.1	0.92	0.00965	Asparagine--tRNA ligase, cytoplasmic
TRINITY_DN9699_c0_g1_i1	2038.02	3850.67	0.92	0.00177	Trypsin-like protease
TRINITY_DN8778_c0_g1_i3	20.29	38.31	0.92	0.0479	Protein with signal anchor
TRINITY_DN10903_c0_g1_i3	180.87	341.27	0.92	0.0325	UDP-glucuronosyltransferase
TRINITY_DN12741_c0_g1_i1	149.85	282.44	0.91	0.0215	Transcription factor Sox-7
TRINITY_DN12886_c0_g1_i2	171.43	323.11	0.91	0.0462	Cytochrome P450
TRINITY_DN12634_c2_g3_i1	27402.8	51585.7	0.91	1.33e-15	Lysozyme
TRINITY_DN11623_c0_g1_i1	464.34	873.26	0.91	0.0271	Sulfide:quinone oxidoreductase, mitochondrial
TRINITY_DN11717_c2_g3_i1	92.52	173.87	0.91	0.038	Cytochrome P450
TRINITY_DN11186_c0_g1_i1	67.67	127.15	0.91	0.0418	Unknown protein
TRINITY_DN12886_c1_g3_i1	629.49	1181.32	0.91	0.00994	Cytochrome P450
TRINITY_DN7062_c0_g1_i1	29.73	55.76	0.91	0.0499	60S ribosome subunit biogenesis protein NIP7 homolog
TRINITY_DN11490_c0_g1_i1	382.89	717.09	0.91	0.0271	Dolichyl-phosphate mannosyltransferase-like protein
TRINITY_DN9238_c0_g1_i1	360.95	675.65	0.9	0.0242	Isocitrate dehydrogenase [NAD] subunit, mitochondrial
TRINITY_DN5990_c0_g1_i1	44.9	83.99	0.9	0.0462	Trehalose 6-phosphate phosphatase
TRINITY_DN13098_c0_g1_i1	907.46	1697.41	0.9	0.00709	AFG3 protein 1
TRINITY_DN6684_c0_g1_i2	2607.52	4876.27	0.9	0.00579	Enhancer of split M1 protein
TRINITY_DN8718_c0_g1_i1	192.7	360.27	0.9	0.038	Chymotrypsin-like serine protease
TRINITY_DN11750_c1_g1_i3	946.58	1768.89	0.9	5.03e-07	Unknown protein
TRINITY_DN10532_c0_g1_i2	61	113.9	0.9	0.0475	Gamma-glutamyltranspeptidase 1
TRINITY_DN11075_c0_g1_i3	560.52	1046.53	0.9	0.0263	GH19563p
TRINITY_DN11598_c1_g1_i1	121.93	227.07	0.9	0.0473	Cytochrome P450
TRINITY_DN13047_c1_g2_i1	2341.67	4360.38	0.9	0.00203	Isocitrate dehydrogenase [NADP]
TRINITY_DN7669_c0_g1_i2	302.67	563.02	0.9	0.0248	Mesencephalic astrocyte-derived neurotrophic factor homolog
TRINITY_DN12344_c1_g1_i1	95.39	177.22	0.89	0.0472	Ceramide phosphoethanolamine synthase
TRINITY_DN10848_c0_g2_i3	162.43	301.23	0.89	0.046	Reductase protein
TRINITY_DN8280_c0_g1_i1	69.15	128.2	0.89	0.0466	U3 small nucleolar RNA-associated protein 15 homolog
TRINITY_DN12696_c1_g1_i1	70.67	130.98	0.89	0.0384	Serine/threonine protein kinase
TRINITY_DN13021_c0_g1_i1	361.58	668.72	0.89	0.023	Calcitonin receptor
TRINITY_DN9551_c0_g1_i2	684.02	1264.69	0.89	0.0213	Unknown protein
TRINITY_DN10757_c0_g1_i1	661.65	1223.13	0.89	0.0254	Peritrophin-44
TRINITY_DN9328_c0_g1_i1	6037.8	11161.4	0.89	0	GH24189
TRINITY_DN9126_c0_g1_i1	102.23	188.8	0.89	0.0237	3-oxoacyl-[acyl-carrier-protein] reductase
TRINITY_DN8634_c0_g1_i1	1064.53	1964.08	0.88	0.00598	Coiled-coil-helix-coiled-coil-helix domain-containing protein 2, putative
TRINITY_DN11449_c0_g1_i3	836.48	1543.23	0.88	0.0293	DnaJ-like protein subfamily A member
TRINITY_DN12930_c0_g1_i1	2011.12	3707.88	0.88	0.00602	Sodium/nucleoside cotransporter
TRINITY_DN11329_c0_g3_i1	357.04	657.75	0.88	0.02	AAEL014441-PA
TRINITY_DN9325_c0_g2_i1	36304.7	66869.4	0.88	0	Actin
TRINITY_DN8622_c0_g1_i1	712.2	1310.5	0.88	0.00368	GL10438
TRINITY_DN13497_c0_g1_i1	1217.93	2238.54	0.88	0.0167	Serine/threonine protein kinase
TRINITY_DN9355_c0_g2_i2	1042.21	1914.38	0.88	0.000691	Cytochrome P450
TRINITY_DN7536_c0_g1_i2	4590.31	8429.54	0.88	0.00578	Ribosomal protein L15
TRINITY_DN9149_c0_g1_i1	4735.99	8684.21	0.87	0.00965	Trans-1,2-dihydrobenzene-1,2-diol dehydrogenase
TRINITY_DN12652_c0_g1_i1	6080.67	11144.3	0.87	0.000575	Dipeptidyl-peptidase
TRINITY_DN8560_c0_g1_i2	1037.34	1899.66	0.87	0.0118	Peroxiredoxin-5, mitochondrial
TRINITY_DN9847_c0_g2_i1	476.4	872.12	0.87	0.0327	Peritrophin-like protein
TRINITY_DN11903_c3_g5_i2	20.93	38.31	0.87	0.0385	Unknown protein
TRINITY_DN13847_c1_g2_i1	726.47	1329.82	0.87	0.0272	Multidrug resistance-associated protein lethal(2)03659-like protein
TRINITY_DN13534_c0_g1_i1	616.87	1126.56	0.87	0.00724	Cation-transporting ATPase
TRINITY_DN8885_c0_g1_i1	393.9	718.9	0.87	0.024	Unknown protein
TRINITY_DN9499_c0_g1_i3	241.52	440.68	0.87	0.0385	NADH-cytochrome b5 reductase
TRINITY_DN12414_c0_g1_i1	1426.76	2602.29	0.87	0.00568	Carboxypeptidase
TRINITY_DN6094_c0_g1_i1	221.11	403.2	0.87	0.0461	Riboflavin kinase
TRINITY_DN8983_c1_g1_i2	65.55	119.51	0.87	0.0467	Troponin C-akin-1 protein
TRINITY_DN12165_c0_g3_i1	832.2	1516.76	0.87	0.0167	Endoplasmic reticulum metallopeptidase 1
TRINITY_DN10687_c0_g1_i1	17834	32477.4	0.86	1.78e-15	Thymus-specific serine protease
TRINITY_DN9900_c0_g1_i1	2691.21	4897.06	0.86	9.37e-06	Trypsin-like protease
TRINITY_DN9460_c0_g1_i1	6051.12	11002.2	0.86	0.0119	Trypsin
TRINITY_DN11880_c0_g1_i1	567.79	1031.63	0.86	0.024	Facilitated trehalose transporter Tret1
TRINITY_DN13432_c0_g1_i2	1063.6	1932.06	0.86	0.00572	Metal transporter CNNM2
TRINITY_DN13061_c0_g1_i4	27667.4	50255.9	0.86	0.00498	Major allergen Cr-PII
TRINITY_DN9324_c0_g1_i1	23.78	43.14	0.86	0.0492	Hemocyte protein-glutamine gamma-glutamyltransferase
TRINITY_DN9991_c0_g1_i2	334.85	607.42	0.86	0.0384	Unknown protein
TRINITY_DN9551_c0_g1_i1	1214.9	2203.82	0.86	0.00407	AGAP011415-PA
TRINITY_DN9496_c0_g1_i1	425.53	771.83	0.86	0.024	Metaxin-1 homolog
TRINITY_DN13137_c2_g1_i3	235.66	427.07	0.86	0.0466	Malectin
TRINITY_DN9159_c0_g1_i1	1771.33	3209.81	0.86	0.00368	Signal peptidase complex subunit 2
TRINITY_DN12723_c0_g1_i3	908.51	1645.18	0.86	0.00685	Adenylosuccinate synthetase
TRINITY_DN12517_c0_g1_i1	354.44	640.91	0.85	0.02	Aldehyde oxidase
TRINITY_DN8347_c0_g1_i8	338.38	610.88	0.85	0.0183	RNA-binding protein Nova-1
TRINITY_DN11796_c0_g1_i3	205.71	371.37	0.85	0.038	UDP-N-acetylglucosamine--peptide N-acetylglucosaminyltransferase 110 kDa subunit
TRINITY_DN12732_c0_g1_i2	5932.38	10695.6	0.85	0.00324	V-type proton ATPase subunit a
TRINITY_DN13715_c0_g1_i1	127.05	228.81	0.85	0.0386	Unknown protein
TRINITY_DN10852_c0_g1_i5	7158.4	12889.5	0.85	0.00263	Anti-H(O) lectin 2
TRINITY_DN13238_c0_g1_i1	336.31	605.36	0.85	0.0213	Multidrug resistance-associated protein lethal(2)03659-like protein
TRINITY_DN13090_c0_g1_i3	622.69	1119.97	0.85	0.00438	Zinc transporter foi
TRINITY_DN9814_c0_g2_i2	52.22	93.88	0.85	0.0428	Elongator complex protein 6
TRINITY_DN9529_c0_g1_i1	492.01	884.28	0.85	0.0204	Paramyosin, long form
TRINITY_DN7268_c0_g1_i1	53.4	95.86	0.84	0.0432	Mevalonate kinase
TRINITY_DN9532_c1_g3_i2	58692	105349	0.84	0.00349	Unknown protein
TRINITY_DN12863_c0_g1_i1	168.37	302.05	0.84	0.0392	Ankyrin repeat domain-containing protein
TRINITY_DN9913_c0_g2_i5	211.78	379.8	0.84	0.0338	Hepatic leukemia factor
TRINITY_DN11108_c0_g1_i2	703.51	1261.03	0.84	0.0466	Fructose-1-6-bisphosphatase
TRINITY_DN7878_c0_g1_i3	175.73	314.64	0.84	0.0385	AP-1 complex subunit sigma-2
TRINITY_DN8678_c0_g1_i1	105.8	189.4	0.84	0.0489	Post-GPI attachment to proteins factor 2
TRINITY_DN11472_c0_g3_i1	577.97	1034.57	0.84	0.0386	Calcium-binding mitochondrial carrier protein SCaMC-2
TRINITY_DN11331_c0_g1_i2	156.12	279.42	0.84	0.044	Arf-GAP with SH3 domain, ANK repeat and PH domain-containing protein
TRINITY_DN12158_c0_g1_i2	176.96	316.66	0.84	0.0432	Oxysterol binding protein
TRINITY_DN11601_c0_g1_i1	280.78	502.2	0.84	0.0238	Zinc transporter
TRINITY_DN13556_c0_g1_i2	1557.47	2785.13	0.84	0.00655	Sugar transporter
TRINITY_DN9609_c0_g1_i1	2539.93	4540.99	0.84	0.0017	Proliferation-associated protein 2G4, putative
TRINITY_DN10922_c0_g1_i1	199.22	356.13	0.84	0.0386	FAST kinase domain-containing protein
TRINITY_DN5782_c0_g1_i4	159.98	285.88	0.84	0.0466	Transmembrane protein 55B
TRINITY_DN13163_c0_g3_i1	119.67	213.84	0.84	0.0394	GD19632
TRINITY_DN8003_c0_g1_i1	4334.6	7743.27	0.84	8.88e-16	Enoyl-CoA hydratase, mitochondrial
TRINITY_DN9204_c0_g1_i1	387.12	691.26	0.84	0.0246	Ammonium transporter Rh type C
TRINITY_DN11625_c0_g1_i1	239.8	428.02	0.84	0.0422	Unknown protein
TRINITY_DN12568_c0_g1_i1	595.25	1061.6	0.83	0.0219	Epoxide hydrolase
TRINITY_DN7656_c0_g1_i1	88.45	157.72	0.83	0.0436	Unknown protein
TRINITY_DN11521_c0_g1_i1	77591.9	138334	0.83	0	Serine protease
TRINITY_DN12695_c0_g2_i1	525.17	935.51	0.83	0.0211	CLUMA_CG007678, isoform A
TRINITY_DN7787_c0_g1_i6	41.46	73.84	0.83	0.0428	Unknown protein
TRINITY_DN7442_c0_g1_i1	2473.29	4403.22	0.83	0.00226	Signal peptidase complex subunit 3
TRINITY_DN13350_c0_g1_i1	401.17	712.51	0.83	0.0409	Carboxylic ester hydrolase
TRINITY_DN7789_c0_g1_i1	135.38	240.33	0.83	0.0383	Tetratricopeptide repeat protein 19 homolog, mitochondrial
TRINITY_DN9551_c0_g1_i3	4718.27	8375.86	0.83	0.00389	AGAP011415-PA
TRINITY_DN6125_c0_g1_i1	63.51	112.72	0.83	0.0469	Trafficking protein particle complex subunit
TRINITY_DN13369_c0_g1_i4	481.42	853.99	0.83	0.022	Myocyte-specific enhancer factor 2
TRINITY_DN7702_c0_g1_i2	631.03	1118.52	0.83	0.0223	Phosphoglycerate mutase
TRINITY_DN12270_c0_g1_i1	425.23	753.62	0.83	0.0214	Facilitated trehalose transporter Tret1
TRINITY_DN12000_c0_g1_i3	2163.14	3830.86	0.82	0.0175	Ecdysteroid kinase
[truncated: 3,069 more rows]

## Sheet: Table S6. GO_enrichment_UP
GO ID	GO category	GO Description	Query Total	Query Item	BG Total	BG Item	evalue	FDR	Enrichment Score	Transcripts
[truncated: 269 more rows]

[truncated: 1 more sheets: Table S7. GO_enrichment_DOWN]
